# Supplementary material for: Tryptophan metabolites exert potential therapeutic activity in graves’ orbitopathy by ameliorating orbital fibroblasts inflammation and proliferation
Source: J Endocrinol Invest. 2025 May 27;48(8):1781–95. doi: 10.1007/s40618-025-02593-6 (PMC12313747; doi:10.1007/s40618-025-02593-6)
Supplement: Supplementary file 1 — Supplementary Material 1 [file 40618_2025_2593_MOESM1_ESM.xlsx]

## Sheet: GO.vs.control_neg
Supplementary Table 1. The differential metabolites in the serum in Control and GO group
Compound_ID	Name	ChineseName	IonMode	Formula	MolecularWeight	m/z	MassError	Adduct	RT (min)	Score	Level	Column	ClassI	ClassI (Chinese)	ClassII	ClassII (Chinese)	ClassIII	ClassIII (Chinese)	CAS	HMDB_ID	KEGG_ID	KEGG_MapID	Lipidmaps_ID	PubChemID	SMILES	InChIKey	FC	log2FC	Pvalue	ROC	VIP	Up.Down	neg_GD1	neg_GD2	neg_GD3	neg_GD4	neg_GD5	neg_GD6	neg_GD7	neg_GD8	neg_GD9	neg_GD10	neg_GD11	neg_GD12	neg_GD13	neg_GD14	neg_GD15	neg_GD16	neg_control1
Com_131_neg	Propylparaben	对羟基苯甲酸丙酯	N	C10H12O3	180.079	179.071	0.09492	[M-H]-	6.471	0.90	1	C18	Benzenoids	苯类化合物	Benzene and substituted derivatives	苯及其取代衍生物	Benzoic acids and derivatives	苯甲酸及其衍生物	"94-13-3"	HMDB0032574	D01422	-	-	7175	CCCOC(=O)C1=CC=C(O)C=C1	QELSKZZBTMNZEB-UHFFFAOYSA-N	0.00848673	-6.88058	3.17661e-31	1	2.56971	down	106374	101477	98862.1	98078.3	91109.4	74162.6	54967.3	102068	76470.1	69190	82336.5	53260.9	52481.5	86459.7	89738.6	86964.1	135220
Com_1987_neg	(12S,15S)-15-O-Demethyl-10,29-dideoxy-11,12-dihydro-striatin C	-	N	C25H38O6	434.267	433.26	0.75311	[M-H]-	10.321	0.53	2	C18	Lipids and lipid-like molecules	脂质和类脂分子	Prenol lipids	异戊烯醇脂	Diterpenoids	二萜类	-	HMDB0033030	-	-	-	-	CC(C)C1=C2C3CCC4C5C(C3(CCC2(CC1)C)C)OC6C5(C(C(CO6)O)OC4O)O	FTZQOXPOWUWXJV-UHFFFAOYSA-N	0.00654811	-7.2547	8.2782e-23	1	2.26053	down	320363	136683	96039.5	12885.8	69367.3	269060	492984	81777.2	163358	45221.7	12390.8	17815.8	375097	33792.2	175004	224167	32563.2
Com_1774_neg	Guayulin B	-	N	C23H30O3	354.219	353.212	0.03358	[M-H]-	8.642	0.96	2	C18	Lipids and lipid-like molecules	脂质和类脂分子	Prenol lipids	异戊烯醇脂	Sesquiterpenoids	倍半萜类	-	-	-	-	-	-	CC1=CC2C(C2(C)C)C(CC(=CCC1)C)OC(=O)C3=CC=C(C=C3)OC	PSEUVXLMKIAASF-LQDMAEROSA-N	72.0254	6.17043	3.45379e-19	1	2.53134	up	6.92308e+07	1.64728e+08	5.54861e+07	2.19314e+08	1.0061e+08	2.9252e+07	2.06008e+08	1.14666e+08	3.04017e+08	8.0153e+07	1.05015e+08	1.01663e+08	4.43733e+08	1.49953e+08	1.10535e+08	3.27239e+08	1.64116e+08
Com_1586_neg	Ficiolide G	-	N	C16H26O6	314.173	313.166	0.15814	[M-H]-	7.223	-	3	C18	Lipids and lipid-like molecules	脂质和类脂分子	Steroids and steroid derivatives	类固醇和类固醇衍生物	Ergostane steroids	麦角甾烷类固醇	"-"	-	-	-	-	-	[H][C@@]1(C)CC[C@@]([H])(O)C=CC(=O)O[C@]([H])(C)CCC([H])(O)CCC(=O)O1	SLMOZXAOZSMPIZ-MVWAYNQESA-N	117.396	6.87524	4.06476e-18	1	2.32386	up	1.4909e+07	4.39159e+07	1.62727e+07	5.04864e+08	1.89082e+07	2.65037e+07	4.72577e+07	2.31688e+07	2.65422e+07	2.59877e+07	5.20586e+07	8.08525e+07	4.98626e+07	4.12655e+07	2.78687e+07	1.88714e+07	2.19999e+07
Com_1121_neg	Decarestrictine D	-	N	C10H16O5	216.1	215.092	0.43913	[M-H]-	6.122	0.50	2	C18	Organoheterocyclic compounds	有机杂环化合物	Oxocins	恶辛素	-	-	-	-	-	-	-	-	CC1CC(C=CC(C(CC(=O)O1)O)O)O	HWMMWMJBUOCCFZ-OJIZAPILSA-N	6.25069	2.64402	9.46296e-18	1	2.18669	up	3.53174e+06	4.80141e+06	3.01489e+06	4.33101e+07	3.41616e+06	5.26868e+06	5.92844e+06	4.85736e+06	5.44651e+06	5.27029e+06	7.36667e+06	7.78644e+06	8.11641e+06	7.18936e+06	5.27919e+06	4.18143e+06	4.73028e+06
Com_1301_neg	Phorbazole D	-	N	C13H9ClN2O2	260.035	259.028	0.49832	[M-H]-	5.887	0.51	2	C18	Organoheterocyclic compounds	有机杂环化合物	Azoles	唑类	Oxazoles	恶唑类	-	-	-	-	-	-	C1=CC(=CC=C1C2=CN=C(O2)C3=C(C=CN3)Cl)O	JQSMGNPPNLFIHR-UHFFFAOYSA-N	0.0248116	-5.33284	1.35768e-15	1	2.53716	down	124272	1.81983e+06	61657.5	117734	603748	63927.7	2.30314e+06	2.37339e+06	6709.88	55947.4	1.94219e+06	305415	144722	4.34365e+06	1.20272e+06	514010	704889
Com_117_neg	Indoleacetic acid	吲哚乙酸	N	C10H9NO2	175.063	174.056	0.35341	[M-H]-	5.684	0.77	1	C18	Organoheterocyclic compounds	有机杂环化合物	Indoles and derivatives	吲哚及其衍生物	Indolyl carboxylic acids and derivatives	吲哚基羧酸及其衍生物	"87-51-4"	HMDB0000197	C00954	map00380;map01070;map01100;map04075	-	802	OC(=O)CC1=CNC2=C1C=CC=C2	SEOVTRFCIGRIMH-UHFFFAOYSA-N	0.259707	-1.94504	5.46427e-12	0.96371	1.93331	down	1.18146e+06	2.02847e+06	951232	1.86321e+06	2.65586e+06	1.79422e+06	2.13294e+06	1.81001e+06	1.51966e+06	792421	1.16965e+06	2.10239e+06	3.95256e+06	1.29239e+06	1.31186e+06	1.54247e+06	6.01263e+06
Com_1599_neg	dopaol beta-D-glucoside	-	N	C14H20O8	316.116	315.108	0.62868	[M-H]-	5.461	-	3	C18	Organic oxygen compounds	有机氧化合物	Organooxygen compounds	有机氧化合物	Carbohydrates and carbohydrate conjugates	碳水化合物和碳水化合物结合物	-	-	-	-	-	-	C1=CC(=C(C=C1CCOC2C(C(C(C(O2)CO)O)O)O)O)O	PQQITYGQJLPDFC-RKQHYHRCSA-N	0.221719	-2.1732	1.74143e-11	0.977823	2.09753	down	379065	471769	56031.8	2.29035e+06	446070	361954	602245	57561.5	153456	485545	141368	901268	1.11367e+06	53393.4	546495	541921	528985
Com_1908_neg	5,2',5'-Trihydroxy-3,7,8-trimethoxyflavone 2'-acetate	5,2',5'-三羟基-3,7,8-三甲氧基黄酮 2'-乙酸酯	N	C20H18O9	402.095	401.088	0.17308	[M-H]-	6.34	-	3	C18	Phenylpropanoids and polyketides	苯丙素类和聚酮类	Flavonoids	黄酮类化合物	O-methylated flavonoids	O-甲基化黄酮类化合物	-	-	-	-	LMPK12113087	-	COC1=C(C2=C(C(=C1)O)C(=O)C(=C(O2)C3=C(C=CC(=C3)O)CC(=O)O)OC)OC	QLXHITSYJNILTR-UHFFFAOYSA-N	0.391697	-1.35219	2.50356e-11	1	2.44679	down	2.73269e+06	2.64543e+06	2.91045e+06	2.29509e+06	3.56078e+06	2.7054e+06	1.36919e+06	2.43213e+06	2.96366e+06	3.05482e+06	1.85015e+06	3.35511e+06	2.76076e+06	2.47346e+06	2.01161e+06	1.99023e+06	2.08562e+06
Com_354_neg	Phthalic acid mono-2-ethylhexyl ester	邻苯二甲酸单(2-乙基己基)酯	N	C16H22O4	278.152	277.144	0.63995	[M-H]-	7.599	0.78	1	C18	Benzenoids	苯类化合物	Benzene and substituted derivatives	苯及其取代衍生物	Benzoic acids and derivatives	苯甲酸及其衍生物	"4376-20-9"	HMDB0013248	C03343	-	-	20393	CCCCC(CC)COC(=O)C1=CC=CC=C1C(O)=O	DJDSLBVSSOQSLW-UHFFFAOYSA-N	0.294887	-1.76176	7.74776e-11	0.959677	2.25357	down	5.07062e+06	1.83927e+07	4.05678e+06	4.58257e+06	5.86901e+06	3.69328e+06	3.51343e+06	8.71089e+06	7.86522e+06	3.74244e+06	6.12739e+06	6.04377e+06	4.22573e+06	5.28516e+06	1.36568e+07	4.14611e+06	7.53066e+06
Com_2233_neg	Carbazomarine A	-	N	C33H31NO7	553.21	552.204	1.52476	[M-H]-	9.557	0.69	2	C18	Phenylpropanoids and polyketides	苯丙素类和聚酮类	Coumarins and derivatives	香豆素及其衍生物	Pyranocoumarins	吡喃香豆素类	-	-	-	-	-	-	CC1(CC(C2=C(O1)C(=C3C(=C2O)C=CC(=O)O3)C(C)(C)C=C)C4=C(C=C5C6=CC=CC=C6NC5=C4O)C(=O)OC)C	IIRBCWLZHUJBBE-FQEVSTJZSA-N	4.78992	2.26	1.54743e-10	0.985887	1.58899	up	5.85416e+06	3.16784e+06	5.55314e+06	8.14056e+06	4.55643e+06	6.99538e+06	7.00874e+06	7.5105e+06	1.59735e+07	6.14246e+06	1.41055e+07	1.03508e+07	2.33204e+07	2.69933e+07	8.94383e+06	1.8617e+07	1.22683e+07
Com_1381_neg	Itoside M	-	N	C12H20O7	276.121	275.114	0.21418	[M-H]-	5.814	-	3	C18	Organic oxygen compounds	有机氧化合物	Organooxygen compounds	有机氧化合物	Carbohydrates and carbohydrate conjugates	碳水化合物和碳水化合物结合物	-	-	-	-	-	-	C1CC(C(C=C1)OC2C(C(C(C(O2)CO)O)O)O)O	AEDRDGQOEJEODM-LUSRZYESSA-N	19.0736	4.2535	3.20872e-10	0.939516	1.71039	up	8.19917e+06	3.26483e+06	3.28089e+06	9.27928e+07	7.06794e+06	1.52673e+07	1.1097e+07	7.84904e+06	3.47222e+06	1.02184e+07	2.14186e+07	1.4163e+07	2.18998e+07	2.09008e+07	1.09937e+07	4.24178e+06	3.66716e+06
Com_228_neg	D-Fructose	D-果糖	N	C6H12O6	180.063	225.062	0.44834	[M+HCOOH-H]-	1.408	0.80	1	C18	Organic oxygen compounds	有机氧化合物	Organooxygen compounds	有机氧化合物	Carbohydrates and carbohydrate conjugates	碳水化合物和碳水化合物结合物	"7660-25-5"	HMDB0000660	C00095	map00051;map00052;map00500;map01100;map01120;map02010;map02060;map04742;map04931;map04973	-	439709	OC[C@H]1O[C@](O)(CO)[C@@H](O)[C@@H]1O	RFSUNEUAIZKAJO-ARQDHWQXSA-N	0.37203	-1.42651	5.94836e-10	0.983871	2.2339	down	5.53387e+08	4.0086e+08	4.71514e+08	4.21148e+08	3.68473e+08	7.16929e+07	1.17995e+08	2.768e+08	1.58433e+08	2.95307e+07	2.05025e+08	1.20297e+08	4.04755e+08	2.27034e+08	1.63558e+08	5.75249e+08	3.68183e+08
Com_1786_neg	3,8-Dimethoxy-5,7-dihydroxy-3',4'-methylenedioxyflavone	-	N	C18H14O8	358.069	357.062	0.51145	[M-H]-	6.428	0.69	2	C18	Phenylpropanoids and polyketides	苯丙素类和聚酮类	Flavonoids	黄酮类化合物	O-methylated flavonoids	O-甲基化黄酮类化合物	-	-	-	-	LMPK12113266	-	COC1=C(C=C(C2=C1OC(=C(C2=O)OC)C3=CC4=C(C=C3)OCO4)O)O	WGJDKSZLQCVWMG-UHFFFAOYSA-N	0.352359	-1.50488	7.83337e-10	0.979839	2.38236	down	1.29488e+06	4.50168e+06	3.37105e+06	8.9217e+06	3.56336e+06	1.43559e+06	3.87397e+06	4.54442e+06	4.26146e+06	5.49132e+06	6.32685e+06	4.01461e+06	5.64171e+06	4.82215e+06	2.5385e+06	3.79519e+06	3.95201e+06
Com_1304_neg	TRIPROPIONIN	三丙酸甘油酯	N	C12H20O6	260.126	259.119	0.53846	[M-H]-	6.092	-	3	C18	Lipids and lipid-like molecules	脂质和类脂分子	Glycerolipids	甘油脂	Triradylcglycerols	三酰基甘油	"139-45-7"	HMDB0032857	-	-	-	-	CCC(=O)OCC(COC(=O)CC)OC(=O)CC	YZWRNSARCRTXDS-UHFFFAOYSA-N	8.17059	3.03044	1.03688e-09	0.951613	2.07608	up	236009	2.03653e+06	403087	1.03519e+07	330504	457392	940816	413591	629396	515861	1.46932e+06	917179	1.72779e+06	745155	700310	431174	3.31906e+06
Com_1184_neg	Nigerapyrone C	-	N	C13H14O4	234.089	233.082	0.50771	[M-H]-	5.961	-	3	C18	Organoheterocyclic compounds	有机杂环化合物	Pyrans	吡喃	Pyranones and derivatives	吡喃酮及其衍生物	-	-	-	-	-	-	CC(=CC(=O)C)C=CC1=CC(=CC(=O)O1)OC	LGJCELWOOPXKFE-HSKKLARCSA-N	10.8634	3.44141	1.84205e-09	0.991935	1.86102	up	1.04177e+06	1.61953e+06	1.01721e+06	2.69535e+07	1.03299e+06	1.80157e+06	1.78439e+06	1.27596e+06	1.08843e+06	1.53854e+06	4.51643e+06	4.4397e+06	2.95883e+06	2.97618e+06	2.27699e+06	853191	1.97207e+06
Com_1561_neg	Abealpha1-3Manalpha	-	N	C12H22O9	310.126	309.119	0.49671	[M-H]-	5.537	-	3	C18	Organic oxygen compounds	有机氧化合物	Organooxygen compounds	有机氧化合物	Carbohydrates and carbohydrate conjugates	碳水化合物和碳水化合物结合物	-	-	-	-	-	-	CC1C(CC(C(O1)OC2C(C(OC(C2O)O)CO)O)O)O	QVRWXXYMZHICKL-LRYUFDBCSA-N	0.35493	-1.49439	2.93817e-09	0.961694	2.00904	down	1.32484e+07	6.29327e+06	7.47026e+06	2.44046e+07	5.11974e+06	9.60993e+06	9.96174e+06	1.05494e+07	1.20861e+07	5.15028e+06	6.97082e+06	1.32114e+07	2.12497e+07	1.32063e+07	6.75193e+06	9.26547e+06	1.65264e+07
Com_1879_neg	CPA(16:0/0:0)	-	N	C19H37O6P	392.233	391.226	0.25455	[M-H]-	9.866	0.56	2	C18	Lipids and lipid-like molecules	脂质和类脂分子	Glycerophospholipids	甘油磷脂	Glycerophosphates	甘油磷酸酯类	"-"	HMDB0007003	-	-	-	9801940	CCCCCCCCCCCCCCCC(=O)OCC1COP(O)(=O)O1	WLYRJURLXSFXRK-UHFFFAOYSA-N	0.312795	-1.67671	3.63672e-09	0.941532	2.29321	down	1.32851e+07	2.07791e+07	1.23065e+07	6.3584e+07	1.34513e+07	1.16484e+07	2.39441e+07	1.32383e+07	2.16599e+07	1.13162e+07	3.23837e+07	3.58605e+07	2.70135e+07	2.91025e+07	1.73267e+07	1.25586e+07	5.68296e+07
Com_127_neg	L-Gulose	L-(+)-古洛糖	N	C6H12O6	180.063	179.056	0.7596	[M-H]-	2.029	0.91	1	C18	Organic oxygen compounds	有机氧化合物	Organooxygen compounds	有机氧化合物	Carbohydrates and carbohydrate conjugates	碳水化合物和碳水化合物结合物	"6027-89-0"	HMDB0012326	C15923	map00053	-	10130220	OC[C@@H]1OC(O)[C@@H](O)[C@@H](O)[C@@H]1O	WQZGKKKJIJFFOK-QRXFDPRISA-N	0.222462	-2.16837	5.51426e-09	0.923387	1.77231	down	3.71292e+07	1.63911e+07	4.74707e+07	2.66809e+07	4.76838e+07	1.63736e+06	3.44053e+06	6.21689e+06	1.95929e+07	2.25744e+06	4.3855e+06	2.90358e+06	1.47408e+06	4.04648e+06	3.38956e+06	3.45554e+07	1.82469e+07
Com_1947_neg	CPA(18:1(11Z)/0:0)	-	N	C21H39O6P	418.248	417.241	0.02714	[M-H]-	10.152	-	3	C18	Lipids and lipid-like molecules	脂质和类脂分子	Glycerophospholipids	甘油磷脂	Glycerophosphates	甘油磷酸酯类	"-"	HMDB0007005	-	-	-	53477946	CCCCCC\C=C/CCCCCCCCCC(=O)OCC1COP(O)(=O)O1	AXUULXHJKNFQON-FPLPWBNLSA-N	0.146304	-2.77296	2.34119e-08	0.921371	1.57648	down	177108	178973	183136	448606	129270	152186	137649	156317	193543	136711	182101	263779	219584	163197	218533	103688	1.29792e+06
Com_1444_neg	2,3-dicaproin	-	N	C15H28O5	288.194	287.186	0.2737	[M-H]-	7.195	-	3	C18	Lipids and lipid-like molecules	脂质和类脂分子	Glycerolipids	甘油脂	Diradylglycerols	双甘油酯	-	-	-	-	-	-	CCCCCC(=O)OCC(CO)OC(=O)CCCCC	DRUFTGMQJWWIOL-CYBMUJFWSA-N	11.3352	3.50274	3.57679e-08	0.997984	1.94386	up	3.18405e+06	6.34114e+06	3.02812e+06	4.84144e+07	4.23408e+06	4.91593e+06	6.70571e+06	4.56585e+06	3.66739e+06	4.2417e+06	9.67694e+06	6.65404e+06	9.10861e+06	1.17131e+07	8.45817e+06	5.94019e+06	5.91955e+06
Com_1711_neg	Dimethisterone	双甲乙炔睾酮	N	C23H32O2	340.24	339.233	0.3258	[M-H]-	9.539	0.98	2	C18	Lipids and lipid-like molecules	脂质和类脂分子	Steroids and steroid derivatives	类固醇和类固醇衍生物	Androstane steroids	雄甾烷类固醇	"79-64-1"	HMDB0251378	C07628	-	-	-	CC#CC1(CCC2C1(CCC3C2CC(C4=CC(=O)CCC34C)C)C)O	LVHOURKCKUYIGK-RGUJTQARSA-N	14.5523	3.86317	9.8288e-08	0.959677	2.0551	up	8.05423e+08	2.07797e+09	8.84386e+08	2.84434e+09	9.12949e+08	8.56676e+08	1.7408e+09	1.40653e+09	1.04732e+08	1.2075e+09	1.84586e+09	2.60674e+09	2.93679e+08	2.36944e+09	1.91935e+09	4.53943e+08	2.40891e+09
Com_1607_neg	9,10-Dihydroxystearate	9,10-二羟基硬脂酸酯	N	C18H36O4	316.261	315.254	0.51994	[M-H]-	7.944	0.54	2	C18	Lipids and lipid-like molecules	脂质和类脂分子	Fatty Acyls	脂肪酰类	Fatty acids and conjugates	脂肪酸和结合物	-	HMDB0302281	C19622	map00073	LMFA02000142	-	CCCCCCCCC(C(CCCCCCCC(=O)O)O)O	VACHUYIREGFMSP-UHFFFAOYSA-N	0.487628	-1.03615	1.14267e-07	0.897177	1.42743	down	4.09572e+06	5.54032e+06	4.57574e+06	6.10372e+06	6.87509e+06	3.84171e+06	2.65025e+06	2.44394e+06	2.31131e+06	3.75106e+06	3.50804e+06	6.51918e+06	2.33442e+06	4.54911e+06	8.44317e+06	3.94113e+06	9.86608e+06
Com_1685_neg	9,10,18-Trihydroxyoctadecanoic acid	9,10,18-三羟基十八烷酸	N	C18H36O5	332.256	331.249	0.15776	[M-H]-	7.02	0.55	2	C18	Lipids and lipid-like molecules	脂质和类脂分子	Fatty Acyls	脂肪酰类	Fatty acids and conjugates	脂肪酸和结合物	-	-	-	-	LMFA02000147	-	C(CCCCO)CCCC(C(CCCCCCCC(=O)O)O)O	OISFHODBOQNZAG-UHFFFAOYSA-N	0.433405	-1.20621	1.5053e-07	0.899194	1.49306	down	222415	246450	216257	226242	261791	287271	159143	187820	200711	219023	208931	208859	193292	204598	214700	216653	339107
Com_1601_neg	tetranor-TXB1	-	N	C16H28O6	316.189	315.181	0.2666	[M-H]-	7.209	-	3	C18	Lipids and lipid-like molecules	脂质和类脂分子	Fatty Acyls	脂肪酰类	Fatty alcohols	脂肪醇	-	-	-	-	LMFA05000605	-	CCCCCC(C=CC1C(C(CC(O1)O)O)CCC(=O)O)O	AXWSHCHWXXNNKN-GIGVETMCSA-N	21.2827	4.41161	1.71029e-07	0.991935	2.05467	up	3.07309e+07	5.14617e+07	2.89602e+07	7.99659e+08	2.72453e+07	4.70522e+07	7.43117e+07	3.58878e+07	4.28769e+07	4.08805e+07	7.88463e+07	1.33813e+08	7.91063e+07	8.15176e+07	5.01646e+07	3.20343e+07	3.89343e+07
Com_1783_neg	19-(2-furyl)nonadeca-5,7-diynoic acid	-	N	C23H32O3	356.235	355.228	0.35781	[M-H]-	8.85	0.83	2	C18	Lipids and lipid-like molecules	脂质和类脂分子	Fatty Acyls	脂肪酰类	Fatty acids and conjugates	脂肪酸和结合物	-	-	-	-	-	-	C1=COC(=C1)CCCCCCCCCCCC#CC#CCCCC(=O)O	AZDANMRNWNLXOP-UHFFFAOYSA-N	3.29677	1.72105	1.72264e-07	0.945565	1.05889	up	8.90605e+06	3.89633e+07	2.4525e+07	3.86803e+07	2.36936e+07	6.58135e+06	2.49832e+07	1.56742e+07	1.59625e+07	1.80097e+07	2.48233e+07	3.14281e+07	1.94069e+07	1.89887e+07	1.71504e+07	8.92989e+06	2.9393e+07
Com_1295_neg	Androst-5-ene group	-	N	C19H30	258.235	257.227	0.04748	[M-H]-	8.389	-	3	C18	Lipids and lipid-like molecules	脂质和类脂分子	Steroids and steroid derivatives	类固醇和类固醇衍生物	Androstane steroids	雄甾烷类固醇	"-"	HMDB0248402	-	-	-	4643920	CC12CCCC1C1CC=C3CCCCC3(C)C1CC2	SBNLPRGISFUZQE-UHFFFAOYSA-N	27.2111	4.76612	2.04672e-07	0.872984	1.44906	up	6.04293e+07	4.04376e+08	8.15924e+07	3.65155e+08	8.61454e+06	8.9046e+06	2.2383e+08	1.57271e+08	1.16459e+08	4.88581e+07	2.53143e+08	4.43731e+07	1.87561e+08	9.94589e+07	5.6733e+07	5.954e+07	8.9128e+07
Com_1458_neg	Latrunculeic acid	-	N	C17H24O4	292.167	291.16	0.71659	[M-H]-	7.44	0.57	2	C18	Lipids and lipid-like molecules	脂质和类脂分子	Fatty Acyls	脂肪酰类	Fatty acids and conjugates	脂肪酸和结合物	-	-	-	-	-	-	CC(CCC1CC=CC(=O)O1)C=CCCC(=CC(=O)O)C	OHWFPMKLBOHSHY-WKTSBRCASA-N	3.17831	1.66826	2.23623e-07	0.923387	1.32284	up	3.5739e+06	1.11251e+07	5.91821e+06	1.20312e+08	1.59151e+07	6.11869e+06	1.14309e+07	6.34807e+06	6.33947e+06	7.2907e+06	1.93325e+07	2.7677e+07	1.4034e+07	1.15195e+07	8.26848e+06	7.22413e+06	1.17053e+07
Com_1033_neg	Pichtosin	乙酸异龙脑酯	N	C12H20O2	196.146	195.139	0.58965	[M-H]-	7.943	-	3	C18	Lipids and lipid-like molecules	脂质和类脂分子	Prenol lipids	异戊烯醇脂	Monoterpenoids	单萜类	"125-12-2"	HMDB0303381	-	-	-	-	CC(=O)O[C@H]1C[C@@H]2CC[C@@]1(C)C2(C)C	KGEKLUUHTZCSIP-JBLDHEPKSA-N	0.473933	-1.07725	3.60275e-07	0.881048	1.41173	down	1.78736e+06	1.54183e+06	979370	1.40494e+06	1.25546e+06	1.11523e+06	488433	689181	433600	344015	225401	3.11968e+06	299206	108404	671360	525112	963171
Com_1294_neg	2-Methoxytetradecanoic acid	-	N	C15H30O3	258.219	257.212	0.0329	[M-H]-	8.945	-	3	C18	Lipids and lipid-like molecules	脂质和类脂分子	Fatty Acyls	脂肪酰类	Fatty acids and conjugates	脂肪酸和结合物	-	-	-	-	LMFA01080020	-	CCCCCCCCCCCCC(C(=O)O)OC	SVEUDKQPMQGCGQ-UHFFFAOYSA-N	0.325884	-1.61757	4.07433e-07	0.862903	1.32846	down	349039	66885	58232.7	156674	127347	227187	90383.8	131654	115063	38097.2	58180.2	38258.7	225054	55568	69627.5	83104.1	234136
Com_1969_neg	Ptilosteroid C	-	N	C21H34O7S	430.203	429.195	1.12202	[M-H]-	10.044	-	3	C18	Lipids and lipid-like molecules	脂质和类脂分子	Steroids and steroid derivatives	类固醇和类固醇衍生物	Sulfated steroids	硫酸化类固醇	-	-	-	-	LMST02030214	-	CC12CCC3C(C1C(CC2C=C)O)CCC4C3(CC(C(C4O)O)OS(=O)(=O)O)C	KFOPOXHOEMKJHW-NCHXZLGNSA-N	19.9355	4.31727	4.7642e-07	0.84879	1.33758	up	3.00566e+09	1.23921e+09	9.43281e+08	1.72179e+09	1.07515e+09	1.25456e+09	1.4312e+09	1.6684e+09	3.5448e+09	2.43735e+09	1.85064e+09	2.28459e+09	2.46807e+09	2.12512e+09	5.19713e+08	6.99521e+08	2.96298e+08
Com_1731_neg	17-keto-7(Z),10(Z),13(Z),15(E),19(Z)-Docosapentaenoic Acid	-	N	C22H32O3	344.235	343.228	0.12671	[M-H]-	8.785	-	3	C18	Lipids and lipid-like molecules	脂质和类脂分子	Fatty Acyls	脂肪酰类	Fatty acids and conjugates	脂肪酸和结合物	-	-	-	-	-	-	CCC=CCC(=O)C=CC=CCC=CCC=CCCCCCC(=O)O	PWVSFTLICCBISU-SEQVKQOISA-N	0.160081	-2.64313	7.19401e-07	0.913306	1.38707	down	297161	1.07616e+06	394415	1.2112e+06	580055	33517.3	293457	184284	202645	244571	837827	869295	204328	377088	319934	622609	445216
Com_1732_neg	10,20-Dihydroxyeicosanoic acid	10,20-二羟基二十酸	N	C20H40O4	344.293	343.285	0.49579	[M-H]-	8.087	-	3	C18	Lipids and lipid-like molecules	脂质和类脂分子	Fatty Acyls	脂肪酰类	Fatty acids and conjugates	脂肪酸和结合物	"120727-26-6"	HMDB0031923	-	-	-	14259007	OCCCCCCCCCCC(O)CCCCCCCCC(O)=O	RIIQXYZWFWMFSB-UHFFFAOYSA-N	0.264977	-1.91606	9.18488e-07	0.868952	1.33285	down	333217	84617	26833.2	68557.6	151582	229631	29674.9	79502.7	23380.6	4456.99	10172.8	282623	308154	24872.7	337525	52666.1	200938
Com_1478_neg	FA 18:2+1O	脂肪酸 18:2+1O	N	C18H32O3	296.235	295.228	0.29099	[M-H]-	8.159	0.80	2	C18	Lipids and lipid-like molecules	脂质和类脂分子	Fatty Acyls	脂肪酰类	Lineolic acids and derivatives	亚麻酸及其衍生物	-	-	-	-	LMFA02000318	-	O=C(O)CCCCCCCC(O)C=CC=CCCCCC	NPDSHTNEKLQQIJ-UHFFFAOYSA-N	0.482983	-1.04996	1.06175e-06	0.875	1.16622	down	3.99199e+07	9.50157e+07	3.60374e+07	1.46323e+08	5.50967e+07	2.17989e+07	3.50329e+07	2.68897e+07	3.47511e+07	2.34416e+07	1.96731e+07	5.70532e+07	3.55311e+07	2.90442e+07	5.15417e+07	3.04219e+07	7.30654e+07
Com_754_neg	Isobutyl isobutyrate	异丁酸异丁酯	N	C8H16O2	144.115	143.108	0.51871	[M-H]-	6.122	0.75	2	C18	Organic acids and derivatives	有机酸及其衍生物	Carboxylic acids and derivatives	羧酸及其衍生物	Carboxylic acid derivatives	羧酸衍生物	"97-85-8"	HMDB0040252	-	-	LMFA07010566	-	CC(C)COC(=O)C(C)C	RXGUIWHIADMCFC-UHFFFAOYSA-N	0.416418	-1.26389	1.09573e-06	0.897177	1.52527	down	1.85825e+06	1.72362e+06	2.64411e+06	2.01464e+06	1.84786e+06	4.01803e+06	1.5112e+06	1.07054e+06	2.54635e+06	1.13653e+06	828223	6.74535e+06	862853	460376	1.15587e+06	1.06675e+06	1.8884e+06
Com_1421_neg	4,4-Bis(4-hydroxyphenyl)heptane	4,4-双(4-羟基苯基)庚烷	N	C19H24O2	284.178	283.17	0.37292	[M-H]-	8.562	0.80	2	C18	Benzenoids	苯类化合物	Benzene and substituted derivatives	苯及其取代衍生物	Diphenylmethanes	二苯甲烷	-	-	C15211	-	-	-	CCCC(CCC)(C1=CC=C(C=C1)O)C2=CC=C(C=C2)O	MLDIQALUMKMHCC-UHFFFAOYSA-N	12.6804	3.66453	1.12093e-06	0.933468	1.64617	up	6.03277e+07	2.32966e+08	1.00319e+08	3.00616e+08	1.65262e+08	2.29327e+07	1.53728e+08	1.02029e+08	7.21478e+07	1.03353e+08	1.35643e+08	2.32149e+08	1.15164e+08	1.48567e+08	9.65453e+07	5.81417e+07	6.6501e+07
Com_894_neg	P-Toluenesulfonic acid	对甲苯磺酸	N	C7H8O3S	172.019	171.012	0.1272	[M-H]-	5.286	-	3	C18	Benzenoids	苯类化合物	Benzene and substituted derivatives	苯及其取代衍生物	Benzenesulfonic acids and derivatives	苯磺酸及其衍生物	"104-15-4"	HMDB0059933	C06677	map00623;map01100;map01120;map01220	-	-	O=S(=O)(O)C1=CC=C(C=C1)C	JOXIMZWYDAKGHI-UHFFFAOYSA-N	0.608996	-0.715495	1.15027e-06	0.975806	2.27026	down	3.46755e+06	3.29353e+06	3.17741e+06	3.34746e+06	4.17647e+06	3.25675e+06	2.63028e+06	2.79635e+06	2.97307e+06	3.11521e+06	2.98923e+06	2.85206e+06	3.69897e+06	2.9321e+06	3.80502e+06	2.56282e+06	3.7316e+06
Com_1223_neg	Pandangolide 1	-	N	C12H20O5	244.131	243.124	0.51228	[M-H]-	5.99	-	3	C18	Phenylpropanoids and polyketides	苯丙素类和聚酮类	Macrolides and analogues	大环内酯类及其类似物	-	-	-	-	-	-	-	-	CC1CCCCCC(C(=O)C(CC(=O)O1)O)O	LSLSZASQWJAEHT-LPEHRKFASA-N	0.562053	-0.831223	1.19558e-06	0.893145	1.69602	down	7.9859e+06	3.86894e+06	2.38363e+06	5.92937e+06	8.25395e+06	4.77171e+06	2.61021e+06	2.4087e+06	2.78049e+06	2.08795e+06	1.92843e+06	2.80698e+06	3.40496e+06	3.3321e+06	2.38157e+06	2.08001e+06	2.82349e+06
Com_535_neg	Ginkgolic Acid	银杏酸	N	C22H34O3	346.251	345.243	0.30904	[M-H]-	8.533	0.53	2	C18	Benzenoids	苯类化合物	Benzene and substituted derivatives	苯及其取代衍生物	Benzoic acids and derivatives	苯甲酸及其衍生物	"22910-60-7"	HMDB0033897	C10794	-	LMPK15040003	5317600	CCCCCC\C=C\CCCCCCCC1=C(C(O)=O)C(O)=CC=C1	YXHVCZZLWZYHSA-BQYQJAHWSA-N	6.86826	2.77994	1.33317e-06	0.852823	1.24654	up	1.09532e+07	6.88756e+08	6.10335e+07	5.76498e+08	7.38217e+07	6.33087e+07	1.77913e+08	1.16387e+08	5.07362e+07	5.66219e+07	2.68306e+08	9.14955e+07	2.29793e+08	1.22621e+08	5.98232e+07	6.43147e+07	1.561e+08
Com_1183_neg	2-hydroxy-3-(sulfooxy)benzoic acid	-	N	C7H6O7S	233.983	232.975	2.87919	[M-H]-	2.029	-	3	C18	Organic acids and derivatives	有机酸及其衍生物	Organic sulfuric acids and derivatives	有机硫酸及其衍生物	Arylsulfates	芳基硫酸盐	"-"	HMDB0134105	-	-	-	131837851	OC(=O)C1=C(O)C(OS(O)(=O)=O)=CC=C1	QDPNFTHYUAKYKM-UHFFFAOYSA-N	1.8261	0.868768	1.49113e-06	0.893145	1.81732	up	4.25428e+07	2.39054e+08	1.03539e+08	2.41819e+08	1.07043e+08	8.41967e+07	1.78331e+08	1.41851e+08	9.61538e+07	1.25803e+08	1.59891e+08	1.3882e+08	1.16257e+08	1.30537e+08	9.46252e+07	1.04486e+08	2.43405e+08
Com_1088_neg	Vanilpyruvic acid	4-羟基-3-甲氧基苯基丙酮酸	N	C10H10O5	210.053	209.045	0.23376	[M-H]-	5.649	0.67	2	C18	Benzenoids	苯类化合物	Benzene and substituted derivatives	苯及其取代衍生物	Phenylpyruvic acid derivatives	苯基丙酮酸衍生物	"1081-71-6"	HMDB0011714	-	-	-	-	COC1=C(C=CC(=C1)CC(=O)C(=O)O)O	YGQHQTMRZPHIBB-UHFFFAOYSA-N	0.685279	-0.545237	1.49844e-06	0.870968	2.1504	down	1.9553e+07	1.75306e+07	2.02536e+07	2.60169e+07	1.64422e+07	1.56674e+07	2.54169e+07	2.08131e+07	1.82349e+07	2.39128e+07	2.61322e+07	3.28994e+07	2.58618e+07	2.33744e+07	1.58888e+07	1.78246e+07	2.75128e+07
Com_1626_neg	(plusmn)12-HETE	-	N	C20H32O3	320.235	319.228	0.01153	[M-H]-	8.389	0.80	2	C18	Lipids and lipid-like molecules	脂质和类脂分子	Fatty Acyls	脂肪酰类	Eicosanoids	类二十烷酸	"54397-83-0"	-	C14777	-	LMFA03060007	-	CCCCCC=CCC(C=CC=CCC=CCCCC(=O)O)O	ZNHVWPKMFKADKW-LQWMCKPYSA-N	5.78957	2.53346	1.87326e-06	0.836694	1.3391	up	4.89413e+07	3.65346e+09	2.43862e+08	3.19963e+09	3.97174e+08	3.78061e+08	1.85339e+09	1.31165e+09	1.09253e+09	7.50645e+08	2.11981e+09	6.21257e+08	1.58464e+09	1.07021e+09	7.50622e+08	7.02112e+08	2.5819e+09
Com_1480_neg	13(S)-HODE	13(s)-羟基-9z,11e-十八二烯酸	N	C18H32O3	296.235	295.228	0.52348	[M-H]-	9.385	0.57	2	C18	Lipids and lipid-like molecules	脂质和类脂分子	Fatty Acyls	脂肪酰类	Lineolic acids and derivatives	亚麻酸及其衍生物	"29623-28-7"	-	C14762	map03320;map00591	LMFA02000228	-	CCCCCC(C=CC=CCCCCCCCC(=O)O)O	HNICUWMFWZBIFP-IRQZEAMPSA-N	0.388684	-1.36333	1.99932e-06	0.842742	1.35792	down	292240	298823	310857	441147	392459	269906	332375	222632	248975	209796	283550	323318	422933	169725	227658	168177	938106
Com_706_neg	Dimethylphosphate	磷酸二甲酯	N	C2H7O4P	126.008	125.001	1.27837	[M-H]-	2.015	-	3	C18	Organic acids and derivatives	有机酸及其衍生物	Organic phosphoric acids and derivatives	有机磷酸及其衍生物	Phosphate esters	磷酸酯类	"813-78-5"	HMDB0061734	-	-	-	13134	COP(O)(=O)OC	KKUKTXOBAWVSHC-UHFFFAOYSA-N	2.25591	1.17371	2.4078e-06	0.852823	1.36562	up	2.41727e+07	9.52338e+07	4.45712e+07	1.2867e+08	4.90982e+07	5.06504e+07	6.81179e+07	5.68828e+07	4.55749e+07	2.09302e+07	9.42134e+07	6.97494e+07	9.01513e+07	6.99288e+07	4.89795e+07	4.27503e+07	9.1434e+07
Com_758_neg	Methyloxaloacetate	-	N	C5H6O5	146.022	145.014	0.26898	[M-H]-	1.493	0.75	2	C18	Organic acids and derivatives	有机酸及其衍生物	Keto acids and derivatives	酮酸及其衍生物	Short-chain keto acids and derivatives	短链酮酸及其衍生物	-	-	C06030	map00660	-	-	CC(C(=O)C(=O)O)C(=O)O	CXJNNMFPXAHDPF-REOHCLBHSA-N	6.28309	2.65147	2.9305e-06	0.883065	1.59313	up	4.72433e+06	3.94979e+07	5.34591e+06	2.43281e+08	5.31058e+06	4.39526e+06	1.14356e+07	7.44041e+06	5.02437e+06	3.32063e+06	1.4332e+07	3.24945e+06	2.99301e+07	6.84259e+06	4.07092e+06	6.34206e+06	4.42883e+07
Com_1383_neg	Norpinguisone Acetate	-	N	C16H20O4	276.136	275.129	0.26619	[M-H]-	6.5	-	3	C18	Organoheterocyclic compounds	有机杂环化合物	Benzofurans	苯并呋喃类	-	-	-	-	-	-	-	-	CC1CCC2(C1(CC3=C(C2=O)C=CO3)COC(=O)C)C	IUFYKFUROQQFKO-HPEXNQPKSA-N	12.0544	3.59149	3.42383e-06	0.879032	1.66866	up	558847	1.25217e+07	1.13025e+06	876501	1.12134e+06	195240	805046	161992	3.92347e+07	1.46863e+06	1.02115e+06	1.03206e+06	164575	2.80314e+06	706121	8.54623e+06	869229
Com_1079_neg	(E,E)-4,4,8-Trimethyl-2,8-cycloundecadien-1-one	-	N	C14H22O	206.167	205.16	0.54853	[M-H]-	8.259	-	3	C18	Organic oxygen compounds	有机氧化合物	Organooxygen compounds	有机氧化合物	Carbonyl compounds	羰基化合物	-	-	-	-	-	-	C1CCC(/C=C/C(=O)CC/C=C/1\C)(C)C	DSPDFJOUMGPCOG-NBQJXQBYSA-N	2.30106	1.2023	3.68992e-06	0.822581	1.25109	up	3.11071e+06	3.46999e+06	2.30701e+06	4.66667e+06	2.90871e+06	3.04398e+06	2.797e+06	3.67367e+06	2.97856e+06	3.35266e+06	3.55448e+06	4.11066e+06	2.67805e+06	3.24074e+06	2.90274e+06	2.47909e+06	2.10046e+06
Com_65_neg	Allantoin	尿囊素	N	C4H6N4O3	158.044	157.037	1.04099	[M-H]-	1.407	0.69	1	C18	Organoheterocyclic compounds	有机杂环化合物	Azoles	唑类	Imidazoles	咪唑类	"97-59-6"	HMDB0000462	C01551	-	-	204	NC(=O)NC1NC(=O)NC1=O	POJWUDADGALRAB-UHFFFAOYSA-N	0.333741	-1.5832	4.09081e-06	0.850806	1.26031	down	44920.8	84910.6	189587	168108	51073.2	104002	89035.8	84799.4	153561	84369.7	45382.8	94152	185571	129466	78025.9	174834	461516
Com_1113_neg	N-Nonanoylglycine	N-壬酰甘氨酸	N	C11H21NO3	215.152	214.145	0.7255	[M-H]-	6.064	0.69	2	C18	Organic acids and derivatives	有机酸及其衍生物	Carboxylic acids and derivatives	羧酸及其衍生物	Amino acids, peptides, and analogues	氨基酸、肽和类似物	-	HMDB0013279	-	-	-	-	CCCCCCCCC(=O)NCC(=O)O	JXDFEUKNHBHUCP-UHFFFAOYSA-N	0.825384	-0.276863	4.14729e-06	0.909274	1.61449	down	1.04568e+06	1.04409e+06	1.00114e+06	1.01391e+06	956748	847660	801979	943220	842615	790607	809711	873474	726853	921555	976203	918184	1.21238e+06
Com_1704_neg	18-carboxy dinor Leukotriene B4	-	N	C18H26O6	338.173	337.166	0.05147	[M-H]-	7.441	-	3	C18	Lipids and lipid-like molecules	脂质和类脂分子	Fatty Acyls	脂肪酰类	Fatty acids and conjugates	脂肪酸和结合物	"102674-12-4"	HMDB0062301	-	-	LMFA01170145	-	C(CC(C=CC=CC=CC(CC=CCCC(=O)O)O)O)CC(=O)O	XWRIIHRGMKHPHN-USRRKILKSA-N	1675.63	10.7105	4.26723e-06	0.816532	1.35534	up	1.28213e+11	2.77254e+11	1.65639e+11	3.98316e+12	2.21853e+11	2.47423e+11	5.05331e+11	2.16432e+11	2.093e+11	2.4885e+11	4.99347e+11	8.33956e+11	3.68189e+11	3.12023e+11	2.46822e+11	7.23318e+10	7.92306e+09
Com_41_neg	alpha-Ketoglutaric acid	α-酮戊二酸	N	C5H6O5	146.022	145.014	0.02649	[M-H]-	1.841	0.56	1	C18	Organic acids and derivatives	有机酸及其衍生物	Keto acids and derivatives	酮酸及其衍生物	Gamma-keto acids and derivatives	γ-酮酸及其衍生物	"328-50-7"	HMDB0000208	C00026	map01063;map01064;map00020;map00340;map00250;map00053;map00040;map00220;map00300;map00660;map00650;map01061;map01062;map01065;map00365;map00471;map00720;map00430;map01060;map00630	-	51	OC(=O)CCC(=O)C(O)=O	KPGXRSRHYNQIFN-UHFFFAOYSA-N	5.47935	2.454	4.30334e-06	0.856855	1.73892	up	2.93289e+06	1.97344e+07	2.77134e+06	9.03055e+07	2.7554e+06	2.28559e+06	6.68017e+06	4.13363e+06	2.43327e+06	1.7368e+06	7.85438e+06	1.97052e+06	1.00199e+07	3.63613e+06	2.1449e+06	3.65333e+06	3.0782e+07
Com_2153_neg	Clusianone	-	N	C33H42O4	502.308	501.302	1.32882	[M-H]-	8.173	0.57	2	C18	Lipids and lipid-like molecules	脂质和类脂分子	Prenol lipids	异戊烯醇脂	Monoterpenoids	单萜类	-	-	-	-	-	44593352	CC(=CCC1CC2(C(=O)C(=C(C3=CC=CC=C3)O)C(=O)C(C2=O)(C1(C)C)CC=C(C)C)CC=C(C)C)C	KLFBRRJTELLZLW-SPNPYKNRSA-N	0.301275	-1.73085	4.71455e-06	0.864919	1.2791	down	168333	61588	89252.7	29022.6	88320.2	248154	25866.2	134848	26996.8	84721.6	7634.33	160165	65852.1	103113	74002.2	18433.4	140267
Com_1992_neg	lysophosphatidic acid	-	N	C21H41O7P	436.259	435.252	0.20223	[M-H]-	9.911	0.91	2	C18	Lipids and lipid-like molecules	脂质和类脂分子	Glycerophospholipids	甘油磷脂	Glycerophosphates	甘油磷酸酯类	-	HMDB0007855	-	-	LMGP10050045	-	CCCCCCCCC=CCCCCCCCC(=O)OCC(COP(=O)(O)O)O	WRGQSWVCFNIUNZ-KTKRTIGZSA-N	0.298157	-1.74585	5.27534e-06	0.836694	1.31016	down	2.05361e+06	3.21268e+06	2.41e+06	7.41444e+06	2.36128e+06	2.94894e+06	3.19206e+06	2.37553e+06	3.58759e+06	2.54007e+06	2.54472e+06	2.08999e+06	3.39655e+06	2.33744e+06	2.22469e+06	1.75324e+06	1.06673e+07
Com_1010_neg	(3R)-3,9-dihydroxynonanoic acid	-	N	C9H18O4	190.121	189.113	0.09163	[M-H]-	6.018	-	3	C18	Organic acids and derivatives	有机酸及其衍生物	Hydroxy acids and derivatives	羟基酸及其衍生物	Medium-chain hydroxy acids and derivatives	中链羟基酸及其衍生物	-	-	-	-	-	86289845	C(CCCO)CCC(CC(=O)O)O	PVBPWTUAKKMEGB-MRVPVSSYSA-N	7.96556	2.99378	5.74379e-06	0.822581	1.22024	up	1.95418e+08	2.65516e+08	1.62185e+08	4.42322e+08	1.6548e+08	2.55975e+08	2.16089e+08	1.97345e+08	2.33491e+08	1.61667e+08	2.55704e+08	2.41378e+08	2.5051e+08	3.03458e+08	2.92636e+08	2.50867e+08	7.36274e+07
Com_1746_neg	Angeloside	-	N	C15H24O9	348.142	347.135	0.44794	[M-H]-	5.639	-	3	C18	Lipids and lipid-like molecules	脂质和类脂分子	Prenol lipids	异戊烯醇脂	Terpene glycosides	萜烯糖苷	-	-	-	-	-	-	CC1C2C(C=COC2OC3C(C(C(C(O3)CO)O)O)O)C(C1O)O	PVNCIZYCWIYOJP-DOPINODRSA-N	2.4544	1.29537	6.3182e-06	0.868952	1.497	up	5.89855e+06	8.17721e+06	1.76421e+06	5.33375e+06	2.73887e+06	2.68319e+06	4.37632e+06	2.30775e+06	1.35582e+06	2.39455e+06	4.30164e+06	2.23571e+06	1.21672e+07	2.52628e+06	1.86829e+06	1.11003e+06	1.6334e+06
Com_219_neg	ascaroside C3	3-（（（2R，3R，5R，6S）-3,5-二羟基-6-甲基四氢-2H-吡喃-2-基）氧基）丙酸	N	C9H16O6	220.095	219.087	0.72044	[M-H]-	5.244	-	3	C18	Organic oxygen compounds	有机氧化合物	Organooxygen compounds	有机氧化合物	Carbohydrates and carbohydrate conjugates	碳水化合物和碳水化合物结合物	"1086696-26-5"	-	-	-	LMFA13040005	-	CC1C(CC(C(O1)OCCC(=O)O)O)O	RYYMJVGKZLQYPG-YYWONIAYSA-N	1.39354	0.478754	7.91419e-06	0.858871	1.32587	up	1.31406e+06	2.01085e+06	1.89233e+06	3.89563e+06	2.10972e+06	1.95996e+06	1.7603e+06	2.17037e+06	2.51615e+06	1.83998e+06	1.88348e+06	2.80227e+06	2.13583e+06	1.73706e+06	1.80563e+06	2.31362e+06	1.93734e+06
Com_1198_neg	OPC-4:0	-	N	C14H22O3	238.157	237.15	0.2358	[M-H]-	7.281	0.53	2	C18	Organic oxygen compounds	有机氧化合物	Organooxygen compounds	有机氧化合物	Carbonyl compounds	羰基化合物	-	-	-	-	LMFA02010010	-	CCC=CCC1C(CCC1=O)CCCC(=O)O	LVQJNKFFJNUFNY-OPVGQWETSA-N	0.493405	-1.01916	9.91811e-06	0.858871	1.29231	down	4.2912e+06	1.79954e+06	1.63421e+06	2.38674e+06	2.25755e+06	2.39541e+06	1.01261e+06	841748	872575	650407	705674	2.00829e+06	644557	698500	1.15824e+06	461743	1.90151e+06
Com_1798_neg	5-cis-15(R)-Iloprost	5-顺-15(R)-伊洛前列素	N	C22H32O4	360.23	359.223	0.13675	[M-H]-	7.135	0.51	2	C18	Lipids and lipid-like molecules	脂质和类脂分子	Fatty Acyls	脂肪酰类	Eicosanoids	类二十烷酸	-	-	-	-	-	-	CC#CCC(C)C(C=CC1C(CC2C1CC(=CCCCC(=O)O)C2)O)O	HIFJCPQKFCZDDL-KESZHIOGSA-N	0.422711	-1.24226	9.97642e-06	0.824597	1.21108	down	506356	8.77618e+06	595506	1.01683e+07	809101	479653	1.22657e+06	877577	372665	974529	1.72836e+06	1.11491e+06	705022	996454	378285	191647	5.19358e+06
Com_2012_neg	Cystone A	胱氨酸A	N	C27H38O5	442.272	441.265	1.02663	[M-H]-	9.965	-	3	C18	Lipids and lipid-like molecules	脂质和类脂分子	Prenol lipids	异戊烯醇脂	Diterpenoids	二萜类	"-"	HMDB0250716	-	-	-	-	CC(CCC=C(C)C(O)CC1OC1(C)C)=CC(=O)CC(C)=CCC1=C(O)C(C)=CC(O)=C1	XFVWZFWNPPFZHK-UHFFFAOYSA-N	33.9438	5.08508	1.26564e-05	0.832661	1.29235	up	4.77074e+09	5.39671e+09	5.87249e+09	1.01541e+10	9.27865e+09	2.2918e+09	4.82655e+09	9.07395e+08	5.02338e+09	4.56466e+09	6.6307e+09	9.59221e+09	1.27509e+09	1.06036e+10	4.47677e+09	4.13061e+09	9.39468e+08
Com_1970_neg	Ptilosteroid B	-	N	C21H34O7S	430.203	429.195	0.36681	[M-H]-	6.356	0.61	2	C18	Lipids and lipid-like molecules	脂质和类脂分子	Steroids and steroid derivatives	类固醇和类固醇衍生物	Sulfated steroids	硫酸化类固醇	-	-	-	-	LMST02030213	-	CC12CCC3C(C1CC(C2C=C)O)CCC4C3(CC(C(C4O)O)OS(=O)(=O)O)C	PALXRPIPFWOBFC-QCNKIUQCSA-N	0.299472	-1.73951	1.35427e-05	0.844758	1.2839	down	441113	243418	214129	494024	969920	141160	350725	668145	315184	121159	1.55386e+06	328498	209254	259786	272739	270364	566616
Com_1748_neg	(1S,2S,4S,5S)-2,4,7-Thujanetriol 4-glucoside	(1S,2S,4S,5S)-2,4,7-三萜三醇-4-葡萄糖苷	N	C16H28O8	348.178	347.171	0.71968	[M-H]-	8.475	-	3	C18	Lipids and lipid-like molecules	脂质和类脂分子	Prenol lipids	异戊烯醇脂	Terpene glycosides	萜烯糖苷	"240495-80-1"	HMDB0033645	-	-	-	85282611	CC(C)(O)C12CC1C(C)(CC2O)OC1OC(CO)C(O)C(O)C1O	XCEFCWBOZHJCAP-UHFFFAOYSA-N	0.431382	-1.21296	1.63206e-05	0.814516	1.2783	down	118657	119595	116019	161035	115939	115545	120283	126361	137470	121013	125383	129941	116369	107952	119674	147230	370902
Com_300_neg	1-Methylpseudouridine	N1-甲基伪尿苷	N	C10H14N2O6	258.085	257.078	0.02053	[M-H]-	4.635	0.64	2	C18	Nucleosides, nucleotides, and analogues	核苷、核苷酸和类似物	Nucleoside and nucleotide analogues	核苷和核苷酸类似物	-	-	"13860-38-3"	-	-	-	-	99543	CN1C=C(C(=O)NC1=O)C2C(C(C(O2)CO)O)O	UVBYMVOUBXYSFV-XUTVFYLZSA-N	0.580474	-0.784697	1.85936e-05	0.788306	1.20094	down	244944	236240	198605	290547	334799	254221	247872	246601	194736	195452	258938	236253	450373	187715	197235	204223	592088
Com_1142_neg	Glycyl-L-phenylalanine	甘氨酰-L-苯丙氨酸	N	C11H14N2O3	222.1	221.093	0.08027	[M-H]-	5.302	0.72	2	C18	Organic acids and derivatives	有机酸及其衍生物	Carboxylic acids and derivatives	羧酸及其衍生物	Amino acids, peptides, and analogues	氨基酸、肽和类似物	-	HMDB0028848	-	-	-	-	C1=CC=C(C=C1)CC(C(=O)O)NC(=O)CN	JBCLFWXMTIKCCB-VIFPVBQESA-N	0.570591	-0.809471	1.87383e-05	0.834677	1.28079	down	1.13745e+07	5.00277e+06	1.21147e+07	897724	1.10778e+07	2.01763e+07	1.49554e+07	1.48924e+07	1.76176e+07	1.18481e+07	7.39186e+06	1.02601e+07	1.29217e+07	9.10046e+06	3.93466e+07	9.68165e+06	6.32977e+06
Com_1208_neg	Phomapentenone A	-	N	C14H24O3	240.173	239.165	0.1673	[M-H]-	7.668	0.59	2	C18	Organic oxygen compounds	有机氧化合物	Organooxygen compounds	有机氧化合物	Alcohols and polyols	醇和多元醇	-	-	-	-	-	-	CCCC(C1C(C=C(C1=O)C)CC(CC)O)O	LPDQFFNVQREPBA-XVSSEFHLSA-N	0.560664	-0.834791	1.97909e-05	0.794355	1.26003	down	497024	256115	168709	239426	206789	245229	79660.5	76612.4	77820.8	25259.1	24683.7	260270	39626.5	39755.5	113213	38256.5	648369
Com_1868_neg	Tuberonic acid glucoside	-	N	C18H28O9	388.173	387.166	0.64175	[M-H]-	6.019	-	3	C18	Lipids and lipid-like molecules	脂质和类脂分子	Fatty Acyls	脂肪酰类	Fatty acyl glycosides	脂肪酰糖苷	-	-	C08558	-	LMFA13010032	-	C1CC(=O)C(C1CC(=O)O)CC=CCCOC2C(C(C(C(O2)CO)O)O)O	JFDNMLUPLXZXGV-RKAGECJXSA-N	2.33039	1.22057	2.09445e-05	0.868952	1.91942	up	2.15443e+06	1.66856e+06	1.23283e+06	3.87089e+06	2.27552e+06	1.53779e+06	2.14424e+06	2.15834e+06	1.34502e+06	1.4428e+06	1.60523e+06	2.07744e+06	3.91558e+06	1.36196e+06	2.05083e+06	2.96216e+06	3.0743e+06
Com_2245_neg	LPC 18:2	溶血磷脂酰胆碱 18:2	N	C26H50NO7P	519.332	564.331	0.722	[M+HCOOH-H]-	9.341	0.74	2	C18	Lipids and lipid-like molecules	脂质和类脂分子	Glycerophospholipids	甘油磷脂	Glycerophosphocholines	甘油磷酸胆碱	-	-	C04230	map00564;map05231	LMGP01050035	-	O=C(OCC(O)COP(=O)([O-])OCC[N+](C)(C)C)CCCCCCCC=CCC=CCCCCC	SPJFYYJXNPEZDW-UHFFFAOYSA-N	0.526356	-0.925889	2.28578e-05	0.790323	1.14735	down	2.11815e+08	7.47727e+07	7.30253e+07	8.52188e+07	7.51711e+07	1.08894e+08	1.28624e+08	1.36076e+08	1.20462e+08	9.79387e+07	7.51043e+07	9.51479e+07	2.29702e+08	6.2511e+07	7.9106e+07	1.34428e+08	2.24267e+08
Com_1661_neg	Tetranor-Prostaglandin FM	-	N	C16H26O7	330.168	329.161	0.19768	[M-H]-	6.804	-	3	C18	Lipids and lipid-like molecules	脂质和类脂分子	Fatty Acyls	脂肪酰类	Eicosanoids	类二十烷酸	-	-	-	-	LMFA03010139	-	C1C(C(C(C1O)CCC(=O)O)CCC(=O)CCCCC(=O)O)O	IGRHJCFWWOQYQE-SYQHCUMBSA-N	7.5064	2.90812	2.37674e-05	0.917339	1.49452	up	4.03e+06	1.03135e+07	2.86151e+06	1.42379e+08	5.9216e+06	7.3445e+06	1.31889e+07	7.0841e+06	8.21185e+06	6.25159e+06	1.00778e+07	1.46391e+07	1.9799e+07	1.18077e+07	8.06135e+06	6.09719e+06	5.4783e+06
Com_1782_neg	Dshamirone	-	N	C23H32O3	356.235	355.228	0.01624	[M-H]-	7.93	0.82	2	C18	Lipids and lipid-like molecules	脂质和类脂分子	Prenol lipids	异戊烯醇脂	Diterpenoids	二萜类	-	-	-	-	-	-	CC(=CCCC(=CCCC(=CCCC(=O)C1=C(C=C(C=C1)O)O)C)C)C	MPFBSHWWHMIGCL-UBIAKTOFSA-N	2.94259	1.55709	2.695e-05	0.881048	1.91923	up	4.73164e+07	2.14895e+07	1.95673e+07	2.07077e+07	2.70053e+07	2.22961e+07	1.0204e+08	1.07287e+08	7.78735e+07	3.67899e+07	4.061e+07	6.27735e+07	6.17314e+07	4.72548e+07	5.91557e+07	1.34964e+08	1.63801e+07
Com_1919_neg	1-heptadecylglycerone 3-phosphate	-	N	C20H41O6P	408.264	407.257	0.78074	[M-H]-	8.231	-	3	C18	Organic oxygen compounds	有机氧化合物	Organooxygen compounds	有机氧化合物	Carbonyl compounds	羰基化合物	-	-	-	-	LMGP22020016	86289251	CCCCCCCCCCCCCCCCCOCC(=O)COP(=O)(O)O	RSIYSAVOBAUEIJ-UHFFFAOYSA-N	0.623297	-0.682008	2.77938e-05	0.854839	1.83716	down	3.10747e+06	2.35167e+06	1.99886e+06	2.84714e+06	1.6052e+06	837366	2.00133e+06	1.43145e+06	2.64266e+06	2.28448e+06	3.49478e+06	2.90937e+06	2.69038e+06	3.78733e+06	3.26032e+06	2.33267e+06	2.29512e+06
Com_890_neg	6-exo-hydroxycineole	6-外羟基桉油素	N	C10H18O2	170.131	169.123	0.39963	[M-H]-	6.399	0.61	2	C18	Organoheterocyclic compounds	有机杂环化合物	Oxanes	环氧乙烷类	-	-	-	-	-	-	-	-	CC1(C2CCC(O1)(C(C2)O)C)C	YVCUGZBVCHODNB-QXFUBDJGSA-N	0.537618	-0.895347	2.82768e-05	0.83871	1.56728	down	1.23077e+07	1.31598e+07	1.19842e+07	1.22492e+07	1.33125e+07	1.99965e+07	1.30316e+07	7.28201e+06	1.32488e+07	5.78301e+06	4.84108e+06	3.16428e+07	1.04001e+07	5.20457e+06	6.21562e+06	6.11434e+06	7.7067e+06
Com_461_neg	Arbutin	熊果苷	N	C12H16O7	272.09	317.088	1.65045	[M+HCOOH-H]-	5.42	-	3	C18	Organic oxygen compounds	有机氧化合物	Organooxygen compounds	有机氧化合物	Carbohydrates and carbohydrate conjugates	碳水化合物和碳水化合物结合物	"497-76-7"	HMDB0029943	C06186	map02060;map00010	-	440936	OC[C@H]1O[C@@H](OC2=CC=C(O)C=C2)[C@H](O)[C@@H](O)[C@@H]1O	BJRNKVDFDLYUGJ-RMPHRYRLSA-N	0.357907	-1.48234	3.13231e-05	0.788306	1.23316	down	930.155	536.119	617.182	5267.87	749.336	1637.42	2053.81	1134.46	3178.37	551.905	2711.93	2423.54	37499.8	2371.42	5092.04	2686.44	24321.4
Com_2316_neg	PE(18:2(9Z,12Z)/20:5(5Z,8Z,11Z,14Z,17Z))	磷脂酰乙醇胺(18:2(9Z,12Z)/20:5(5Z,8Z,11Z,14Z,17Z))	N	C43H72NO8P	761.5	760.492	0.83919	[M-H]-	9.941	-	3	C18	Lipids and lipid-like molecules	脂质和类脂分子	Glycerophospholipids	甘油磷脂	Glycerophosphoethanolamines	甘油磷酸乙醇胺类	"-"	HMDB0009104	-	-	LMGP02010673	52924374	[H][C@@](COC(=O)CCCCCCC\C=C/C\C=C/CCCCC)(COP(O)(=O)OCCN)OC(=O)CCC\C=C/C\C=C/C\C=C/C\C=C/C\C=C/CC	AJTJVNKPLZTLHV-RJJHQZCFSA-N	3.89899	1.9631	3.15176e-05	0.856855	1.30532	up	3.5861e+06	6.69602e+06	2.94351e+06	1.62751e+07	2.51835e+06	3.50803e+06	3.2826e+06	3.86109e+06	2.54908e+06	3.31527e+06	8.59186e+06	1.5806e+07	3.88082e+06	8.16556e+06	1.4789e+06	2.62478e+06	3.46042e+06
Com_882_neg	(1alpha,4alpha,7S*)-5-methylethyl)-2,3-dioxabicyclo[2.2.2]oct-5-ene	-	N	C10H16O2	168.115	167.108	0.35481	[M-H]-	6.847	0.71	2	C18	Organoheterocyclic compounds	有机杂环化合物	Dioxanes	二恶烷	1,2-dioxanes	1,2-二氧六环类	-	-	-	-	-	-	CC1=CC2C(CC1OO2)C(C)C	PAGUSKCEKZOQHZ-OPRDCNLKSA-N	0.600378	-0.736058	3.44336e-05	0.83871	1.12113	down	1.31863e+06	806570	1.11582e+06	3.35869e+06	1.93124e+06	592203	877449	1.01787e+06	1.07932e+06	788057	504015	982073	1.34842e+06	666807	1.57465e+06	1.12227e+06	2.24741e+06
Com_213_neg	3-hydroxylaurate	3-羟基十二烷酸	N	C12H24O3	216.173	215.165	0.55638	[M-H]-	7.642	0.80	1	C18	Organic acids and derivatives	有机酸及其衍生物	Hydroxy acids and derivatives	羟基酸及其衍生物	Medium-chain hydroxy acids and derivatives	中链羟基酸及其衍生物	"1883-13-2"	HMDB0000387	-	-	LMFA01050037	5312805	CCCCCCCCC[C@H](O)CC(O)=O	MUCMKTPAZLSKTL-NSHDSACASA-N	0.574133	-0.800544	3.64023e-05	0.800403	1.18369	down	3.08045e+07	2.6665e+07	1.62384e+07	1.52955e+07	2.48981e+07	3.32478e+07	9.0998e+06	8.83341e+06	8.61459e+06	3.1831e+06	7.66716e+06	2.79912e+07	4.61851e+06	5.0765e+06	8.04872e+06	4.5669e+06	1.21969e+07
Com_1610_neg	3,4,17-trihydroxy-9,10-secoandrosta-1,3,5(10)-triene-9-one	-	N	C19H26O4	318.183	317.176	0.35478	[M-H]-	8.62	-	3	C18	Benzenoids	苯类化合物	Phenols	酚类	Benzenediols	苯二醇类	-	-	-	-	-	91825647	CC1=C(C(=C(C=C1)O)O)CCC2C3CCC(C3(CCC2=O)C)O	XRMKFJVUFYGENU-AYSYYIBYSA-N	7.81813	2.96682	3.75194e-05	0.830645	1.22544	up	2.4861e+07	6.36943e+07	5.70102e+07	3.95419e+07	6.57639e+07	3.692e+06	2.24597e+07	2.11168e+07	2.36218e+07	3.92914e+07	6.55166e+07	7.60032e+07	2.53711e+07	5.13796e+07	4.73881e+07	1.90913e+07	2.02019e+07
Com_1174_neg	N-decanoylglycine	N-癸酰甘氨酸	N	C12H23NO3	229.168	228.16	0.54874	[M-H]-	6.297	0.68	2	C18	Organic acids and derivatives	有机酸及其衍生物	Carboxylic acids and derivatives	羧酸及其衍生物	Amino acids, peptides, and analogues	氨基酸、肽和类似物	-	HMDB0013267	-	-	-	-	CCCCCCCCCC(=O)NCC(=O)O	WRRYZYASRAUROW-UHFFFAOYSA-N	0.749125	-0.416721	4.13157e-05	0.891129	1.48889	down	1.93401e+06	1.68726e+06	1.87535e+06	1.59085e+06	1.88445e+06	1.64857e+06	1.46554e+06	1.68813e+06	1.99513e+06	1.75336e+06	1.61069e+06	1.45557e+06	1.74768e+06	1.97498e+06	2.07116e+06	1.72471e+06	1.93133e+06
Com_2188_neg	LysoPS(18:1(9Z)/0:0)	溶血磷脂酰丝氨酸(18:1(9Z)/0:0)	N	C24H46NO9P	523.291	522.283	0.93614	[M-H]-	9.727	-	3	C18	Lipids and lipid-like molecules	脂质和类脂分子	Glycerophospholipids	甘油磷脂	Glycerophosphoserines	甘油磷酸丝氨酸	"89319-60-8"	HMDB0240603	-	-	LMGP03050001	-	CCCCCCCC\C=C/CCCCCCCC(=O)OC[C@@H](O)COP(O)(=O)OC[C@H](N)C(O)=O	JZWNYZVVZXZRRH-YFKVPUFHSA-N	2.76997	1.46987	4.31571e-05	0.83871	1.58214	up	1.73414e+06	3.39976e+06	538094	8.9378e+06	937189	2.65743e+06	1.45981e+06	1.95324e+06	1.33059e+06	938631	2.58764e+06	675927	1.72173e+06	2.39204e+06	1.09202e+06	1.26147e+06	4.55941e+06
Com_2284_neg	Delavayin B	-	N	C32H42N6O7	622.312	621.305	0.52631	[M-H]-	9.38	0.77	2	C18	Organic acids and derivatives	有机酸及其衍生物	Carboxylic acids and derivatives	羧酸及其衍生物	Amino acids, peptides, and analogues	氨基酸、肽和类似物	-	-	-	-	-	-	CCC(C)C1C(=O)NC(C(=O)NC(C(=O)NC(C(=O)NCC(=O)NC(C(=O)N1)CO)C)CC2=CC=CC=C2)CC3=CC=CC=C3	PMMISECAXPWOSB-GFRGYEAHSA-N	15.7982	3.98169	4.93374e-05	0.798387	1.23776	up	5.90566e+09	6.56812e+09	1.18205e+10	6.35088e+09	6.28802e+09	4.83149e+09	9.46324e+09	8.24208e+09	1.5322e+10	8.63662e+09	1.19704e+10	1.04297e+10	1.67083e+10	5.88179e+09	5.91641e+09	6.38053e+09	1.33971e+09
Com_2268_neg	TG(10:0/8:0/i-15:0)	三酰基甘油(10:0/8:0/i-15:0)	N	C36H68O6	596.502	595.495	0.97143	[M-H]-	11.376	-	3	C18	Lipids and lipid-like molecules	脂质和类脂分子	Glycerolipids	甘油脂	Triradylcglycerols	三酰基甘油	"-"	HMDB0072725	-	-	-	131779519	[H][C@](COC(=O)CCCCCCCCC)(COC(=O)CCCCCCCCCCCC(C)C)OC(=O)CCCCCCC	ALXZZEVIONVKDN-XIFFEERXSA-N	0.409058	-1.28962	5.00784e-05	0.804435	1.19445	down	349119	538550	704543	1.62913e+06	4.23261e+06	2.34905e+06	1.26144e+06	1.31264e+06	297206	670225	3.19042e+06	738618	1.25829e+06	495793	722211	1.40183e+06	6.12812e+06
Com_664_neg	Neriifolin	黄夹次甙乙	N	C30H46O8	534.319	533.312	0.0296	[M-H]-	9.583	-	3	C18	Lipids and lipid-like molecules	脂质和类脂分子	Steroids and steroid derivatives	类固醇和类固醇衍生物	Steroid lactones	类固醇内酯	"466-07-9"	-	C08876	-	LMST01120021	-	CC1C(C(C(C(O1)OC2CCC3(C(C2)CCC4C3CCC5(C4(CCC5C6=CC(=O)OC6)O)C)C)O)OC)O	VPUNMTHWNSJUOG-BAOINKAISA-N	108.874	6.76652	5.32272e-05	0.804435	1.08795	up	4.23089e+11	7.03477e+10	3.36915e+10	2.82605e+10	3.21332e+10	1.4255e+09	8.59424e+08	1.77685e+09	9.64822e+08	3.76983e+10	3.49504e+10	2.66828e+10	1.45739e+09	1.9541e+10	1.26473e+10	2.80853e+08	2.09886e+09
Com_147_neg	Royal Jelly acid	10-羟基-2-癸烯酸	N	C10H18O3	186.126	185.118	0.15629	[M-H]-	6.847	0.83	1	C18	Organic acids and derivatives	有机酸及其衍生物	Hydroxy acids and derivatives	羟基酸及其衍生物	Medium-chain hydroxy acids and derivatives	中链羟基酸及其衍生物	"14113-05-4"	-	-	-	LMFA01050157	-	C(CCCC=CC(=O)O)CCCO	QHBZHVUGQROELI-SOFGYWHQSA-N	0.619882	-0.689935	5.47276e-05	0.8125	1.023	down	1.36985e+07	1.26941e+07	1.3418e+07	5.52103e+07	2.87695e+07	8.85176e+06	1.34988e+07	1.64084e+07	1.61169e+07	1.14964e+07	1.35693e+07	1.45138e+07	1.97206e+07	1.25354e+07	2.30412e+07	1.78275e+07	4.45984e+07
Com_1705_neg	Aspidospermatine	-	N	C21H26N2O2	338.199	337.192	1.62189	[M-H]-	10.218	-	3	C18	Alkaloids and derivatives	生物碱及其衍生物	Strychnos alkaloids	马钱子碱	-	-	"-"	HMDB0030358	C09041	-	-	6266786	COC1=CC=CC2=C1N(C1CC3CCN4CCC21C4\C3=C\C)C(C)=O	CCNTUVFHVFQEJI-SYZQJQIISA-N	0.475159	-1.07352	5.59291e-05	0.784274	1.26416	down	284079	166323	139706	166895	182149	153006	129101	145765	140650	56475.3	71703.9	147472	129053	32926.3	79577.3	40233.5	279446
Com_690_neg	2-Heptanone	2-庚酮	N	C7H14O	114.104	113.097	0.55233	[M-H]-	6.078	0.61	2	C18	Organic oxygen compounds	有机氧化合物	Organooxygen compounds	有机氧化合物	Carbonyl compounds	羰基化合物	"110-43-0"	HMDB0003671	C08380	-	LMFA12000004	-	CCCCCC(=O)C	CATSNJVOTSVZJV-UHFFFAOYSA-N	3.38952	1.76108	5.96643e-05	0.83871	1.12839	up	3.70197e+06	5.23967e+06	1.77928e+06	3.6753e+07	3.81055e+06	8.03656e+06	3.66457e+06	4.66278e+06	2.21212e+06	1.70857e+06	6.48349e+06	3.8029e+06	8.9189e+06	4.87998e+06	3.66917e+06	4.7688e+06	2.57066e+06
Com_132_neg	Cinnamyl Alcohol	肉桂醇	N	C9H10O	134.073	179.071	0.74199	[M+HCOOH-H]-	5.887	0.86	1	C18	Phenylpropanoids and polyketides	苯丙素类和聚酮类	Cinnamyl alcohols	肉桂醇	-	-	"104-54-1"	HMDB0029697	C02394	map01060;map01110	-	5280511	OCC=CC1=CC=CC=C1	OOCCDEMITAIZTP-UHFFFAOYSA-N	0.746197	-0.422371	6.03425e-05	0.877016	1.71903	down	1.60051e+07	1.92845e+07	1.27299e+07	1.17918e+08	1.28917e+07	1.83709e+07	2.26756e+07	1.79253e+07	1.22666e+07	1.45956e+07	2.67276e+07	1.93493e+07	2.84141e+07	2.19614e+07	1.63815e+07	1.24575e+07	1.67432e+07
Com_80_neg	Terephthalic acid	对苯二甲酸	N	C8H6O4	166.027	165.019	0.56859	[M-H]-	5.49	0.76	1	C18	Benzenoids	苯类化合物	Benzene and substituted derivatives	苯及其取代衍生物	Benzoic acids and derivatives	苯甲酸及其衍生物	"100-21-0"	HMDB0002428	C06337	map01120;map01100;map00627;map01220;map00624	-	7489	OC(=O)C1=CC=C(C=C1)C(O)=O	KKEYFWRCBNTPAC-UHFFFAOYSA-N	0.561883	-0.831658	6.52213e-05	0.774194	1.26696	down	4.701e+06	5.02142e+06	5.70069e+06	6.27505e+06	4.74135e+06	4.41315e+06	4.6587e+06	4.49909e+06	4.67256e+06	5.61235e+06	5.13012e+06	4.53121e+06	4.82658e+06	5.07833e+06	5.23496e+06	4.97603e+06	1.14815e+07
Com_1547_neg	ent-15-Nor-14-oxo-8(17),12E-labdadiene-18-oic acid	ent-15-正-14-氧代-8(17),12E-油酸二烯-18-酸	N	C19H28O3	304.204	303.197	0.11446	[M-H]-	9.186	0.70	2	C18	Lipids and lipid-like molecules	脂质和类脂分子	Prenol lipids	异戊烯醇脂	Diterpenoids	二萜类	-	-	-	-	-	-	CC(=CCC1C(=C)CCC2C1(CCCC2(C)C(=O)O)C)C=O	NBGCWDAYASHSEK-NFIIJZSHSA-N	550.909	9.10567	6.5511e-05	0.778226	1.27092	up	1.27794e+11	7.98237e+11	5.49594e+11	1.01868e+12	1.28759e+12	4.88543e+11	6.08472e+11	4.33441e+11	1.8168e+11	1.06601e+12	1.73318e+12	1.21352e+12	2.64654e+11	7.42233e+11	4.37385e+11	1.86801e+11	6.68013e+09
Com_974_neg	3-Fumarylpyruvate	3-富马酰丙酮酸	N	C7H6O6	186.016	185.009	1.06686	[M-H]-	6.033	-	3	C18	Organic acids and derivatives	有机酸及其衍生物	Keto acids and derivatives	酮酸及其衍生物	Medium-chain keto acids and derivatives	中链酮酸及其衍生物	"-"	HMDB0060371	C02514	map01100;map01120;map00350	-	5280525	OC(=O)\C=C\C(=O)CC(=O)C(O)=O	AZCFLHZUFANAOR-OWOJBTEDSA-N	0.448662	-1.1563	6.5628e-05	0.816532	1.16755	down	2094.23	2153.23	5630.15	7677.55	5222.85	1712.39	4533.38	4790.41	7175.89	1662.16	3059.5	3898.75	5855.43	4706.97	4061.26	12995.6	9167.62
Com_1087_neg	Anhalamine	-	N	C11H15NO3	209.105	208.098	0.26412	[M-H]-	7.395	-	3	C18	Organoheterocyclic compounds	有机杂环化合物	Tetrahydroisoquinolines	四氢异喹啉	-	-	-	-	C12231	map01063	-	-	COC1=C(C(=C2CNCCC2=C1)O)OC	DVQVXTPSJBCBJI-UHFFFAOYSA-N	0.589839	-0.761607	6.68758e-05	0.842742	1.31033	down	201695	252928	148253	243443	227889	135251	284447	268024	283764	400985	332223	247459	133358	331256	138614	369582	317007
Com_1262_neg	12-Noralliacolide	-	N	C14H20O4	252.136	251.128	1.60215	[M-H]-	6.703	0.60	2	C18	Organoheterocyclic compounds	有机杂环化合物	Oxanes	环氧乙烷类	-	-	-	-	-	-	-	-	CC1CCC2(CC(=O)OC23C14C(O4)C(C3)(C)C)O	DTNFWWBECYJQMT-YWIKUWRNSA-N	0.562304	-0.830577	8.01846e-05	0.798387	1.09416	down	2.02606e+06	1.4705e+06	784566	2.31088e+06	2.46277e+06	1.77119e+06	1.24423e+06	750067	689253	745714	1.74863e+06	2.12346e+06	2.29145e+06	1.71674e+06	958285	1.18992e+06	2.9234e+06
Com_2135_neg	LysoPA(i-22:0/0:0)	溶血甘油磷酸甘油酯(i-22:0/0:0)	N	C25H51O7P	494.337	493.331	1.303	[M-H]-	10.617	-	3	C18	Lipids and lipid-like molecules	脂质和类脂分子	Glycerophospholipids	甘油磷脂	Glycerophosphates	甘油磷酸酯类	"-"	HMDB0114769	-	-	-	131821855	CC(C)CCCCCCCCCCCCCCCCCCC(=O)OCC(O)COP(O)(O)=O	VITMAKAQMDUFMQ-UHFFFAOYSA-N	0.284195	-1.81505	8.12371e-05	0.810484	1.29411	down	559.051	188.14	364.222	487.539	1808.04	283.713	136.806	27.2845	328.986	325.975	164.155	59.8214	790.088	154.187	83.9823	198.408	1789.59
Com_220_neg	Monobutyl phthalate	邻苯二甲酸单丁酯	N	C12H14O4	222.089	221.082	0.16288	[M-H]-	6.457	0.67	1	C18	Benzenoids	苯类化合物	Benzene and substituted derivatives	苯及其取代衍生物	Benzoic acids and derivatives	苯甲酸及其衍生物	"131-70-4"	HMDB0013247	-	-	-	8575	CCCCOC(=O)C1=CC=CC=C1C(O)=O	YZBOVSFWWNVKRJ-UHFFFAOYSA-N	0.729108	-0.455796	8.13496e-05	0.798387	1.2198	down	1.13691e+07	1.23156e+07	1.26008e+07	1.31653e+07	9.80794e+06	1.08889e+07	1.1001e+07	1.15088e+07	1.091e+07	1.1004e+07	1.17412e+07	9.60903e+06	1.22901e+07	1.18884e+07	1.09498e+07	1.18564e+07	1.52304e+07
Com_1813_neg	Methyl 15-isobutyloxy-7-labden-17-oate	-	N	C22H36O4	364.261	363.254	0.36516	[M-H]-	10.864	-	3	C18	Lipids and lipid-like molecules	脂质和类脂分子	Prenol lipids	异戊烯醇脂	Diterpenoids	二萜类	-	-	-	-	-	-	CC(CCC1C(=CCC2C1(CCCC2(C)C)C)C(=O)OC)CCOC=O	ZQMIRTGWVGONOM-WGQQHEPDSA-N	3.342	1.74071	8.79304e-05	0.872984	1.5332	up	9.72422e+06	9.4085e+06	9.18247e+06	2.89213e+07	7.76783e+06	4.00029e+06	8.32437e+06	2.75402e+06	8.61395e+06	1.19532e+07	1.90699e+07	2.24202e+07	2.31721e+06	3.35315e+07	1.40254e+07	8.30452e+06	1.90014e+07
Com_1103_neg	Perfluorobutyric acid	七氟丁酸	N	C4HF7O2	213.986	212.979	0.21828	[M-H]-	5.711	0.61	2	C18	Organohalogen compounds	有机卤化合物	Alkyl halides	卤代烃	Alkyl fluorides	烷基氟	"375-22-4"	HMDB0253102	-	-	-	9777	O=C(O)C(F)(F)C(F)(F)C(F)(F)F	YPJUNDFVDDCYIH-UHFFFAOYSA-N	0.688649	-0.53816	9.4061e-05	0.820565	1.2828	down	4.21977e+06	4.514e+06	4.42762e+06	4.47074e+06	4.10058e+06	4.3919e+06	4.35555e+06	4.80378e+06	4.90733e+06	4.30558e+06	4.74625e+06	4.44543e+06	4.25098e+06	4.31326e+06	4.23513e+06	4.45138e+06	6.01326e+06
Com_1031_neg	L-alpha-Amino-1H-pyrrole-1-hexanoic acid	L-α-氨基-1H-吡咯-1-己酸	N	C10H16N2O2	196.121	195.114	0.92552	[M-H]-	5.331	-	3	C18	Organic acids and derivatives	有机酸及其衍生物	Carboxylic acids and derivatives	羧酸及其衍生物	Amino acids, peptides, and analogues	氨基酸、肽和类似物	"156539-32-1"	HMDB0040551	-	-	-	15800938	NC(CCCCN1C=CC=C1)C(O)=O	KVCPIDDKLUDCQJ-UHFFFAOYSA-N	2.2182	1.14939	9.46249e-05	0.834677	1.27945	up	1.48466e+06	4.19156e+06	4.91879e+06	5.58359e+06	2.8726e+06	5.6726e+06	5.51755e+06	6.23987e+06	4.11497e+06	4.6052e+06	3.9866e+06	2.54569e+06	7.02087e+06	5.2858e+06	3.20837e+06	6.38402e+06	3.40685e+06
Com_963_neg	3,5-Dihydroxy-phenylglycine	-	N	C8H9NO4	183.053	182.046	1.03139	[M-H]-	6.136	-	3	C18	Organic acids and derivatives	有机酸及其衍生物	Carboxylic acids and derivatives	羧酸及其衍生物	Amino acids, peptides, and analogues	氨基酸、肽和类似物	-	-	C12026	map01055;map01130	-	-	C1=C(C=C(C=C1O)O)C(C(=O)O)N	HOOWCUZPEFNHDT-ZETCQYMHSA-N	0.754893	-0.405655	9.85555e-05	0.836694	1.39125	down	2.4684e+06	2.33741e+06	2.88316e+06	2.15534e+06	2.09158e+06	1.75678e+06	1.23891e+06	1.78755e+06	1.80232e+06	1.38216e+06	2.01857e+06	1.58278e+06	1.92479e+06	1.71308e+06	2.46719e+06	2.50605e+06	1.58585e+06
Com_195_neg	Xanthurenic acid	黄尿酸	N	C10H7NO4	205.038	204.03	0.30534	[M-H]-	5.29	-	3	C18	Organoheterocyclic compounds	有机杂环化合物	Quinolines and derivatives	喹啉及其衍生物	Quinoline carboxylic acids	喹啉羧酸	"59-00-7"	HMDB0000881	C02470	map00380	-	5699	OC(=O)C1=NC2=C(O)C=CC=C2C(O)=C1	FBZONXHGGPHHIY-UHFFFAOYSA-N	5.7814	2.53142	0.000101385	0.806452	1.19688	up	1.10037e+07	3.69538e+07	1.08995e+07	1.3074e+08	6.18471e+06	5.09215e+07	6.73654e+06	3.08033e+07	9.50462e+07	2.97675e+07	5.77924e+07	3.90908e+07	4.48492e+07	6.43841e+07	3.62615e+07	8.49141e+07	3.24365e+07
Com_795_neg	Diethyl sulfate	硫酸二乙酯	N	C4H10O4S	154.03	153.023	0.70652	[M-H]-	5.188	0.55	2	C18	Organic acids and derivatives	有机酸及其衍生物	Organic sulfuric acids and derivatives	有机硫酸及其衍生物	Sulfuric acid esters	硫酸酯类	"64-67-5"	HMDB0251240	C14706	-	-	-	CCOS(=O)(=O)OCC	DENRZWYUOJLTMF-UHFFFAOYSA-N	249.447	7.96259	0.000111308	0.778226	1.26856	up	3.63894e+09	5.51193e+10	1.06425e+10	1.32565e+11	8.82533e+09	1.83564e+10	1.69482e+10	3.60072e+10	1.87188e+10	9.04091e+09	3.79188e+10	3.51488e+10	3.28979e+10	2.0996e+10	4.10285e+10	1.66314e+10	1.12807e+09
Com_1085_neg	3-Hydroxy-beta-ionone	3-羟基-β-紫罗兰酮	N	C13H20O2	208.146	207.139	0.41737	[M-H]-	6.689	-	3	C18	Lipids and lipid-like molecules	脂质和类脂分子	Prenol lipids	异戊烯醇脂	Sesquiterpenoids	倍半萜类	-	HMDB0036821	-	-	-	-	CC1=C(C(CC(C1)O)(C)C)C=CC(=O)C	HFRZSVYKDDZRQY-AATRIKPKSA-N	2.6925	1.42895	0.000114214	0.806452	1.20835	up	3.85671e+07	5.10746e+07	2.96279e+07	5.61625e+07	7.59764e+07	3.3901e+07	3.25952e+07	2.06659e+07	1.31294e+07	2.98549e+07	4.33733e+07	1.02834e+08	3.67745e+07	4.42885e+07	3.05647e+07	2.0043e+07	2.24626e+07
Com_104_neg	2-Methylcyclohexanone	2-甲基环己酮	N	C7H12O	112.089	171.103	0.46544	[M+CH3COOH-H]-	6.004	0.63	1	C18	Organic oxygen compounds	有机氧化合物	Organooxygen compounds	有机氧化合物	Carbonyl compounds	羰基化合物	"583-60-8"	HMDB0031539	-	-	-	11419	CC1CCCCC1=O	LFSAPCRASZRSKS-UHFFFAOYSA-N	1.53608	0.619252	0.000122952	0.780242	1.20572	up	4.60109e+07	5.63046e+07	5.38265e+07	6.21934e+07	6.39689e+07	5.23058e+07	4.95308e+07	5.66089e+07	5.61472e+07	6.18766e+07	5.9971e+07	4.24399e+07	4.68091e+07	5.76463e+07	4.62346e+07	6.01163e+07	3.85031e+07
Com_1081_neg	3-sulfanylpentan-1-ol-L-cysteine	3-硫烷基戊醇-1-醇-L-半胱氨酸	N	C8H17NO3S	207.093	206.086	0.62841	[M-H]-	5.055	-	3	C18	Organic acids and derivatives	有机酸及其衍生物	Carboxylic acids and derivatives	羧酸及其衍生物	Amino acids, peptides, and analogues	氨基酸、肽和类似物	"-"	-	-	-	-	-	[H][C@](N)(CSC([H])(CC)CCO)C(O)=O	DAWUNVINPBLNRY-MLWJPKLSSA-N	0.479773	-1.05958	0.000135634	0.772177	1.16442	down	6557.56	3667.5	831.887	58417.6	2213.5	9481.07	5152.6	11916.4	5195.56	5072.98	16489.7	13704.2	56275.9	7500.28	6965.52	3287.99	16733
Com_1838_neg	Sulfoquinovisyldiacylglycerol	-	N	C11H18O12S	374.052	373.045	1.43783	[M-H]-	7.886	0.57	2	C18	Lipids and lipid-like molecules	脂质和类脂分子	Glycerolipids	甘油脂	Glycosylglycerols	糖基甘油	-	-	-	-	-	-	C(C1C(C(C(C(O1)OCC(COC=O)OC=O)O)O)O)S(=O)(=O)O	DKLCQPVBEDSRIC-UHFFFAOYSA-N	0.548385	-0.866739	0.000136511	0.844758	1.24271	down	7.3596e+07	3.26882e+07	5.36045e+07	2.78406e+07	5.89661e+07	3.91116e+07	3.99325e+07	5.0716e+07	4.4336e+07	3.84799e+07	3.98871e+07	3.95024e+07	1.27853e+07	3.45045e+07	3.0361e+07	3.69529e+07	4.07901e+07
Com_1518_neg	12-Methylferruginol	-	N	C21H32O	300.245	299.238	1.52911	[M-H]-	9.293	0.62	2	C18	Lipids and lipid-like molecules	脂质和类脂分子	Prenol lipids	异戊烯醇脂	Diterpenoids	二萜类	-	-	-	-	-	-	CC(C)C1=C(C=C2C(=C1)CCC3C2(CCCC3(C)C)C)OC	MFLORYHKYXIQMH-PZJWPPBQSA-N	10.4712	3.38835	0.000156419	0.814516	1.07886	up	1.86196e+07	2.13322e+08	8.86806e+07	5.97581e+08	1.32986e+08	8.30622e+06	2.63188e+07	9.73522e+06	2.08795e+07	4.41396e+08	3.59964e+08	1.85126e+08	1.58789e+07	3.72473e+08	2.09859e+08	1.21963e+07	2.20868e+08
Com_1585_neg	Homochlorcyclizine	苯甲庚嗪	N	C19H23ClN2	314.155	313.148	0.42962	[M-H]-	7.815	-	3	C18	Benzenoids	苯类化合物	Benzene and substituted derivatives	苯及其取代衍生物	Diphenylmethanes	二苯甲烷	"848-53-3"	HMDB0240243	-	-	-	3627	CN1CCCN(CC1)C(C1=CC=CC=C1)C1=CC=C(Cl)C=C1	WEUCDJCFJHYFRL-UHFFFAOYSA-N	0.44988	-1.15239	0.000156459	0.77621	1.23442	down	167.765	635.765	227.598	1412.7	212.412	164.789	648.818	340.342	99.3131	86.8067	63.1119	300.371	388.888	393.752	129.511	179.293	4367.96
Com_1848_neg	4R-Hydroxy solifenacin	4R-羟基索利那新	N	C23H26N2O3	378.194	377.186	1.80656	[M-H]-	8.389	-	3	C18	Organoheterocyclic compounds	有机杂环化合物	Tetrahydroisoquinolines	四氢异喹啉	1-phenyltetrahydroisoquinolines	1-苯基四氢异喹啉	"-"	HMDB0061127	-	-	-	131770038	[H][C@]12CCN(CC1)CC2OC(=O)N1C[C@H](O)C2=C(C=CC=C2)[C@@H]1C1=CC=CC=C1	LRNNBJBAUXSVMH-NHNZYLEHSA-N	4.53984	2.18264	0.000182659	0.784274	1.47575	up	643937	4.75585e+06	82317.6	3.59461e+06	206236	450058	2.40877e+06	1.8089e+06	1.19484e+06	823571	2.7843e+06	694637	2.21113e+06	1.30624e+06	805447	848664	6.79895e+06
Com_1753_neg	Carbocyclic thromboxane A2	-	N	C22H36O3	348.266	347.259	0.27169	[M-H]-	8.937	0.58	2	C18	Lipids and lipid-like molecules	脂质和类脂分子	Fatty Acyls	脂肪酰类	Fatty acids and conjugates	脂肪酸和结合物	"-"	HMDB0249633	-	-	-	1202	CCCCCC(O)C=CC1CC2CC(C2)C1CC=CCCCC(O)=O	ZIWNJZLXPXFNGN-UHFFFAOYSA-N	5.17247	2.37085	0.000185041	0.806452	1.43027	up	92695.6	1.98444e+07	988440	1.84668e+07	1.48629e+06	1.76704e+06	8.19868e+06	4.34647e+06	3.44083e+06	1.85738e+06	9.13348e+06	3.31061e+06	6.45984e+06	3.57202e+06	2.1623e+06	2.40938e+06	2.66804e+07
Com_2276_neg	lysophosphatidylmyoinositol	-	N	C27H53O12P	600.327	599.321	0.61371	[M-H]-	10.138	0.81	2	C18	Lipids and lipid-like molecules	脂质和类脂分子	Glycerophospholipids	甘油磷脂	Glycerophosphoinositols	甘油磷酸肌醇	-	-	-	-	-	-	CCCCCCCCCCCCCCCCCC(=O)OCC(COP(=O)(O)OC1C(C(C(C(C1O)O)O)O)O)O	MXAFDFDAIFZFET-ZHPLLDBUSA-N	0.524816	-0.930117	0.000185591	0.800403	2.11104	down	1.88748e+07	9.57716e+06	1.15962e+07	1.9684e+07	1.07951e+07	1.51379e+07	1.05791e+07	1.50233e+07	2.77504e+07	1.34236e+07	2.48967e+07	2.18944e+07	2.18025e+07	1.18555e+07	5.67679e+06	1.06724e+07	8.80287e+06
Com_935_neg	2-Hydroxy-3-(4-hydroxyphenyl)propenoate	-	N	C9H8O4	180.042	179.035	0.13562	[M-H]-	5.754	0.68	2	C18	Benzenoids	苯类化合物	Benzene and substituted derivatives	苯及其取代衍生物	Phenylpyruvic acid derivatives	苯基丙酮酸衍生物	-	HMDB0006915	C05350	map00350	-	-	C1=CC(=CC=C1C=C(C(=O)O)O)O	GQYBCIHRWMPOOF-YVMONPNESA-N	0.576367	-0.79494	0.000197486	0.762097	1.23332	down	1.35492e+06	1.45064e+06	1.4809e+06	1.5805e+06	1.30307e+06	1.26032e+06	1.27539e+06	1.43447e+06	1.14297e+06	1.40639e+06	1.45097e+06	1.30952e+06	1.89684e+06	1.39886e+06	1.50761e+06	1.38765e+06	3.55552e+06
Com_1038_neg	4,6-dinitro-o-cresol	4,6-二硝基邻甲酚	N	C7H6N2O5	198.028	197.02	0.35059	[M-H]-	6.486	0.87	2	C18	Benzenoids	苯类化合物	Phenols	酚类	Nitrophenols	硝基酚类	"534-52-1"	HMDB0245221	C18653	-	-	10800	O=N(=O)C=1C=C(C(O)=C(C1)C)N(=O)=O	ZXVONLUNISGICL-UHFFFAOYSA-N	0.765257	-0.385983	0.000200757	0.794355	1.45105	down	1.2355e+07	1.2707e+07	1.39506e+07	1.22916e+07	1.18116e+07	9.53682e+06	1.59913e+07	1.26264e+07	1.68e+07	1.55145e+07	2.08939e+07	1.4594e+07	1.79593e+07	1.78808e+07	1.12339e+07	2.45297e+07	1.64473e+07
Com_1837_neg	TXB1	血栓素B1	N	C20H36O6	372.251	371.244	0.00209	[M-H]-	8.519	-	3	C18	Lipids and lipid-like molecules	脂质和类脂分子	Fatty Acyls	脂肪酰类	Eicosanoids	类二十烷酸	"64626-32-0"	-	-	-	LMFA03030008	-	CCCCCC(C=CC1C(C(CC(O1)O)O)CCCCCCC(=O)O)O	JSDWWNLTJCCSAV-RLBQWBRQSA-N	4.84933	2.27778	0.000203396	0.883065	1.36352	up	447807	1.80307e+06	541402	2.49639e+07	621422	1.15379e+06	1.56086e+06	1.11603e+06	711918	934099	1.71394e+06	4.39923e+06	1.58139e+06	1.07908e+06	968707	628327	2.10552e+06
Com_1064_neg	3,4-Bis(trifluoromethyl)-1H-pyrazole	3,4-双(三氟甲基)-1H-吡唑	N	C5H2F6N2	204.012	203.005	0.04283	[M-H]-	2.058	0.55	2	C18	Organoheterocyclic compounds	有机杂环化合物	Azoles	唑类	Pyrazoles	吡唑类	"-"	HMDB0246017	-	-	-	18006160	FC(F)(F)C1=C(C=NN1)C(F)(F)F	OERNNUCUUZXPBL-UHFFFAOYSA-N	2.97081	1.57086	0.000204121	0.756048	1.0846	up	2.43252e+07	4.60367e+07	4.5683e+07	3.24181e+07	4.86534e+07	3.83333e+07	4.66666e+07	4.35496e+07	4.83108e+07	4.08464e+07	4.0537e+07	4.62073e+07	3.88967e+07	4.34228e+07	4.24387e+07	4.42526e+07	3.37404e+06
Com_1964_neg	4,4'-Methylenebis(2,6-di-tert-butylphenol)	4,4′-亚甲基双(2,6-二叔丁基苯酚)	N	C29H44O2	424.334	423.327	0.53133	[M-H]-	10.89	0.62	2	C18	Benzenoids	苯类化合物	Benzene and substituted derivatives	苯及其取代衍生物	Diphenylmethanes	二苯甲烷	"118-82-1"	-	C14287	-	-	-	CC(C)(C)C1=CC(=CC(=C1O)C(C)(C)C)CC2=CC(=C(C(=C2)C(C)(C)C)O)C(C)(C)C	MDWVSAYEQPLWMX-UHFFFAOYSA-N	212.707	7.73272	0.000211677	0.78629	1.23551	up	2.3424e+10	6.5764e+11	8.54243e+10	4.5654e+12	3.42989e+10	5.64464e+09	1.82024e+11	1.44748e+11	4.85315e+11	2.41903e+11	6.58636e+11	9.45607e+11	5.99666e+11	9.70583e+11	3.37834e+11	5.46968e+11	3.82585e+10
Com_1149_neg	Foetisulfide A	-	N	C8H16OS3	224.036	223.028	3.2395	[M-H]-	9.458	0.83	2	C18	Organosulfur compounds	有机硫化合物	Sulfoxides	亚砜类	-	-	-	-	-	-	-	-	CCC(C)SSCC=CS(=O)C	MRLXFQWCSNFUCF-FNORWQNLSA-N	0.392887	-1.34781	0.000213033	0.834677	1.23141	down	245668	63701.9	48241.4	54589.1	62853.8	99472.4	110751	307261	140756	62631.4	73999.3	48354.9	95252.8	66261.2	71776.4	89451.7	82154.2
Com_169_neg	D-Glucaric acid	葡萄糖二酸	N	C6H10O8	210.038	191.02	0.51928	[M-H-H2O]-	4.725	0.91	2	C18	Organic oxygen compounds	有机氧化合物	Organooxygen compounds	有机氧化合物	Carbohydrates and carbohydrate conjugates	碳水化合物和碳水化合物结合物	"576-42-1"	HMDB0000663	C00818	map00053;map01100	LMFA01170108	-	C(C(C(C(=O)O)O)O)(C(C(=O)O)O)O	DSLZVSRJTYRBFB-LLEIAEIESA-N	0.529581	-0.917076	0.000222602	0.762097	1.22748	down	57539.2	62515.7	60481.7	44069.2	47952.9	47713.1	42653.2	44275.5	55105.3	45688.7	44792.6	52645.6	65269.5	54847.2	64823.8	60517	322661
Com_1694_neg	Docosatrienoic Acid	二十二碳三烯酸	N	C22H38O2	334.287	333.28	0.01992	[M-H]-	11.288	0.52	2	C18	Lipids and lipid-like molecules	脂质和类脂分子	Fatty Acyls	脂肪酰类	Fatty acids and conjugates	脂肪酸和结合物	"28845-86-5"	HMDB0002823	-	-	LMFA01030408	-	CCC=CCC=CCC=CCCCCCCCCCCCC(=O)O	WBBQTNCISCKUMU-PDBXOOCHSA-N	4.98854	2.31862	0.000226351	0.78629	1.16188	up	1.23342e+08	2.02489e+08	1.15199e+08	1.7915e+08	1.39825e+08	1.20686e+08	1.04937e+08	8.33833e+07	1.15178e+08	5.16153e+07	1.13076e+08	2.73388e+08	9.57495e+07	5.94232e+07	8.36798e+07	2.75072e+07	4.93406e+07
Com_2104_neg	Glycerophospho-N-Oleoyl Ethanolamine	-	N	C23H46NO7P	479.301	478.294	0.40569	[M-H]-	9.037	0.50	2	C18	Lipids and lipid-like molecules	脂质和类脂分子	Glycerophospholipids	甘油磷脂	Glycerophosphoethanolamines	甘油磷酸乙醇胺类	"201738-24-1"	-	-	-	-	-	CCCCCCCCC=CCCCCCCCC(=O)NCCOP(=O)(O)OCC(CO)O	VBNXVCGZJCGEKO-KTKRTIGZSA-N	2.3182	1.21301	0.00023199	0.772177	1.17874	up	7.84862e+08	1.08692e+09	7.5651e+08	8.0792e+08	7.50094e+08	3.50554e+08	9.59384e+08	6.21739e+08	7.36065e+08	8.98509e+08	1.13204e+09	1.21714e+09	1.1057e+09	5.26717e+08	7.47151e+08	4.33995e+08	4.20377e+08
Com_231_neg	TBHQ	叔丁基对苯二酚(TBHQ)	N	C10H14O2	166.099	225.113	0.6306	[M+CH3COOH-H]-	5.842	-	3	C18	Benzenoids	苯类化合物	Benzene and substituted derivatives	苯及其取代衍生物	Phenylpropanes	苯丙烷类	"1948-33-0"	HMDB0032062	-	-	-	16043	CC(C)(C)C1=CC(O)=CC=C1O	BGNXCDMCOKJUMV-UHFFFAOYSA-N	1.42169	0.507608	0.000234435	0.784274	1.01197	up	1.55968e+07	2.74534e+07	2.72705e+07	3.42355e+07	2.95281e+07	1.7556e+07	1.83933e+07	1.67388e+07	1.36831e+07	2.76906e+07	2.72472e+07	2.54811e+07	2.16259e+07	2.77754e+07	2.15101e+07	1.64473e+07	2.50021e+07
Com_1264_neg	Hydnocarpic acid	-	N	C16H28O2	252.209	251.202	0.27604	[M-H]-	7.698	-	3	C18	Lipids and lipid-like molecules	脂质和类脂分子	Fatty Acyls	脂肪酰类	Fatty acids and conjugates	脂肪酸和结合物	-	-	C16795	-	LMFA01140023	-	C1CC(C=C1)CCCCCCCCCCC(=O)O	SRELFLQJDOTNLJ-UHFFFAOYSA-N	0.601864	-0.732491	0.000235702	0.796371	1.3632	down	966164	1.07963e+06	965925	2.68396e+06	2.6007e+06	1.27321e+06	1.17446e+06	593886	587829	702149	396843	1.57839e+06	1.07598e+06	847617	394848	397567	1.04251e+06
Com_3_neg	5-Aminolevulinic acid	5-氨基酮戊酸	N	C5H9NO3	131.058	112.04	0.45438	[M-H-H2O]-	1.497	0.88	1	C18	Organic acids and derivatives	有机酸及其衍生物	Carboxylic acids and derivatives	羧酸及其衍生物	Amino acids, peptides, and analogues	氨基酸、肽和类似物	"106-60-5"	HMDB0001149	C00430	-	LMFA01100055	137	NCC(=O)CCC(O)=O	ZGXJTSGNIOSYLO-UHFFFAOYSA-N	30.1778	4.91542	0.000238613	0.798387	1.1649	up	312305	1.79196e+06	260630	6.55058e+07	492944	165810	215188	277053	131649	128270	219400	216899	842899	53690.3	182449	116563	2.78588e+06
Com_229_neg	Paeonol	丹皮酚	N	C9H10O3	166.063	225.076	4.71741	[M+CH3COOH-H]-	6.004	-	3	C18	Organic oxygen compounds	有机氧化合物	Organooxygen compounds	有机氧化合物	Carbonyl compounds	羰基化合物	"552-41-0"	HMDB0256081	C10712	-	-	11092	COC1=CC=C(C(C)=O)C(O)=C1	UILPJVPSNHJFIK-UHFFFAOYSA-N	1.71857	0.78121	0.000245112	0.774194	1.22845	up	11.5374	24.3181	18.4674	73.9164	29.5086	24.3883	23.4927	45.5769	14.9763	15.9777	7.0006	22.9431	19.5908	17.8974	26.2144	16.7278	1660.14
Com_2000_neg	phosphoethanolamine (P-16:0)	磷酸乙醇胺（P-16:0）	N	C21H44NO6P	437.291	436.283	0.24525	[M-H]-	9.923	0.68	2	C18	Lipids and lipid-like molecules	脂质和类脂分子	Glycerophospholipids	甘油磷脂	Glycerophosphoethanolamines	甘油磷酸乙醇胺类	-	-	-	-	-	-	CCCCCCCCCCCCCCC=COCC(COP(=O)(O)OCCN)O	QYTPGOPLNFESQC-RLHAVTDZSA-N	6.54618	2.71065	0.000249807	0.78629	1.2234	up	2.44144e+09	4.65142e+09	2.26182e+09	1.31599e+10	2.16247e+09	2.43829e+09	3.78721e+09	2.6791e+09	4.996e+09	2.38034e+09	6.25648e+09	1.40536e+10	5.13244e+09	4.96003e+09	2.59627e+09	3.60026e+09	1.44734e+09
Com_239_neg	Dodecanedioic acid	十二烷二酸	N	C12H22O4	230.152	229.144	0.53204	[M-H]-	6.675	0.77	1	C18	Lipids and lipid-like molecules	脂质和类脂分子	Fatty Acyls	脂肪酰类	Fatty acids and conjugates	脂肪酸和结合物	"693-23-2"	HMDB0000623	C02678	-	LMFA01170009	12736	OC(=O)CCCCCCCCCCC(O)=O	TVIDDXQYHWJXFK-UHFFFAOYSA-N	0.612787	-0.706542	0.000254691	0.826613	1.30199	down	3.89732e+07	2.40302e+07	1.64713e+07	2.2088e+07	5.78147e+07	2.66243e+07	1.48347e+07	1.74487e+07	1.61299e+07	8.86711e+06	2.29164e+07	2.55467e+07	1.60275e+07	1.95053e+07	2.30125e+07	1.23673e+07	1.03265e+07
Com_1861_neg	N-Palmitoyl Lysine	N-棕榈酰赖氨酸	N	C22H44N2O3	384.335	383.328	0.64738	[M-H]-	9.065	-	3	C18	Organic acids and derivatives	有机酸及其衍生物	Carboxylic acids and derivatives	羧酸及其衍生物	Amino acids, peptides, and analogues	氨基酸、肽和类似物	"-"	HMDB0241929	-	-	-	9821462	CCCCCCCCCCCCCCCC(=O)NC(CCCCN)C(O)=O	OLDGKSQBWGEFNM-UHFFFAOYSA-N	44.811	5.48578	0.00025847	0.77621	1.20469	up	1.41341e+08	1.27069e+09	4.60492e+08	1.3212e+09	3.90707e+08	1.33054e+08	5.37185e+08	4.49354e+08	4.94535e+08	5.21264e+08	1.06931e+09	1.64606e+09	1.48449e+09	1.91861e+08	3.43492e+08	4.02779e+08	5.65503e+07
Com_1001_neg	(2S)-2-{[1-(R)-Carboxyethyl]amino}pentanoate	-	N	C8H15NO4	189.1	188.093	0.09587	[M-H]-	5.565	-	3	C18	Organic acids and derivatives	有机酸及其衍生物	Carboxylic acids and derivatives	羧酸及其衍生物	Amino acids, peptides, and analogues	氨基酸、肽和类似物	-	-	C06326	-	-	-	CCCC(C(=O)O)NC(C)C(=O)O	AMDDRMIFTJHJGD-RITPCOANSA-N	4.82012	2.26907	0.000285513	0.780242	1.01356	up	3.36049e+06	2.50017e+07	5.13746e+06	1.34253e+08	2.95607e+06	3.5456e+06	6.5938e+06	4.38497e+06	6.49273e+06	4.21696e+06	1.11905e+07	3.72453e+06	1.60927e+07	1.16962e+07	3.36673e+06	6.67327e+06	3.57877e+07
Com_1721_neg	Cardenolide	-	N	C23H34O2	342.256	341.248	1.08378	[M-H]-	10.048	-	3	C18	Lipids and lipid-like molecules	脂质和类脂分子	Steroids and steroid derivatives	类固醇和类固醇衍生物	Steroid lactones	类固醇内酯	"-"	HMDB0249669	-	-	-	22340795	CC12CCC3C(CCC4CCCCC34C)C1CCC2C1=CC(=O)OC1	JIUWTCXNUNHEGP-UHFFFAOYSA-N	60.3145	5.91443	0.000285782	0.768145	1.15968	up	2.78228e+10	5.83164e+10	4.65775e+10	1.70657e+11	5.77135e+10	7.03494e+08	1.94697e+10	2.76196e+09	6.72001e+09	7.08626e+10	1.10947e+11	1.19178e+11	1.92477e+09	1.16347e+11	5.8945e+10	5.96319e+09	4.77411e+09
Com_150_neg	Hendecanoic acid	十一烷酸	N	C11H22O2	186.162	185.155	0.25978	[M-H]-	6.79	0.85	1	C18	Lipids and lipid-like molecules	脂质和类脂分子	Fatty Acyls	脂肪酰类	Fatty acids and conjugates	脂肪酸和结合物	"112-37-8"	HMDB0000947	C17715	-	LMFA01010011	8180	CCCCCCCCCCC(O)=O	ZDPHROOEEOARMN-UHFFFAOYSA-N	0.716541	-0.480879	0.000293652	0.768145	1.15365	down	9039.58	3494.41	2080.99	7830.07	7088.93	6852.2	1996.72	618.87	5980.34	515.683	7497.27	9103.83	1383.68	6652.91	3102.82	3360.88	37538.1
Com_2036_neg	dihydrocelastrol	-	N	C29H40O4	452.293	451.285	0.18016	[M-H]-	9.509	-	3	C18	Benzenoids	苯类化合物	Phenanthrenes and derivatives	菲及其衍生物	-	-	-	-	-	-	-	-	CC1=C2CC=C3C(C2=CC(=C1O)O)(CCC4(C3(CCC5(C4CC(CC5)(C)C(=O)O)C)C)C)C	WZAUFGYINZYCKH-JJWQIEBTSA-N	6.29971	2.65529	0.000293714	0.782258	1.01125	up	6.16864e+06	4.30016e+07	5.0503e+07	4.38778e+07	5.50687e+07	2.60374e+06	4.90526e+06	3.13328e+06	4.32303e+06	5.36675e+07	2.4006e+07	1.98407e+07	2.93112e+06	2.00203e+07	6.48674e+06	2.67561e+06	1.73568e+07
Com_409_neg	Zearalenone	玉米赤霉烯酮	N	C18H22O5	318.147	299.129	1.05517	[M-H-H2O]-	7.064	0.66	1	C18	Phenylpropanoids and polyketides	苯丙素类和聚酮类	Macrolides and analogues	大环内酯类及其类似物	Zearalenones	玉米赤霉烯酮	"17924-92-4"	HMDB0031752	C09981	-	LMPK04000016	5375083	[H]\C1=C([H])/C2=CC(O)=CC(O)=C2C(=O)OC(C)CCCC(=O)CCC1	MBMQEIFVQACCCH-XVNBXDOJSA-N	188.658	7.55963	0.00029671	0.766129	1.19577	up	6.65248e+10	5.50761e+11	6.1336e+11	1.07051e+12	7.24379e+11	2.60985e+10	6.18339e+10	9.41179e+10	5.41267e+10	7.76125e+11	8.2322e+11	6.31505e+11	2.3842e+10	3.82422e+11	2.39123e+11	2.47175e+10	1.21381e+10
Com_2264_neg	Bilirubin	胆红素	N	C33H36N4O6	584.263	583.257	0.86689	[M-H]-	11.078	0.72	2	C18	Organoheterocyclic compounds	有机杂环化合物	Tetrapyrroles and derivatives	四吡咯及其衍生物	Bilirubins	胆红素	"635-65-4"	HMDB0000054	C00486	map00860;map01100;map01110;map04976	-	-	O=C(O)CCC1=C(NC(C=C2N=C(O)C(=C2C=C)C)=C1C)CC=3NC(C=C4N=C(O)C(C=C)=C4C)=C(C3CCC(=O)O)C	BPYKTIZUTYGOLE-IFADSCNNSA-N	47.9467	5.58336	0.000311164	0.760081	1.14072	up	3.95489e+10	2.47643e+10	1.45951e+11	4.87944e+09	3.71513e+10	2.5847e+10	9.07234e+09	1.63916e+10	1.27594e+10	3.61843e+10	3.32707e+10	3.85648e+10	1.68599e+10	2.22132e+10	1.67338e+10	6.93039e+08	1.28991e+09
Com_1565_neg	trans-EKODE-(E)-Ib	-	N	C18H30O4	310.214	309.207	0.1401	[M-H]-	7.368	-	3	C18	Lipids and lipid-like molecules	脂质和类脂分子	Fatty Acyls	脂肪酰类	Fatty acids and conjugates	脂肪酸和结合物	"478931-82-7"	-	-	-	LMFA02000247	-	CCCCCC1C(O1)C=CC(=O)CCCCCCCC(=O)O	RCMABBHQYMBYKV-BUHFOSPRSA-N	0.733398	-0.447332	0.000311361	0.792339	1.13576	down	5.37895e+06	4.35104e+06	2.17019e+06	8.71764e+06	4.28517e+06	2.79783e+06	2.9127e+06	2.20961e+06	2.6106e+06	2.00807e+06	2.1179e+06	7.2056e+06	3.25902e+06	2.63013e+06	3.17858e+06	2.66955e+06	4.21359e+06
Com_892_neg	2-Bromophenol	2-溴苯酚	N	C6H5BrO	171.952	170.944	5.19479	[M-H]-	1.292	-	3	C18	Benzenoids	苯类化合物	Phenols	酚类	Halophenols	卤代酚类	"95-56-7"	HMDB0032059	C14841	map00980	-	7244	OC1=CC=CC=C1Br	VADKRMSMGWJZCF-UHFFFAOYSA-N	0.647783	-0.626417	0.00031561	0.75	1.2089	down	8.77441e+06	8.25821e+06	7.95959e+06	7.751e+06	8.57935e+06	8.7632e+06	7.83044e+06	9.06084e+06	8.40696e+06	7.56989e+06	9.24723e+06	8.47927e+06	8.60164e+06	8.49233e+06	7.90128e+06	7.97305e+06	1.85764e+07
Com_1968_neg	Lactuside B	-	N	C21H32O9	428.205	427.197	0.01723	[M-H]-	6.559	-	3	C18	Lipids and lipid-like molecules	脂质和类脂分子	Prenol lipids	异戊烯醇脂	Terpene lactones	萜内酯	-	-	-	-	-	-	CC1C2CCC(=CCC(C(=CC2OC1=O)C)OC3C(C(C(C(O3)CO)O)O)O)CO	YPUAPUZIURIYPB-BJQNQQTFSA-N	3.36832	1.75203	0.000325049	0.814516	1.09004	up	5.05244e+07	1.96294e+07	1.17961e+07	2.20665e+07	1.70878e+07	1.44966e+07	8.69281e+06	1.1504e+07	1.226e+07	6.64099e+06	1.54141e+07	9.75603e+06	3.08896e+07	1.08505e+07	3.0729e+06	5.50664e+06	3.86086e+06
Com_2017_neg	Sacranoside A	-	N	C21H34O10	446.215	445.208	0.38242	[M-H]-	5.99	-	3	C18	Lipids and lipid-like molecules	脂质和类脂分子	Prenol lipids	异戊烯醇脂	Terpene glycosides	萜烯糖苷	-	-	-	-	-	-	CC1(C2CC=C(C1C2)COC3C(C(C(C(O3)COC4C(C(C(CO4)O)O)O)O)O)O)C	ZNYZPDGJGQZDPM-LRXHGMJHSA-N	0.55951	-0.837765	0.000326139	0.764113	1.16659	down	118278	56634	17268.3	102440	47739.1	63097	65728.8	24033.4	15892.6	45412.4	75024.4	52865.6	119072	30545.3	26579.1	60352.2	190068
Com_192_neg	L-Leucyl-L-alanine	L-亮氨酸-L-丙氨酸	N	C9H18N2O3	202.132	201.124	0.03978	[M-H]-	4.74	0.65	1	C18	Organic acids and derivatives	有机酸及其衍生物	Carboxylic acids and derivatives	羧酸及其衍生物	Amino acids, peptides, and analogues	氨基酸、肽和类似物	"7298-84-2"	HMDB0028922	-	-	-	81721	CC(C)C[C@H](N)C(=O)N[C@@H](C)C(O)=O	HSQGMTRYSIHDAC-BQBZGAKWSA-N	0.625707	-0.676442	0.000329761	0.804435	1.31634	down	4.5191e+06	1.5543e+06	2.60928e+06	163299	1.46702e+06	3.59932e+06	2.75996e+06	1.44093e+06	5.12922e+06	3.41083e+06	1.3819e+06	2.05795e+06	3.80103e+06	1.60246e+06	3.92964e+06	2.36532e+06	1.43864e+06
Com_311_neg	Cidofovir	西多福韦	N	C8H14N3O6P	279.062	260.045	2.98981	[M-H-H2O]-	3.311	-	3	C18	Organoheterocyclic compounds	有机杂环化合物	Diazines	二嗪类	Pyrimidines and pyrimidine derivatives	嘧啶和嘧啶衍生物	"113852-37-2"	HMDB0014513	C06909	-	-	60613	NC1=NC(=O)N(C[C@@H](CO)OCP(O)(O)=O)C=C1	VWFCHDSQECPREK-LURJTMIESA-N	1.44353	0.529606	0.000337192	0.75	1.23164	up	1.03132e-06	1.38106e-06	8.70575e-07	2.93125e-07	4.68293e-07	5.23881e-07	8.07541e-07	6.66847e-07	1.1396e-06	8.63304e-07	6.60902e-07	1.0046e-06	1.62198e-06	1.60853e-06	1.44353e-06	2.37817e-06	0.0275764
Com_1789_neg	Sorgoleone 358	-	N	C22H30O4	358.214	357.207	0.13633	[M-H]-	9.172	0.51	2	C18	Organic oxygen compounds	有机氧化合物	Organooxygen compounds	有机氧化合物	Carbonyl compounds	羰基化合物	"105018-76-6"	HMDB0033443	-	-	-	14427830	COC1=CC(=O)C(O)=C(CCCCCCC\C=C\C\C=C\CC=C)C1=O	FGWRUVXUQWGLOX-HHWLVVFRSA-N	1.78953	0.839583	0.000347655	0.858871	1.28393	up	2.22028e+06	3.17513e+06	3.01024e+06	3.29484e+06	3.39848e+06	1.71657e+06	2.07242e+06	1.22253e+06	2.4705e+06	3.58681e+06	3.42581e+06	3.22619e+06	2.17999e+06	2.79452e+06	1.52385e+06	2.42253e+06	2.31873e+06
Com_787_neg	Benzisothiazolone	1,2-苯并异噻唑啉-3-酮	N	C7H5NOS	151.009	150.002	0.53792	[M-H]-	8.606	0.67	2	C18	Organoheterocyclic compounds	有机杂环化合物	Benzothiazoles	苯并噻唑类	-	-	"2634-33-5"	HMDB0034413	-	-	-	17520	OC1=NSC=2C=CC=CC12	DMSMPAJRVJJAGA-UHFFFAOYSA-N	6.76755	2.75863	0.000360007	0.875	1.37713	up	5.76576e+08	2.3118e+09	5.94115e+08	1.29003e+09	9.40746e+08	2.49162e+08	2.10783e+09	9.09526e+08	1.03287e+09	6.85585e+08	1.74889e+09	1.43552e+09	1.21867e+09	1.18712e+09	9.15015e+08	6.62477e+08	7.70234e+08
Com_1319_neg	Ancistroquinone E	-	N	C12H8O7	264.027	263.021	3.50278	[M-H]-	5.552	-	3	C18	Benzenoids	苯类化合物	Naphthalenes	萘类	Naphthoquinones	萘醌类	-	-	-	-	-	-	CC1=C(C2=C(C(=C1O)O)C(=O)C3=C(C2=O)OCO3)O	KLKFUXDDMIEURH-UHFFFAOYSA-N	10.6641	3.41469	0.000377151	0.766129	1.16222	up	3.5447e+08	3.03271e+08	3.0738e+08	5.84466e+08	1.62007e+08	2.23594e+08	3.45427e+08	1.85094e+08	2.17982e+08	2.55322e+08	2.55821e+08	2.10905e+08	4.88344e+08	3.83875e+08	1.88014e+08	1.22961e+08	4.94326e+07
Com_63_neg	4-Nitrocatechol	4-硝基儿茶酚	N	C6H5NO4	155.022	154.015	0.22403	[M-H]-	5.681	0.76	1	C18	Benzenoids	苯类化合物	Phenols	酚类	Nitrophenols	硝基酚类	"3316-09-4"	HMDB0002916	C02235	map00627;map01120	-	3505109	OC1=C(O)C=C(C=C1)[N+]([O-])=O	XJNPNXSISMKQEX-UHFFFAOYSA-N	0.664216	-0.590276	0.000379011	0.756048	1.23716	down	12586.4	11370.8	15333.5	13608.7	11386	10048.3	11839	10964	9872.26	13898.8	12783.8	11371.6	10585	12627.8	15771.3	13842.2	111498
Com_1116_neg	5-Carboxy-2-oxohept-3-enedioate	5-羧基-2-氧代庚-3-烯二酸酯	N	C8H8O7	216.027	215.02	3.55331	[M-H]-	1.378	-	3	C18	Organic acids and derivatives	有机酸及其衍生物	Carboxylic acids and derivatives	羧酸及其衍生物	Tricarboxylic acids and derivatives	三羧酸及其衍生物	"-"	-	C04052	map00350;map01120;map01220	-	-	[H]C(=CC(=O)C(O)=O)C(CC(O)=O)C(O)=O	WHGVLEMQINVDLH-UHFFFAOYSA-N	0.757996	-0.399737	0.000389119	0.75	1.22918	down	7631.8	3315.24	2974.58	140.592	3658.47	2191.68	2759.36	8941.66	5093.31	8756.05	4587.03	4703.82	12661	10518.1	7307.63	10496.4	129540
Com_1506_neg	Cycloparvifloralone	-	N	C15H24O6	300.157	299.15	0.07713	[M-H]-	7.382	-	3	C18	Lipids and lipid-like molecules	脂质和类脂分子	Prenol lipids	异戊烯醇脂	Sesquiterpenoids	倍半萜类	-	-	-	-	-	-	CC1CCC2(C13CC4(C(C2(COC(C3O)O4)C)(C)O)O)O	NMVDVMIPBSSDSI-TYFONEDASA-N	5.58928	2.48266	0.000395499	0.820565	1.19629	up	1.79892e+07	2.7899e+07	1.53549e+07	1.94469e+08	2.10363e+07	2.33242e+07	4.17971e+07	3.04359e+07	2.21025e+07	2.95772e+07	6.68361e+07	2.78723e+07	4.09538e+07	5.81762e+07	3.50939e+07	3.17531e+07	1.21528e+07
Com_1752_neg	Dodecyl glucoside	十二烷基吡喃葡萄糖苷	N	C18H36O6	348.251	347.244	0.62581	[M-H]-	9.194	-	3	C18	Lipids and lipid-like molecules	脂质和类脂分子	Fatty Acyls	脂肪酰类	Fatty acyl glycosides	脂肪酰糖苷	"59122-55-3"	-	-	-	-	-	CCCCCCCCCCCCOC1C(C(C(C(O1)CO)O)O)O	PYIDGJJWBIBVIA-UYTYNIKBSA-N	0.437055	-1.19411	0.000395985	0.784274	1.11436	down	616595	431865	444473	1.48816e+06	496034	359863	388681	336029	1.0948e+06	541480	1.17012e+06	890921	496272	1.15907e+06	663835	862560	1.4987e+06
Com_313_neg	L-Glycyl-L-Tryptophan	甘氨酰-L-色氨酸	N	C13H15N3O3	261.111	260.104	0.47703	[M-H]-	5.364	-	3	C18	Organic acids and derivatives	有机酸及其衍生物	Carboxylic acids and derivatives	羧酸及其衍生物	Amino acids, peptides, and analogues	氨基酸、肽和类似物	"2390-74-1"	HMDB0028852	-	-	-	102763	NCC(=O)NC(CC1=CNC2=CC=CC=C12)C(O)=O	AJHCSUXXECOXOY-UHFFFAOYSA-N	0.408122	-1.29293	0.000403701	0.806452	1.54814	down	330192	386692	473317	1.38893e+06	1.1651e+06	1.33928e+06	682754	625416	638938	416018	533892	350069	947401	332600	854565	488374	71499.4
Com_1870_neg	5,6-Dihydroxyprostaglandin F1a	-	N	C20H36O7	388.246	387.239	0.49782	[M-H]-	6.18	-	3	C18	Lipids and lipid-like molecules	脂质和类脂分子	Fatty Acyls	脂肪酰类	Eicosanoids	类二十烷酸	"11000-26-3"	HMDB0012109	C06475	-	-	6439819	CCCCC[C@H](O)\C=C\[C@H]1[C@H](O)C[C@H](O)[C@@H]1CC(O)C(O)CCCC(O)=O	SAAOVBGAFHJPIF-NYNACFBQSA-N	5.75677	2.52526	0.000415379	0.75	1.387	up	307138	2.53657e+06	247667	4.15498e+06	298065	167516	1.75337e+06	200907	291892	296499	1.38066e+06	171774	1.48773e+06	450495	484260	403162	4.94462e+06
Com_871_neg	Quinolinic acid	吡啶-2,3-二羧酸	N	C7H5NO4	167.022	166.014	0.47937	[M-H]-	5.799	-	3	C18	Organoheterocyclic compounds	有机杂环化合物	Pyridines and derivatives	吡啶及其衍生物	Pyridinecarboxylic acids and derivatives	吡啶羧酸及其衍生物	"89-00-9"	HMDB0000232	C03722	map01064;map00380;map00410;map00760;map01100;map01060	-	-	O=C(O)C1=NC=CC=C1C(=O)O	GJAWHXHKYYXBSV-UHFFFAOYSA-N	0.59876	-0.739951	0.000420907	0.754032	1.22648	down	351833	330337	306115	308451	301022	319516	299592	325064	261027	323698	349154	321229	293649	356318	359404	427184	878139
Com_2198_neg	LysoPE(22:5(4Z,7Z,10Z,13Z,16Z)/0:0)	溶血磷脂酰乙醇胺 (22:5 (4Z,7Z,10Z,13Z,16Z)/0:0)	N	C27H46NO7P	527.301	526.294	0.02641	[M-H]-	9.569	0.61	2	C18	Lipids and lipid-like molecules	脂质和类脂分子	Glycerophospholipids	甘油磷脂	Glycerophosphoethanolamines	甘油磷酸乙醇胺类	"-"	HMDB0011524	-	-	LMGP02050069	53480954	[H][C@@](O)(COC(=O)CC\C=C/C\C=C/C\C=C/C\C=C/C\C=C/CCCCC)COP(O)(=O)OCCN	GUWNUQBHHWXHBE-GOGKNFEWSA-N	5.15047	2.3647	0.000453954	0.764113	1.19985	up	9.63227e+08	4.08471e+08	1.08088e+09	2.75436e+08	6.66407e+08	5.29175e+08	6.69118e+08	3.14983e+08	1.61169e+09	3.38704e+08	8.3766e+08	1.54864e+09	1.52278e+09	7.46998e+08	2.30504e+08	2.64088e+08	2.13108e+08
Com_1966_neg	Naucleidinal	-	N	C21H30O9	426.189	425.182	0.08679	[M-H]-	5.931	-	3	C18	Lipids and lipid-like molecules	脂质和类脂分子	Fatty Acyls	脂肪酰类	Fatty acyl glycosides	脂肪酰糖苷	-	-	-	-	-	-	CC1=C2CC(C(C=C2CCC1)C(=O)OC3C(C(C(C(O3)CO)O)O)O)C(C)C(=O)O	KRIIHCDVUZEPQL-ZNPKIPCHSA-N	1341.03	10.3891	0.000462827	0.758065	1.20591	up	4.05555e+13	339202165990466	1.0282e+13	1.25324e+13	14192444065202	9.54076e+12	7.95337e+12	6.20816e+12	8.08672e+12	5.0224e+12	9.78816e+12	8.45074e+12	8.15975e+12	5.78859e+13	2.10739e+13	1.47645e+13	1.62967e+11
Com_1922_neg	1-Palmitoyl Lysophosphatidic Acid	-	N	C19H39O7P	410.243	409.236	0.00899	[M-H]-	9.637	1.00	2	C18	Lipids and lipid-like molecules	脂质和类脂分子	Glycerophospholipids	甘油磷脂	Glycerophosphates	甘油磷酸酯类	-	-	C04036	-	LMGP10050041	-	CCCCCCCCCCCCCCCC(=O)OCC(COP(=O)(O)O)O	YNDYKPRNFWPPFU-UHFFFAOYSA-N	0.536993	-0.897025	0.000476345	0.808468	1.73382	down	1.6334e+08	2.98998e+08	1.77655e+08	7.4631e+08	2.78638e+08	2.09401e+08	3.01233e+08	1.8739e+08	3.97627e+08	1.61522e+08	2.28019e+08	2.20294e+08	2.98764e+08	2.43979e+08	1.70336e+08	1.30649e+08	5.6161e+07
Com_1245_neg	Diphenyl phosphate	磷酸二苯酯	N	C12H11O4P	250.04	249.032	0.60971	[M-H]-	6.004	-	3	C18	Organic acids and derivatives	有机酸及其衍生物	Organic phosphoric acids and derivatives	有机磷酸及其衍生物	Phosphate esters	磷酸酯类	"838-85-7"	HMDB0251449	-	-	-	13282	O=P(O)(OC=1C=CC=CC1)OC=2C=CC=CC2	ASMQGLCHMVWBQR-UHFFFAOYSA-N	23.8657	4.57687	0.000478652	0.739919	1.20795	up	3.86591e+09	2.63612e+09	1.81949e+09	1.11903e+10	2.61578e+09	3.86339e+09	6.2929e+09	3.9401e+09	6.56953e+09	2.57852e+09	8.79744e+09	3.86092e+09	7.69688e+09	1.73817e+09	3.34088e+09	7.8967e+09	5.80686e+08
Com_1238_neg	indolepropionylglycine	吲哚丙酰甘氨酸	N	C13H14N2O3	246.1	245.093	0.4795	[M-H]-	5.421	-	3	C18	Organic acids and derivatives	有机酸及其衍生物	Carboxylic acids and derivatives	羧酸及其衍生物	Amino acids, peptides, and analogues	氨基酸、肽和类似物	"-"	HMDB0253470	-	-	-	129691959	OC(=O)CNC(=O)CCC1=CC2=CC=CC=C2N1	COLDUSPSCVUKRD-UHFFFAOYSA-N	0.793697	-0.333341	0.000483128	0.770161	1.09459	down	2094.7	4465.82	2894.86	1655.48	6942.23	5532.57	3094.96	2187.15	446.205	5566.07	2182.14	3040.29	1288.17	3160.29	3460.03	1381.21	5187.45
Com_2037_neg	16:0 LYSO-PE	-	N	C21H44NO7P	453.286	452.278	0.48815	[M-H]-	9.556	0.90	2	C18	Lipids and lipid-like molecules	脂质和类脂分子	Glycerophospholipids	甘油磷脂	Glycerophosphoethanolamines	甘油磷酸乙醇胺类	-	-	-	-	LMGP02050002	-	CCCCCCCCCCCCCCCC(=O)OCC(COP(=O)(O)OCCN)O	YVYMBNSKXOXSKW-HXUWFJFHSA-N	14.2449	3.83237	0.000511508	0.747984	1.27356	up	4.94871e+10	3.71762e+10	5.0754e+10	8.96107e+10	4.48074e+10	6.76655e+10	7.00548e+10	6.68796e+10	1.40433e+11	6.84847e+10	1.49307e+11	1.21087e+11	1.24064e+11	1.82124e+11	4.93899e+10	8.80201e+10	1.54024e+10
Com_1376_neg	3-Hydroxytetradecanedioic acid	-	N	C14H26O5	274.178	273.171	0.18153	[M-H]-	6.674	-	3	C18	Lipids and lipid-like molecules	脂质和类脂分子	Fatty Acyls	脂肪酰类	Fatty acids and conjugates	脂肪酸和结合物	"73179-89-2"	HMDB0000394	-	-	LMFA01170094	20848956	OC(CCCCCCCCCCC(O)=O)CC(O)=O	CEDZIURHISELSQ-UHFFFAOYSA-N	1.89001	0.918396	0.00051509	0.788306	1.38856	up	3.29416e+06	3.01636e+06	1.90003e+06	9.95737e+06	3.88237e+06	3.41644e+06	3.95719e+06	2.68683e+06	1.07126e+06	2.60602e+06	1.25254e+07	2.93194e+06	4.63596e+06	3.48544e+06	3.3988e+06	2.28628e+06	3.06902e+06
Com_1606_neg	5-(8,11-Pentadecadienyl)-1,3-benzenediol	-	N	C21H32O2	316.24	315.233	0.03401	[M-H]-	10.278	-	3	C18	Benzenoids	苯类化合物	Phenols	酚类	Benzenediols	苯二醇类	"79473-25-9"	HMDB0038534	-	-	LMPK15030021	11702450	CCC\C=C/C\C=C/CCCCCCCC1=CC(O)=CC(O)=C1	UFMJCOLGRWKUKO-UTOQUPLUSA-N	11.4387	3.51585	0.000529383	0.796371	1.05734	up	8.23214e+07	6.48461e+08	1.06364e+09	1.35626e+09	1.08742e+09	3.62177e+07	8.4292e+07	8.15166e+07	7.25542e+07	5.62675e+08	6.26458e+08	9.99748e+08	2.63944e+07	7.55023e+08	4.60479e+08	3.76026e+07	9.7333e+07
Com_2038_neg	Glycerophospho-N-Palmitoyl Ethanolamine	-	N	C21H44NO7P	453.286	452.278	0.35852	[M-H]-	8.792	-	3	C18	Lipids and lipid-like molecules	脂质和类脂分子	Glycerophospholipids	甘油磷脂	Glycerophosphoethanolamines	甘油磷酸乙醇胺类	"100575-09-5"	-	-	-	-	-	CCCCCCCCCCCCCCCC(=O)NCCOP(=O)(O)OCC(CO)O	FIXMIXZULLAMCB-UHFFFAOYSA-N	3.05944	1.61327	0.000552945	0.778226	1.13491	up	8.09009e+08	1.40493e+09	6.27115e+08	9.22454e+08	6.70758e+08	2.38137e+08	1.12776e+09	5.36111e+08	1.36207e+09	9.06986e+08	2.3804e+09	1.64896e+09	1.90629e+09	1.02442e+09	4.56318e+08	6.75394e+08	5.10663e+08
Com_1028_neg	1-(2-Thienyl)-1-heptanone	2-(正庚酰)噻吩	N	C11H16OS	196.092	195.085	2.83197	[M-H]-	7.195	-	3	C18	Organic oxygen compounds	有机氧化合物	Organooxygen compounds	有机氧化合物	Carbonyl compounds	羰基化合物	"30711-40-1"	HMDB0040241	-	-	-	141581	CCCCCCC(=O)C1=CC=CS1	BDNFJEMAAFFMFH-UHFFFAOYSA-N	0.775109	-0.367528	0.000553775	0.782258	1.20636	down	4.49431e+06	5.01022e+06	4.67887e+06	5.14411e+06	5.64565e+06	4.8902e+06	5.52561e+06	5.73544e+06	5.95921e+06	5.36047e+06	5.4733e+06	5.08594e+06	4.60879e+06	4.36751e+06	4.28468e+06	4.67243e+06	6.10818e+06
Com_887_neg	Ethyl N-methyl-1,2,5,6-tetrahydro-pyridine-3-carboxylate	N-甲基-1,2,5,6-四氢吡啶-3-羧酸乙酯	N	C9H15NO2	169.11	168.103	0.15586	[M-H]-	5.917	-	3	C18	Alkaloids and derivatives	生物碱及其衍生物	-	-	-	-	-	-	-	-	-	-	CCOC(=O)C1=CCCN(C1)C	UNARQANIGOBIHM-UHFFFAOYSA-N	3.29235	1.71912	0.000569065	0.727823	1.15512	up	5.29205e+06	8.4031e+06	8.95293e+06	9.80186e+06	6.53073e+06	5.66191e+06	7.85709e+06	7.69069e+06	1.37481e+07	1.16792e+07	1.40368e+07	3.18805e+06	8.66292e+06	1.12036e+07	5.76379e+06	1.51779e+07	3.51426e+06
Com_2288_neg	14-epi-Ponasterone A 22-glucoside	-	N	C33H54O11	626.367	625.36	0.86294	[M-H]-	7.382	-	3	C18	Lipids and lipid-like molecules	脂质和类脂分子	Steroids and steroid derivatives	类固醇和类固醇衍生物	Steroidal glycosides	甾体糖苷	-	-	-	-	-	-	CC(C)CCC(C(C)(C1CCC2(C1(CCC3C2=CC(=O)C4C3(CC(C(C4)O)O)C)C)O)O)OC5C(C(C(C(O5)CO)O)O)O	UPMZPXAMHPZSQX-WIKHOFDESA-N	0.494373	-1.01633	0.000571495	0.818548	1.09167	down	921370	427474	699359	586331	1.12516e+06	432594	722480	437658	657801	775086	1.04075e+06	456490	640504	507284	1.20474e+06	305746	588328
Com_10_neg	4-Methylcatechol	4-甲基邻苯二酚	N	C7H8O2	124.052	123.045	0.19279	[M-H]-	5.426	0.64	1	C18	Benzenoids	苯类化合物	Phenols	酚类	Benzenediols	苯二醇类	"452-86-8"	HMDB0000873	C06730	map00622;map01120;map00623;map01100;map00626;map01220	-	9958	CC1=CC=C(O)C(O)=C1	ZBCATMYQYDCTIZ-UHFFFAOYSA-N	0.6878	-0.539939	0.000595067	0.75	1.02137	down	98410.7	1.05848e+06	153584	221707	210467	186869	122684	126668	125223	87034.2	223903	413721	57251.7	59418.9	165932	92165.1	222093
Com_811_neg	Indole-3-acetaldehyde	吲哚-3-乙醛	N	C10H9NO	159.068	158.061	0.44806	[M-H]-	5.712	0.55	2	C18	Organoheterocyclic compounds	有机杂环化合物	Indoles and derivatives	吲哚及其衍生物	Indoles	吲哚	"2591-98-2"	HMDB0001190	C00637	map00380;map01100	-	-	C1=CC=C2C(=C1)C(=CN2)CC=O	WHOOUMGHGSPMGR-UHFFFAOYSA-N	0.628619	-0.669743	0.000610193	0.739919	1.08622	down	388180	451880	271540	1.17785e+06	245283	484724	456869	336726	645073	341521	570694	310883	756071	511655	273760	661212	2.34708e+06
Com_1996_neg	5beta-Cholestane-3alpha,7alpha,12alpha,24-tetrol	5beta-胆甾烷-3alpha,7alpha,12alpha,24-四醇	N	C27H48O4	436.355	435.348	0.08292	[M-H]-	10.803	0.69	2	C18	Lipids and lipid-like molecules	脂质和类脂分子	Steroids and steroid derivatives	类固醇和类固醇衍生物	Bile acids, alcohols and derivatives	胆汁酸、醇及其衍生物	-	-	-	-	LMST04030034	-	CC(C)C(CCC(C)C1CCC2C1(C(CC3C2C(CC4C3(CCC(C4)O)C)O)O)C)O	DOMPIYLJQFTRGI-HTIJMCESSA-N	1.54142	0.624261	0.000612239	0.737903	1.21801	up	1940.02	2825.44	3760.38	5146.66	9667.73	3756.55	3132.61	1486.85	3199.97	1148.44	4168.78	4180.67	4946.51	1301.75	4301.82	3180.42	109548
Com_516_neg	cis-7,10,13,16-Docosic acidtraenoic acid	二十二碳四烯酸(顺-7,10,13,16)	N	C22H36O2	332.272	331.264	0.24175	[M-H]-	10.795	0.99	1	C18	Lipids and lipid-like molecules	脂质和类脂分子	Fatty Acyls	脂肪酰类	Fatty acids and conjugates	脂肪酸和结合物	"28874-58-0"	HMDB0002226	C16527	map01040;map04216	LMFA01030178	5497181	CCCCC\C=C/C\C=C/C\C=C/C\C=C/CCCCCC(O)=O	TWSWSIQAPQLDBP-DOFZRALJSA-N	6.40528	2.67926	0.000671244	0.778226	1.14956	up	1.14689e+10	2.08445e+10	1.16087e+10	2.33729e+10	1.45882e+10	1.30455e+10	9.50913e+09	4.62196e+09	1.03193e+10	3.15615e+09	9.20211e+09	3.64832e+10	6.7412e+09	6.42482e+09	7.61256e+09	3.01357e+09	3.85474e+09
Com_1131_neg	Hydroxysebacic acid	-	N	C10H18O5	218.115	217.108	0.17568	[M-H]-	6.077	-	3	C18	Organic acids and derivatives	有机酸及其衍生物	Hydroxy acids and derivatives	羟基酸及其衍生物	Medium-chain hydroxy acids and derivatives	中链羟基酸及其衍生物	-	-	-	-	LMFA01170092	-	O=C(O)CCCCCCC(O)CC(=O)O	OQYZCCKCJQWHIE-UHFFFAOYSA-N	0.546048	-0.872901	0.00067358	0.743952	1.15412	down	54307.5	57835.2	27232.4	171189	55192	59058.9	53389.3	46986.6	39154	30914.4	70731.2	56984.4	277276	42631.6	47850.5	42537.4	201308
Com_791_neg	3-propylbenzene-1,2-diol	3-丙基苯-1,2-二醇	N	C9H12O2	152.084	151.076	0.5902	[M-H]-	6.905	0.75	2	C18	Benzenoids	苯类化合物	Benzene and substituted derivatives	苯及其取代衍生物	Phenylpropanes	苯丙烷类	"2896-63-1"	-	-	-	-	-	CCCC1=C(C(=CC=C1)O)O	GOZVFLWHGAXTPA-UHFFFAOYSA-N	13.041	3.70498	0.00067415	0.741935	1.24123	up	5.35219e+08	7.6559e+08	7.29121e+08	8.54451e+08	6.22447e+08	6.20218e+08	4.80984e+08	6.03211e+08	5.08146e+08	8.72804e+08	7.99755e+08	6.8888e+08	8.89157e+08	5.29896e+08	5.62378e+08	4.85359e+08	1.01937e+08
Com_529_neg	(-)-Zuonin A	表加巴辛	N	C20H20O5	340.131	339.124	0.9408	[M-H]-	7.208	-	3	C18	Lignans, neolignans and related compounds	木脂素、新木脂素及相关化合物	Furanoid lignans	呋喃类木脂素	Tetrahydrofuran lignans	四氢呋喃木脂素	"84709-25-1"	-	-	-	-	-	CC1C(C(OC1C2=CC3=C(C=C2)OCO3)C4=CC5=C(C=C4)OCO5)C	QFUXQRHAJWXPGP-UHFFFAOYSA-N	0.75574	-0.404039	0.000674502	0.778226	1.91028	down	907981	1.1485e+06	762644	883126	1.13801e+06	1.06599e+06	832761	799968	629328	985134	950647	1.08041e+06	621332	984436	851467	871185	628015
Com_943_neg	5-(1-Methoxy-1-methylethyl)-2-methyl-phenol	5-(1-甲氧基-1-甲基乙基)-2-甲基苯酚	N	C11H16O2	180.115	179.108	0.09814	[M-H]-	7.121	0.69	2	C18	Benzenoids	苯类化合物	Benzene and substituted derivatives	苯及其取代衍生物	Phenylpropanes	苯丙烷类	-	-	-	-	-	-	CC1=C(C=C(C=C1)C(C)(C)OC)O	ASVZXURNINVJAS-UHFFFAOYSA-N	0.712125	-0.489797	0.000735685	0.75	1.16059	down	616320	668264	579265	596176	583671	519691	683427	458381	729428	679303	694391	767699	527584	504293	593340	757018	1.13345e+06
Com_1090_neg	(plusmn)7-epi Jasmonic Acid	-	N	C12H18O3	210.126	209.118	0.42686	[M-H]-	6.588	-	3	C18	Lipids and lipid-like molecules	脂质和类脂分子	Fatty Acyls	脂肪酰类	Lineolic acids and derivatives	亚麻酸及其衍生物	"62653-85-4"	-	C16317	-	LMFA02020003	-	CCC=CCC1C(CCC1=O)CC(=O)O	ZNJFBWYDHIGLCU-QKMQQOOLSA-N	1.96104	0.971616	0.000766121	0.737903	1.23289	up	0.141044	0.0604361	0.0351667	0.138247	0.0756592	0.0610194	0.0412436	0.0446134	0.0393895	0.0324176	0.0369655	0.0709202	0.066938	0.0548856	0.0725631	0.0839814	36.4464
Com_1446_neg	5-(2-Chloroethyl)-2'-deoxyuridine	5-(2-氯乙基)-2'-脱氧尿苷	N	C11H15ClN2O5	290.067	289.06	2.4967	[M-H]-	6.267	-	3	C18	Nucleosides, nucleotides, and analogues	核苷、核苷酸和类似物	Pyrimidine nucleosides	嘧啶核苷	Pyrimidine 2'-deoxyribonucleosides	嘧啶2'-脱氧核糖核苷	"-"	HMDB0246718	-	-	-	506140	OCC1OC(CC1O)N1C=C(CCCl)C(=O)NC1=O	UUSHUCRHZYSZKI-UHFFFAOYSA-N	0.755455	-0.404581	0.000795554	0.733871	1.05242	down	13713.1	2147.72	7213.13	24694	3756.57	2916.67	1925.83	6950.11	2096.34	5666.95	3709.65	7710.75	1689.53	4047.91	7872.25	5738.27	11894.1
Com_1417_neg	Pulchelstyrene D	-	N	C17H16O4	284.105	283.097	0.42429	[M-H]-	6.165	0.56	2	C18	Benzenoids	苯类化合物	Naphthalenes	萘类	Naphthols and derivatives	萘酚及其衍生物	-	-	-	-	-	-	COC1=C(C(=C2C=CCC3(C2=C1)C=CC(=O)C=C3)OC)O	CADKUFIBBQJEMO-UHFFFAOYSA-N	7.77066	2.95804	0.00079653	0.834677	1.0395	up	174625	294177	282291	300513	532811	245619	425579	411246	4.06781e+07	533270	529091	385266	445174	598346	159663	444162	305519
Com_1952_neg	CPA(18:0/0:0)	-	N	C21H41O6P	420.264	419.257	0.09993	[M-H]-	11.079	-	3	C18	Lipids and lipid-like molecules	脂质和类脂分子	Glycerophospholipids	甘油磷脂	Glycerophosphates	甘油磷酸酯类	"-"	HMDB0007004	-	-	-	51040919	CCCCCCCCCCCCCCCCCC(=O)OCC1COP(O)(=O)O1	BAAJXXGEGGUMMX-UHFFFAOYSA-N	0.66585	-0.586731	0.000803793	0.760081	1.86111	down	1.21994e+07	1.96745e+07	1.15849e+07	1.2385e+08	8.59385e+06	6.78698e+06	1.62089e+07	9.15853e+06	2.36255e+07	1.16945e+07	3.28085e+07	5.77587e+07	1.57833e+07	4.79624e+07	1.54694e+07	2.14424e+07	7.05533e+07
Com_393_neg	Antrodin A	安特罗丁A	N	C19H22O4	314.152	295.134	1.21159	[M-H-H2O]-	7.093	0.67	1	C18	Benzenoids	苯类化合物	Phenol ethers	苯酚醚	-	-	"656830-24-9"	-	-	-	-	-	CC(C)CC1=C(C(=O)OC1=O)C2=CC=C(C=C2)OCC=C(C)C	ZXIUCXGVUOQMSH-UHFFFAOYSA-N	0.699957	-0.514661	0.000840201	0.747984	1.15559	down	201.466	615.285	490.994	432.165	737.697	262.444	303.433	207.683	86.7133	704.712	575.844	695.919	34.8561	661.177	143.893	198.941	5420.02
Com_2027_neg	(+)-copalyl diphosphate	-	N	C20H36O7P2	450.194	449.186	0.00983	[M-H]-	8.375	-	3	C18	Lipids and lipid-like molecules	脂质和类脂分子	Prenol lipids	异戊烯醇脂	Diterpenoids	二萜类	"-"	-	C11901	map00904;map01062;map01100;map01110	LMPR0104030002	-	C\C(CC[C@H]1C(=C)CC[C@H]2C(C)(C)CCC[C@]12C)=C/COP(O)(=O)OP(O)(O)=O	JCAIWDXKLCEQEO-ATPOGHATSA-N	2.81222	1.49171	0.000881991	0.804435	1.2946	up	357583	3.7745e+06	726525	3.00054e+06	1.51931e+06	263768	1.95877e+06	1.63095e+06	1.25177e+06	1.55967e+06	1.90046e+06	1.09015e+06	1.89953e+06	985334	896875	884282	3.32007e+06
Com_1164_neg	11-Hydroxyjasmonic acid	11-羟基茉莉酸	N	C12H18O4	226.121	225.113	0.18528	[M-H]-	6.341	-	3	C18	Lipids and lipid-like molecules	脂质和类脂分子	Fatty Acyls	脂肪酰类	Lineolic acids and derivatives	亚麻酸及其衍生物	"140447-14-9"	-	-	-	-	-	CC(C=CCC1C(CCC1=O)CC(=O)O)O	KLPBEXRQJBKPDM-JQQSAOSDSA-N	1.91533	0.937591	0.000897727	0.725806	1.22495	up	145.613	73.0491	27.981	99.7237	108.716	91.5062	77.7435	46.6535	40.8997	25.0995	59.2972	59.929	81.6952	47.0355	55.2432	32.9541	4351.94
Com_2227_neg	Physalin T	-	N	C28H34O11	546.21	545.203	0.14149	[M-H]-	6.92	-	3	C18	Lipids and lipid-like molecules	脂质和类脂分子	Steroids and steroid derivatives	类固醇和类固醇衍生物	Physalins and derivatives	酸浆苦素及其衍生物	-	-	-	-	-	-	CC12CC3C4(C56C1C(=O)C(O5)(C7CC(C8(CCCC(=O)C8(C7CCC6(C(=O)O4)O)C)O)O)OCC2C(=O)O3)C	HFDWVRTYJPQSME-AMJPPHARSA-N	2.08426	1.05954	0.000909635	0.743952	1.17662	up	8.78218	0.337902	1.00194	2.55182	0.122577	1.5983	1.63967	1.36718	0.348329	0.252532	1.24203	0.148552	2.81698	0.735916	0.196805	0.904306	70.073
Com_1844_neg	Fluocortolone	氟可龙	N	C22H29FO4	376.205	375.199	2.41961	[M-H]-	7.901	-	3	C18	Lipids and lipid-like molecules	脂质和类脂分子	Steroids and steroid derivatives	类固醇和类固醇衍生物	Hydroxysteroids	羟基类固醇	"152-97-6"	HMDB0252351	-	-	-	14445453	CC1CC2C3CC(F)C4=CC(=O)C=CC4(C)C3C(O)CC2(C)C1C(=O)CO	GAKMQHDJQHZUTJ-UHFFFAOYSA-N	2835.96	11.4696	0.000922905	0.731855	1.21887	up	2.09743e+10	3.71703e+10	5.00699e+10	7.96693e+10	4.65377e+10	2.45053e+10	3.66391e+10	4.94997e+10	9.18167e+12	7.1126e+10	5.99752e+10	3.54191e+10	2.21909e+10	4.20321e+10	3.03856e+10	2.10147e+10	5.88049e+08
Com_1555_neg	5(Z),8(Z),14(Z)-Eicosatrienoic Acid	-	N	C20H34O2	306.256	305.248	0.35416	[M-H]-	10.52	0.56	2	C18	Lipids and lipid-like molecules	脂质和类脂分子	Fatty Acyls	脂肪酰类	Fatty acids and conjugates	脂肪酸和结合物	"90105-02-5"	-	-	-	LMFA01030767	-	CCCCCC=CCCCCC=CCC=CCCCC(=O)O	MZHLWKPZCXLYSL-IJJPYCETSA-N	4.16781	2.05929	0.000925114	0.766129	1.16726	up	3.60937e+09	6.33214e+09	6.16133e+09	6.31345e+09	4.49728e+09	2.68068e+09	3.47569e+09	2.21768e+09	3.30384e+09	2.5012e+09	5.27662e+09	7.69827e+09	4.27157e+09	3.59364e+09	3.29661e+09	1.2212e+09	1.97186e+09
Com_1932_neg	Dichotomoside E	-	N	C20H30O9	414.189	413.182	1.84056	[M-H]-	6.414	-	3	C18	Organic oxygen compounds	有机氧化合物	Organooxygen compounds	有机氧化合物	Carbohydrates and carbohydrate conjugates	碳水化合物和碳水化合物结合物	-	-	-	-	-	-	CCCCOC(=O)CCC1=CC(=C(C=C1)OC2C(C(C(C(O2)CO)O)O)O)OC	XTIIKSGREOOAOR-XIKSMUEASA-N	1.69354	0.760044	0.00092655	0.780242	1.01325	up	889285	897495	825762	1.64572e+06	1.15997e+06	1.15697e+06	1.0222e+06	953751	793145	1.10261e+06	980019	776790	961878	1.03507e+06	1.3323e+06	806586	880776
Com_575_neg	Allolithocholic acid	别石胆酸	N	C24H40O3	376.298	375.29	0.68626	[M-H]-	9.137	0.70	1	C18	Lipids and lipid-like molecules	脂质和类脂分子	Steroids and steroid derivatives	类固醇和类固醇衍生物	Bile acids, alcohols and derivatives	胆汁酸、醇及其衍生物	"2276-94-0"	HMDB0000381	-	-	LMST04010005	53477689	C[C@@H](CCC(O)=O)C1CCC2C3CCC4C[C@H](O)CC[C@]4(C)C3CC[C@]12C	SMEROWZSTRWXGI-IBUNROKMSA-N	31.3923	4.97234	0.000927195	0.752016	1.10879	up	7.64768e+07	9.35113e+07	6.75471e+07	1.62353e+07	9.32106e+07	1.7663e+08	6.2453e+07	1.20188e+08	6.43007e+07	6.94189e+07	7.24826e+07	7.58447e+06	7.45441e+07	7.14137e+07	3.56156e+07	6.59637e+07	1.32254e+07
Com_2046_neg	Topsentisterol C1	表甾醇 C1	N	C29H46O4	458.34	457.333	0.57062	[M-H]-	8.822	-	3	C18	Lipids and lipid-like molecules	脂质和类脂分子	Steroids and steroid derivatives	类固醇和类固醇衍生物	Cholestane steroids	胆甾烷类固醇	-	-	-	-	-	-	CC1CC1C(C)CCC(C)C2CCC3C2(CCC4(C3=CC(=O)C5(C4(CCC(C5)O)C)O)O)C	DJTPDRQBXVXHCC-PKLUILQISA-N	1850.14	10.8534	0.000966025	0.721774	1.21816	up	7.38752e+12	1.00374e+13	1.1568e+13	1.49015e+13	1.59423e+13	1.15363e+13	1.04522e+13	8.51853e+12	1.05793e+13	6.84176e+12	1.22964e+13	1.09797e+13	1.05351e+13	6.64563e+12	7.24823e+12	6.38904e+12	2.00445e+10
Com_797_neg	Levodione	-	N	C9H14O2	154.099	153.092	0.28645	[M-H]-	5.933	0.67	2	C18	Organic oxygen compounds	有机氧化合物	Organooxygen compounds	有机氧化合物	Carbonyl compounds	羰基化合物	-	-	-	-	-	-	CC1CC(=O)CC(C1=O)(C)C	HVHHZSFNAYSPSA-ZCFIWIBFSA-N	0.56894	-0.813651	0.00096864	0.745968	1.2011	down	47847.1	54114.6	29210.9	92117.1	46792.9	56359.6	31653.6	25101.5	16187.4	27209.8	46192.5	39190.5	27823.1	26900.6	43247.7	17278.4	229391
Com_1338_neg	Clusiparalicoline C	-	N	C17H16O3	268.11	267.102	3.15401	[M-H]-	7.323	-	3	C18	Organoheterocyclic compounds	有机杂环化合物	Benzopyrans	苯并吡喃类	1-benzopyrans	1-苯并吡喃	-	-	-	-	-	-	CC1(C=CC2=C(C=C(C=C2O1)C3=CC=C(C=C3)O)O)C	KZMOGQPNVGDXEU-UHFFFAOYSA-N	2.02664	1.01909	0.000998485	0.735887	1.18089	up	387.317	410.649	116.78	114.502	306.928	85.4833	180.005	155.985	142.796	77.5238	142.354	139.503	316.644	90.67	143.741	198.951	2801.5
Com_2109_neg	LysoPE(0:0/18:0)	溶血磷脂酰乙醇胺 (0:0/18:0)	N	C23H48NO7P	481.317	480.31	0.82562	[M-H]-	9.682	0.76	2	C18	Lipids and lipid-like molecules	脂质和类脂分子	Glycerophospholipids	甘油磷脂	Glycerophosphoethanolamines	甘油磷酸乙醇胺类	-	HMDB0011129	-	-	LMGP02050038	-	CCCCCCCCCCCCCCCCCC(=O)OC(CO)COP(=O)(O)OCCN	KIHAGWUUUHJRMS-JOCHJYFZSA-N	21.0746	4.39743	0.00105557	0.727823	1.24216	up	3.0869e+12	3.24376e+12	2.24619e+12	3.65065e+12	2.73748e+12	3.12375e+12	3.82373e+12	3.47875e+12	3.82639e+12	2.80017e+12	3.8755e+12	4.03744e+12	3.68141e+12	2982600636070	2.47426e+12	1.91653e+12	1.87079e+11
Com_2134_neg	Tricin 5-glucoside	苜蓿素 5-葡萄糖苷	N	C23H24O12	492.127	491.12	0.79196	[M-H]-	6.268	-	3	C18	Phenylpropanoids and polyketides	苯丙素类和聚酮类	Flavonoids	黄酮类化合物	Flavonoid glycosides	黄酮糖苷	"-"	HMDB0302148	-	-	LMPK12110861	-	COC1=CC(=CC(OC)=C1O)C1=CC(=O)C2=C(OC3OC(CO)C(O)C(O)C3O)C=C(O)C=C2O1	FLSOTPIEFVBPBU-UHFFFAOYSA-N	45.7376	5.51531	0.0010579	0.733871	1.22315	up	2.71758e+10	4.47928e+10	4.07521e+10	4.22513e+10	4.46473e+10	4.43379e+10	3.73653e+10	4.3589e+10	4.04273e+10	4.92228e+10	3.42517e+10	4.00183e+10	3.4492e+10	3.72752e+10	3.33713e+10	3.12882e+10	1.802e+09
Com_1234_neg	Glycerophosphoglycerol	甘油磷酸甘油	N	C6H15O8P	246.05	245.043	0.78339	[M-H]-	1.378	0.60	2	C18	Organic acids and derivatives	有机酸及其衍生物	Organic phosphoric acids and derivatives	有机磷酸及其衍生物	Phosphate esters	磷酸酯类	-	HMDB0240316	C03274	-	-	-	C(C(COP(=O)(O)OCC(CO)O)O)O	LLCSXHMJULHSJN-UHFFFAOYSA-N	3.43663	1.78099	0.00110869	0.745968	1.06325	up	2.24851e+07	1.3887e+08	3.59005e+07	2.60783e+08	3.20368e+07	4.02969e+07	4.08972e+07	3.0543e+07	3.10364e+07	3.02217e+07	4.38794e+07	2.89663e+07	5.53985e+07	4.14735e+07	1.69834e+07	4.62677e+07	5.4789e+07
Com_823_neg	1-(Methylsulfanyl)-1-oxopropan-2-yl acetate	-	N	C6H10O3S	162.035	161.028	0.43662	[M-H]-	5.587	-	3	C18	Organic acids and derivatives	有机酸及其衍生物	Thiocarboxylic acids and derivatives	硫代羧酸及其衍生物	Thioesters	硫酯类	"74586-09-7"	HMDB0036204	-	-	-	57509249	CSC(=O)C(C)OC(C)=O	BYXWIZRQYXPTSL-UHFFFAOYSA-N	2.40084	1.26354	0.00112758	0.768145	1.07801	up	2447.7	895.2	4580.28	8252.71	1689.98	704.588	204.155	154.492	154.612	1703.75	371.694	209.684	1333.12	2190.48	1194.2	184.244	13219.6
Com_1927_neg	Grayanotoxin I	杜鹃毒素	N	C22H36O7	412.246	411.239	0.30212	[M-H]-	6.486	-	3	C18	Lipids and lipid-like molecules	脂质和类脂分子	Prenol lipids	异戊烯醇脂	Diterpenoids	二萜类	"4720-09-6"	-	C09103	-	-	-	CC(=O)OC1C2CCC3C1(CC(C4(C(C3(C)O)CC(C4(C)C)O)O)O)CC2(C)O	NXCYBYJXCJWMRY-VGBBEZPXSA-N	0.606036	-0.722525	0.00114028	0.792339	1.21725	down	5.6226e+06	5.26158e+06	8.33249e+06	8.06639e+06	167830	3.73504e+06	1.23302e+07	9.83343e+06	1.16911e+07	3.77757e+06	1.9788e+07	1.44786e+07	3.66051e+06	8.68159e+06	4.81755e+06	7.56487e+06	8.07626e+06
Com_764_neg	2-Hydroxyheptanoic acid	-	N	C7H14O3	146.094	145.087	0.17388	[M-H]-	6.136	0.71	2	C18	Lipids and lipid-like molecules	脂质和类脂分子	Fatty Acyls	脂肪酰类	Fatty acids and conjugates	脂肪酸和结合物	-	-	-	-	LMFA01050016	-	CCCCCC(C(=O)O)O	RGMMREBHCYXQMA-UHFFFAOYSA-N	13.1565	3.71771	0.00114832	0.735887	1.22099	up	6.0917e+09	7.94322e+09	9.4883e+09	1.22563e+10	7.96829e+09	6.21857e+09	1.69987e+10	7.33808e+09	1.02291e+10	7.5985e+09	1.00941e+10	8.52447e+09	1.69448e+10	7.51539e+09	7.52305e+09	1.10713e+10	1.1191e+09
Com_822_neg	UMBELLIFERONE	7-羟基香豆素	N	C9H6O3	162.032	161.024	0.01762	[M-H]-	6.049	0.77	2	C18	Phenylpropanoids and polyketides	苯丙素类和聚酮类	Coumarins and derivatives	香豆素及其衍生物	Hydroxycoumarins	羟基香豆素	"93-35-6"	HMDB0029865	C09315	map01061;map01110	-	-	C1=CC(=CC2=C1C=CC(=O)O2)O	ORHBXUUXSCNDEV-UHFFFAOYSA-N	0.41489	-1.2692	0.00116486	0.764113	1.08055	down	8938.15	23586.4	7390.98	21050.3	116135	71979.5	20746.4	271097	9939.11	9561.89	19044.8	12880	12953.3	9409.48	41519.6	10789.2	26187.4
Com_1852_neg	C18-Sphingosine 1-phosphate; D-erythro-Sphingosine-1-phosphate	-	N	C18H38NO5P	379.249	378.242	0.32995	[M-H]-	8.865	0.84	2	C18	Lipids and lipid-like molecules	脂质和类脂分子	Sphingolipids	鞘脂类	Phosphosphingolipids	磷脂鞘脂	"-"	HMDB0247790	-	-	-	5262	CCCCCCCCCCCCCC=CC(O)C(N)COP(O)(O)=O	DUYSYHSSBDVJSM-UHFFFAOYSA-N	4.41121	2.14118	0.00118934	0.754032	1.19741	up	2.38105e+09	5.07869e+09	3.35413e+09	6.32062e+09	3.3699e+09	5.31002e+09	5.71373e+09	5.36185e+09	6.34509e+09	3.38271e+09	8.99014e+09	5.34559e+09	6.88506e+09	5.35505e+09	4.16579e+09	3.92833e+09	1.38621e+09
Com_1330_neg	Glyceric acid 1,3-biphosphate	4-氨基-N,N-二丙基苯磺酰胺	N	C3H8O10P2	265.959	264.952	1.02605	[M-H]-	1.943	0.51	2	C18	Organic acids and derivatives	有机酸及其衍生物	Organic phosphoric acids and derivatives	有机磷酸及其衍生物	Phosphate esters	磷酸酯类	"38168-82-0"	HMDB0001270	C00236	map00010;map00010;map00190;map00500	-	439191	O[C@H](COP(O)(O)=O)C(=O)OP(O)(O)=O	LJQLQCAXBUHEAZ-UWTATZPHSA-N	1.79303	0.842396	0.00118939	0.814516	1.57306	up	1.03546e+06	689249	1.08004e+06	805030	1.037e+06	2.43245e+06	2.25702e+06	1.26149e+06	1.63862e+06	1.24489e+06	1.45425e+06	1.22924e+06	2.041e+06	1.18414e+06	1.12943e+06	2.47907e+06	1.49538e+06
Com_1039_neg	2,4-Dinitrophenylhydrazine	2,4-二硝基苯肼	N	C6H6N4O4	198.039	197.032	3.91505	[M-H]-	5.563	-	3	C18	Benzenoids	苯类化合物	Benzene and substituted derivatives	苯及其取代衍生物	Nitrobenzenes	硝基苯类	"119-26-6"	HMDB0245463	C11283	-	-	-	C1=CC(=C(C=C1[N+](=O)[O-])[N+](=O)[O-])NN	HORQAOAYAYGIBM-UHFFFAOYSA-N	2.89424	1.53319	0.00122671	0.725806	1.22626	up	9.37782e-11	2.724e-11	5.8459e-11	1.11189e-10	9.67872e-12	5.83095e-12	4.64612e-11	4.6391e-11	4.94384e-11	3.30674e-11	5.63665e-11	5.98825e-11	7.23169e-11	1.7437e-10	4.13008e-11	7.64191e-11	5.28038e-05
Com_1939_neg	Vibsanin E	-	N	C25H36O5	416.256	415.248	1.48	[M-H]-	8.979	-	3	C18	Lipids and lipid-like molecules	脂质和类脂分子	Fatty Acyls	脂肪酰类	Fatty acid esters	脂肪酸酯	-	-	-	-	-	-	CC(=CC(=O)OC=CC1C(C(=O)C2COC(C3C2CC1(CC3)C)(C)C)CC(=O)C)C	FXXKPLFBIHAEOU-YFIARNFSSA-N	4.42942	2.14712	0.00123559	0.800403	1.01145	up	777639	2.29666e+08	1.37174e+08	2.36812e+08	1.8304e+08	7.90483e+06	4.87148e+07	3.06609e+07	2.16222e+07	1.44128e+08	1.83902e+08	1.46483e+08	3.74132e+07	1.55632e+08	8.43685e+07	1.19391e+07	1.20611e+08
Com_666_neg	1-Palmitoyl-sn-glycero-3-phosphocholine	1-棕榈酰基-sn-甘油-3-磷酸胆碱	N	C24H50NO7P	495.332	540.331	0.19337	[M+HCOOH-H]-	9.683	1.00	1	C18	Lipids and lipid-like molecules	脂质和类脂分子	Glycerophospholipids	甘油磷脂	Glycerophosphocholines	甘油磷酸胆碱	"17364-16-8"	HMDB0010382	-	-	LMGP01050018	460602	CCCCCCCCCCCCCCCC(=O)OC[C@@H](O)COP([O-])(=O)OCC[N+](C)(C)C	ASWBNKHCZGQVJV-HSZRJFAPSA-N	18.0182	4.17139	0.00126428	0.727823	1.24304	up	1.47492e+13	1.57711e+13	9962049276973	1.78651e+13	1.32364e+13	15097006516065	1.88167e+13	17340981914129	1.87818e+13	1.37163e+13	1.8925e+13	1.92111e+13	1.79336e+13	1.41481e+13	1.17862e+13	9.22143e+12	1.35016e+12
Com_472_neg	Mycophenolic acid	霉酚酸	N	C17H20O6	320.126	319.119	0.5084	[M-H]-	5.827	0.99	1	C18	Organoheterocyclic compounds	有机杂环化合物	Isocoumarans	异香豆素类	Isobenzofuranones	异苯并呋喃酮类	"24280-93-1"	HMDB0015159	C20380	-	-	446541	COC1=C(C\C=C(/C)CCC(O)=O)C(O)=C2C(=O)OCC2=C1C	HPNSFSBZBAHARI-RUDMXATFSA-N	60.6826	5.92321	0.00127399	0.707661	1.09004	up	54448.5	7.68823e+06	68070.8	104369	31118.6	20192	43132.1	28229.5	2.54959e+07	32757.3	16177.9	54569.7	36539	1.48137e+06	14028.3	9.94388e+06	66086.7
Com_1985_neg	1-(9Z,12Z-octadecadienoyl)-glycero-3-phosphate	-	N	C21H39O7P	434.243	433.236	0.17589	[M-H]-	9.292	0.97	2	C18	Lipids and lipid-like molecules	脂质和类脂分子	Glycerophospholipids	甘油磷脂	Glycerophosphates	甘油磷酸酯类	-	HMDB0007856	-	-	LMGP10050017	-	CCCCCC=CCC=CCCCCCCCC(=O)OCC(COP(=O)(O)O)O	ZQTAMPRZFOOEEP-KKFOGOCZSA-N	0.61013	-0.712811	0.00127875	0.824597	1.01837	down	1.90273e+08	2.2786e+08	2.2684e+08	1.02621e+09	3.10914e+08	1.93078e+08	2.30034e+08	1.25164e+08	2.41599e+08	2.05439e+08	1.64445e+08	1.77566e+08	2.92863e+08	2.20052e+08	2.0083e+08	1.70465e+08	2.61808e+08
Com_800_neg	2-Chlorobenzoic acid	邻氯苯甲酸	N	C7H5ClO2	155.998	154.99	0.134	[M-H]-	6.515	-	3	C18	Benzenoids	苯类化合物	Benzene and substituted derivatives	苯及其取代衍生物	Benzoic acids and derivatives	苯甲酸及其衍生物	"118-91-2"	HMDB0245065	C02357	map00364;map01120;map01220	-	8374	OC(=O)C1=CC=CC=C1Cl	IKCLCGXPQILATA-UHFFFAOYSA-N	0.275714	-1.85876	0.00128886	0.782258	1.32728	down	8576.34	34921.6	28670.2	41963.9	4234.48	7717.66	32181.3	32760.2	6091.36	3725.5	14016.5	43467.9	7558.92	37204.5	7280.07	10999	4721.52
Com_2145_neg	Jatamanvaltrate L	-	N	C25H38O10	498.247	497.24	1.94401	[M-H]-	6.732	-	3	C18	Lipids and lipid-like molecules	脂质和类脂分子	Prenol lipids	异戊烯醇脂	Monoterpenoids	单萜类	-	-	-	-	-	-	CC(C)CC(=O)OC1C2C(CC(C23CO3)O)(C(=CO1)COC(=O)C(C(C)C)OC(=O)CC(C)C)O	ZLGMGWPIAQVIEN-PDQNLLLBSA-N	152.485	7.25252	0.00135727	0.703629	1.00825	up	1.16479e+09	1.13907e+09	2.39452e+10	5.30414e+09	1.68684e+10	1.47314e+10	1.01942e+10	3.34779e+09	4.14422e+10	8.15756e+08	1.02965e+11	1.72123e+10	1.1476e+11	5.8772e+08	2.4434e+11	1.02704e+09	6.72876e+07
Com_1647_neg	Anordiol	-	N	C22H30O2	326.225	325.217	0.92179	[M-H]-	9.608	-	3	C18	Lipids and lipid-like molecules	脂质和类脂分子	Steroids and steroid derivatives	类固醇和类固醇衍生物	Androstane steroids	雄甾烷类固醇	"-"	HMDB0248450	-	-	-	21953304	CC12CC(O)(CC1CCC1C3CCC(O)(C#C)C3(C)CCC21)C#C	HUUUMTTWAPMBMU-UHFFFAOYSA-N	64.1672	6.00376	0.00139199	0.741935	1.2037	up	7.07045e+10	1.60709e+11	4.41832e+10	1.45513e+11	8.11824e+10	6.71019e+10	1.10065e+11	6.46915e+10	5.43096e+10	5.12564e+10	1.32013e+11	1.62398e+11	5.04177e+10	2.2852e+10	7.38623e+10	1.42882e+10	1.3068e+09
Com_1528_neg	Koninginin G	-	N	C16H30O5	302.209	301.203	3.04683	[M-H]-	7.281	-	3	C18	Organoheterocyclic compounds	有机杂环化合物	Benzopyrans	苯并吡喃类	-	-	-	-	-	-	-	-	CCCCCCC(C1CCC2C(CCC(C2(O1)O)O)O)O	PLZAVOYXRMPNBF-LGFJLYTPSA-N	392.212	8.61549	0.00140518	0.731855	1.20072	up	7.2708e+12	9.60681e+12	11142358349330	1.45844e+13	15490820511103	11623279666273	1.01015e+13	8.39494e+12	1.03566e+13	6.70937e+12	1.20378e+13	1.04276e+13	10384213461974	6.76252e+12	6.95882e+12	6.39166e+12	2.36075e+10
Com_712_neg	trans-2-Octenal	反式-2-辛烯醛	N	C8H14O	126.104	125.097	0.21324	[M-H]-	5.979	0.72	2	C18	Organic oxygen compounds	有机氧化合物	Organooxygen compounds	有机氧化合物	Carbonyl compounds	羰基化合物	-	HMDB0302984	C21138	map00333;map01130	LMFA06000029	-	CCCCCC=CC=O	LVBXEMGDVWVTGY-VOTSOKGWSA-N	0.675104	-0.566818	0.00146946	0.711694	1.21846	down	131541	131252	138793	138733	133818	115705	95126	104417	109156	112058	136477	130769	131407	148644	147643	135755	401218
Com_991_neg	cis-2,3-Dihydro-2,3-dihydroxybiphenyl	-	N	C12H12O2	188.084	187.076	0.20739	[M-H]-	6.732	-	3	C18	Benzenoids	苯类化合物	Benzene and substituted derivatives	苯及其取代衍生物	-	-	-	-	C06589	map00621;map01120;map01100;map01220	-	-	C1=CC=C(C=C1)C2=CC=CC(C2O)O	UMAHGMFKBJHGME-NWDGAFQWSA-N	177.836	7.47441	0.00147121	0.731855	1.20977	up	3.22983e+10	9.98061e+10	3.19263e+10	1.12247e+12	4.01123e+10	7.35829e+10	1.04569e+11	3.38054e+10	1.04305e+10	7.04922e+10	1.76209e+11	2.055e+11	1.1876e+11	1.44088e+11	8.51271e+10	3.76697e+10	1.83844e+09
Com_1244_neg	6beta-Methoxyfuranoeremophilane	6beta-甲氧基呋喃并艾雷莫林	N	C16H24O2	248.178	247.17	0.57061	[M-H]-	7.583	0.62	2	C18	Lipids and lipid-like molecules	脂质和类脂分子	Prenol lipids	异戊烯醇脂	Sesquiterpenoids	倍半萜类	-	HMDB0036640	-	-	-	-	CC1CCCC2C1(C(C3=C(C2)OC=C3C)OC)C	JRLLKNNCOWNIBL-UHFFFAOYSA-N	0.702594	-0.509237	0.00148293	0.758065	1.05405	down	1.27902e+06	2.55712e+06	2.71314e+06	2.96589e+06	3.07928e+06	1.50732e+06	1.86117e+06	2.48489e+06	1.77291e+06	2.56423e+06	2.71381e+06	3.16563e+06	1.60723e+06	2.42819e+06	2.08095e+06	1.64445e+06	3.63621e+06
Com_1286_neg	5-Methylcytidine	5-甲基胞苷	N	C10H15N3O5	257.101	256.094	0.02716	[M-H]-	2.015	-	3	C18	Nucleosides, nucleotides, and analogues	核苷、核苷酸和类似物	Pyrimidine nucleosides	嘧啶核苷	-	-	"2140-61-6"	HMDB0000982	-	-	-	-	N=C1N=C(O)N(C=C1C)C2OC(CO)C(O)C2O	ZAYHVCMSTBRABG-JXOAFFINSA-N	2.11088	1.07785	0.00148604	0.774194	1.08086	up	2.09059e+07	2.84359e+07	2.33447e+07	1.62434e+07	3.12697e+07	1.78384e+07	3.56797e+07	2.17579e+07	1.97465e+07	1.03483e+07	1.89336e+07	4.08143e+07	2.80183e+07	1.853e+07	2.31277e+07	1.37327e+07	1.41614e+07
Com_1407_neg	(5S)-5-hydroxy-1,7-diphenylheptan-3-one	-	N	C19H22O2	282.162	281.155	0.51455	[M-H]-	8.533	-	3	C18	Phenylpropanoids and polyketides	苯丙素类和聚酮类	Diarylheptanoids	二芳基庚烷类	Linear diarylheptanoids	线性二芳基庚烷	-	-	-	-	-	-	O=C(CCC=1C=CC=CC1)CC(O)CCC=2C=CC=CC2	CCNKTMMNRPJQHV-SFHVURJKSA-N	16.9409	4.08244	0.00149929	0.754032	1.21306	up	1.1344e+08	6.18525e+08	5.37251e+08	5.17012e+08	5.64599e+08	4.49086e+08	3.21587e+08	4.12761e+08	9.13198e+07	5.24465e+08	6.60276e+08	6.33498e+08	2.14358e+08	6.15475e+08	3.64442e+08	2.42894e+08	5.63058e+07
Com_2138_neg	Ekeberin D2	-	N	C30H54O5	494.397	493.39	0.40353	[M-H]-	10.862	0.56	2	C18	Lipids and lipid-like molecules	脂质和类脂分子	Prenol lipids	异戊烯醇脂	Triterpenoids	三萜类	-	-	-	-	-	-	CC(=CCCC=C(C)CCC(C1(CCC(O1)C(C)(C)O)C)O)CCC=C(C)CCC(C(C)(C)O)O	TWLPOABITNDBEQ-MJUHBVCJSA-N	149.229	7.22139	0.00150473	0.741935	1.21178	up	5.79961e+12	6.56638e+12	15410039655021	1.49345e+13	4.50659e+13	1.69162e+13	1.55633e+13	7.42896e+12	1.2274e+13	6.42681e+12	2.64165e+13	1.99922e+13	1.64213e+13	5.64614e+12	11866815334725	1.01846e+13	1.97276e+11
Com_2033_neg	LysoPE(16:1(9Z)/0:0)	溶血磷脂酰乙醇胺(16:1(9Z)/0:0)	N	C21H42NO7P	451.27	450.263	0.18097	[M-H]-	8.936	0.58	2	C18	Lipids and lipid-like molecules	脂质和类脂分子	Glycerophospholipids	甘油磷脂	Glycerophosphoethanolamines	甘油磷酸乙醇胺类	"-"	HMDB0011504	-	-	LMGP02050010	52925129	[H][C@@](O)(COC(=O)CCCCCCC\C=C/CCCCCC)COP(O)(=O)OCCN	DSOWUEHXZJUNID-WHXUGTBJSA-N	4.49548	2.16848	0.00151504	0.741935	1.22258	up	1.22417e+08	9.73078e+07	3.14582e+08	1.0058e+08	2.64883e+08	6.66281e+07	1.57014e+08	1.10849e+08	5.04963e+08	2.38356e+08	4.86927e+08	2.08836e+08	2.95686e+08	3.7393e+08	1.50232e+08	1.12388e+08	9.33784e+07
Com_1127_neg	5-Sulfosalicylate	5-磺基水杨酸盐	N	C7H6O6S	217.989	216.98	3.54685	[M-H]-	5.36	-	3	C18	Benzenoids	苯类化合物	Benzene and substituted derivatives	苯及其取代衍生物	Benzenesulfonic acids and derivatives	苯磺酸及其衍生物	-	HMDB0011725	C16199	map00626	-	-	C1=CC(=C(C=C1S(=O)(=O)O)C(=O)O)O	YCPXWRQRBFJBPZ-UHFFFAOYSA-N	147.755	7.20707	0.00153151	0.735887	1.20424	up	5.38773e+12	1.49924e+13	2.27206e+13	2.80437e+13	1.00191e+13	1.75112e+13	7.44921e+12	6.73589e+12	1.26362e+13	9.01032e+12	7.31118e+12	6.35447e+12	9.5663e+12	5.45149e+12	5.16724e+12	6.98769e+12	1.72154e+11
Com_2126_neg	LysoPG(16:0/0:0)	-	N	C22H45O9P	484.28	483.273	0.06103	[M-H]-	9.482	0.53	2	C18	Lipids and lipid-like molecules	脂质和类脂分子	Glycerophospholipids	甘油磷脂	Glycerophosphoglycerols	甘油磷酸甘油	"116870-26-9"	HMDB0240601	-	-	LMGP04050008	42607483	CCCCCCCCCCCCCCCC(=O)OC[C@@H](O)COP(O)(=O)OC[C@@H](O)CO	BVJSKAUUFXBDOB-LEWJYISDSA-N	21.9244	4.45447	0.00154961	0.719758	1.25462	up	2.17958e+09	1.9393e+09	2.39274e+09	2.93061e+09	3.39333e+09	2.31983e+09	5.30552e+09	3.75257e+09	7.66008e+09	4.30036e+09	7.38961e+09	5.31953e+09	6.065e+09	8.0395e+09	2.25215e+09	5.35909e+09	5.09979e+08
Com_2129_neg	Callophycoic acid B	-	N	C27H35BrO3	486.177	485.169	0.50116	[M-H]-	5.638	-	3	C18	Organoheterocyclic compounds	有机杂环化合物	Benzoxepines	苯并氧杂环己烷	-	-	-	-	-	-	-	-	CC(=CCCC(=CCCC1(C(CCC2=COC3=C(CC21)C=C(C=C3)C(=O)O)Br)C)C)C	QVXPDENFBGGWAY-FXSXARLRSA-N	0.722374	-0.469182	0.00158054	0.762097	1.26389	down	300873	499777	207719	768984	282446	450433	477331	451843	625560	786337	668963	649444	1.34858e+06	516691	455017	596897	68833.3
Com_1942_neg	Maryal	-	N	C20H34O9	418.22	417.213	0.16668	[M-H]-	6.873	-	3	C18	Organic oxygen compounds	有机氧化合物	Organooxygen compounds	有机氧化合物	Carbohydrates and carbohydrate conjugates	碳水化合物和碳水化合物结合物	-	-	-	-	-	-	CC1C(C(CC(O1)OC2C(OC(CC2O)OC3C(OC=CC3OC)C)C)OC)O	FXCCXRYBFVGDRR-TYHBFHBZSA-N	867.483	9.76069	0.00166063	0.733871	1.19534	up	69290595721659	591011934403852	1.60309e+13	2.02811e+13	22773799073475	1.65082e+13	1.39431e+13	1.05019e+13	1.4564e+13	9.71782e+12	1.75509e+13	1.51859e+13	1.46404e+13	100434785389979	3.55401e+13	24679038476037	9.90278e+10
Com_197_neg	Panthenol	D-泛醇	N	C9H19NO4	205.131	204.124	0.41046	[M-H]-	5.175	0.78	1	C18	Lipids and lipid-like molecules	脂质和类脂分子	Fatty Acyls	脂肪酰类	Fatty amides	脂肪酰胺	"81-13-0"	HMDB0004231	C05944	map00770	LMFA08020198	131204	CC(C)(CO)[C@@H](O)C(=O)NCCCO	SNPLKNRPJHDVJA-ZETCQYMHSA-N	3.38537	1.75931	0.0016859	0.731855	1.1922	up	1.35449e+08	1.53887e+08	1.02535e+08	1.6955e+08	1.48806e+08	1.52142e+08	1.51198e+08	8.46466e+07	1.47805e+08	8.18645e+07	1.29272e+08	7.8524e+07	1.3348e+08	7.65789e+07	8.20975e+07	8.09839e+07	2.95318e+07
Com_2327_neg	PE(18:0/20:4(8Z,11Z,14Z,17Z))	磷脂酰乙醇胺(18:0/20:4(8Z,11Z,14Z,17Z))	N	C43H78NO8P	767.547	766.54	0.76784	[M-H]-	10.589	0.55	2	C18	Lipids and lipid-like molecules	脂质和类脂分子	Glycerophospholipids	甘油磷脂	Glycerophosphoethanolamines	甘油磷酸乙醇胺类	"-"	HMDB0009004	-	-	-	53479610	[H][C@@](COC(=O)CCCCCCCCCCCCCCCCC)(COP(O)(=O)OCCN)OC(=O)CCCCCC\C=C/C\C=C/C\C=C/C\C=C/CC	YEHAZLUVAZKVRO-PDWSRYNESA-N	13.2723	3.73034	0.0016908	0.743952	1.22683	up	4.46247e+09	1.31818e+10	4.64244e+10	4.45216e+10	4.3516e+10	1.55759e+10	1.54206e+10	3.79397e+10	2.4045e+10	7.23331e+09	2.66944e+10	5.89197e+10	5.65087e+10	1.92196e+10	7.25653e+10	9.10086e+10	5.32223e+09
Com_2072_neg	7-Oxatyphasterol	7-草红固醇	N	C28H48O5	464.35	463.343	0.13081	[M-H]-	9.568	0.62	2	C18	Lipids and lipid-like molecules	脂质和类脂分子	Steroids and steroid derivatives	类固醇和类固醇衍生物	Steroid lactones	类固醇内酯	-	-	C17735	map00905	-	-	CC(C)C(C)C(C(C(C)C1CCC2C1(CCC3C2COC(=O)C4C3(CCC(C4)O)C)C)O)O	LLFIMDUWAVPJEJ-IPLAFFEMSA-N	52.7285	5.72051	0.00170011	0.733871	1.19298	up	5.80695e+11	5.81646e+11	8.95665e+11	9.24087e+11	1.59895e+12	9.98774e+11	9.28207e+11	5.60923e+11	1.00135e+12	5.04721e+11	1.06239e+12	9.75929e+11	1.01069e+12	2.95304e+11	5.07895e+11	3.87916e+11	2.89755e+10
Com_2165_neg	LysoPG(18:2(9Z,12Z)/0:0)	-	N	C24H45O9P	508.28	507.273	0.13772	[M-H]-	9.109	0.63	2	C18	Lipids and lipid-like molecules	脂质和类脂分子	Glycerophospholipids	甘油磷脂	Glycerophosphoglycerols	甘油磷酸甘油	"2093174-30-0"	HMDB0240600	-	-	LMGP04050014	52927437	CCCCC\C=C/C\C=C/CCCCCCCC(=O)OC[C@@H](O)COP(O)(=O)OC[C@@H](O)CO	VEEHTGYBVMTAAF-RFFZIGDUSA-N	0.757795	-0.40012	0.00173174	0.752016	1.78991	down	1.09092e+07	9.24179e+06	1.03336e+07	1.17079e+07	1.4159e+07	7.45093e+06	1.24517e+07	1.09767e+07	1.07317e+07	1.0367e+07	1.30183e+07	1.41242e+07	1.57434e+07	9.60302e+06	1.15395e+07	9.18908e+06	8.8347e+06
Com_2215_neg	Ekeberin D5	-	N	C32H56O6	536.408	535.4	0.00955	[M-H]-	10.218	-	3	C18	Lipids and lipid-like molecules	脂质和类脂分子	Prenol lipids	异戊烯醇脂	Triterpenoids	三萜类	-	-	-	-	-	-	CC(=CCCC=C(C)CCC=C(C)CCC(C(C)(COC(=O)C)O)O)CCC=C(C)CCC(C(C)(C)O)O	NEHIFLHZEGCZTI-NOXODHDDSA-N	0.596714	-0.744888	0.00175064	0.778226	1.30075	down	3.22157e+07	1.42636e+07	2.58873e+07	4.04666e+07	4.5362e+07	3.0254e+07	2.90891e+07	1.81047e+07	2.19436e+07	1.46045e+07	3.24168e+07	2.27307e+07	4.0898e+07	9.18436e+06	2.10686e+07	1.17867e+07	2.13667e+07
Com_294_neg	3,4,5-Trimethoxybenzaldehyde	3,4,5-三甲氧基苯甲醛	N	C10H12O4	196.074	255.087	0.10803	[M+CH3COOH-H]-	5.814	-	3	C18	Benzenoids	苯类化合物	Benzene and substituted derivatives	苯及其取代衍生物	Benzoyl derivatives	苯甲酰衍生物	"86-81-7"	-	-	-	-	-	COC1=CC(=CC(=C1OC)OC)C=O	OPHQOIGEOHXOGX-UHFFFAOYSA-N	0.510069	-0.971234	0.00175723	0.733871	1.01707	down	3.78264e+07	1.45087e+08	1.02223e+08	1.39256e+08	7.74726e+07	3.93989e+06	9.07478e+07	2.00795e+08	2.04465e+07	1.26866e+08	7.64659e+07	5.10661e+07	5.3127e+06	6.54657e+06	7.36461e+07	1.04327e+08	5.65145e+06
Com_2258_neg	LysoPC(20:3(5Z,8Z,11Z)/0:0)	溶血磷脂酰胆碱(20:3(5Z,8Z,11Z)/0:0)	N	C28H52NO7P	545.348	580.317	1.20714	[M+Cl]-	9.614	0.50	2	C18	Lipids and lipid-like molecules	脂质和类脂分子	Glycerophospholipids	甘油磷脂	Glycerophosphocholines	甘油磷酸胆碱	"1199257-41-4"	HMDB0010393	-	-	LMGP01050139	53480467	CCCCCCCC\C=C/C\C=C/C\C=C/CCCC(=O)OC[C@@H](O)COP([O-])(=O)OCC[N+](C)(C)C	YHGXYYIGHBPDMX-BUTFDPNWSA-N	8.97499	3.16591	0.00176576	0.737903	1.21352	up	3.9557e+08	3.31975e+08	8.93054e+08	1.98842e+08	1.34204e+08	1.58657e+08	4.80973e+08	4.04512e+08	6.01938e+08	4.43459e+08	7.71752e+08	3.98913e+08	8.30105e+08	3.61297e+08	3.44428e+08	2.64966e+08	8.42888e+07
Com_2098_neg	LysoPE(18:2w6/0:0)	溶血磷脂酰乙醇胺 (18:2w6/0:0)	N	C23H44NO7P	477.286	476.278	0.13876	[M-H]-	9.225	0.94	2	C18	Lipids and lipid-like molecules	脂质和类脂分子	Glycerophospholipids	甘油磷脂	Glycerophosphoethanolamines	甘油磷酸乙醇胺类	-	HMDB0011507	-	-	LMGP02050011	-	CCCCCC=CCC=CCCCCCCCC(=O)OCC(COP(=O)(O)OCCN)O	DBHKHNGBVGWQJE-USWSLJGRSA-N	9.67551	3.27434	0.00176729	0.72379	1.26714	up	6.81983e+10	2.46511e+10	5.17942e+10	3.4959e+10	8.98491e+10	3.70276e+10	5.08442e+10	4.58102e+10	7.57458e+10	5.83933e+10	4.95374e+10	5.43339e+10	1.30407e+11	1.05034e+11	3.91002e+10	8.69054e+10	9.55739e+09
Com_2127_neg	Pubeside B	-	N	C26H44O8	484.304	483.296	0.36921	[M-H]-	10.588	0.54	2	C18	Lipids and lipid-like molecules	脂质和类脂分子	Prenol lipids	异戊烯醇脂	Terpene glycosides	萜烯糖苷	-	-	-	-	-	-	CC1(CCC2C(=C1)CCC3C2(CCCC3(C)COC4C(C(C(C(O4)CO)O)O)O)C)C(CO)O	BINZUKMAXBYQAN-SHNINHJWSA-N	0.453629	-1.14042	0.0018257	0.756048	1.04339	down	1329.66	22377.5	25663.9	24554	23734.7	357.245	848.129	429.985	326.803	13583.3	20780.8	22593.7	704.16	24156.8	15310.3	867.867	381506
Com_640_neg	Hederagenin	常春藤皂苷元	N	C30H48O4	472.355	471.348	0.0586	[M-H]-	10.59	0.64	2	C18	Lipids and lipid-like molecules	脂质和类脂分子	Prenol lipids	异戊烯醇脂	Triterpenoids	三萜类	"465-99-6"	HMDB0253065	-	-	-	258538	CC1(C)CCC2(CCC3(C)C(=CCC4C5(C)CCC(O)C(C)(CO)C5CCC34C)C2C1)C(O)=O	PGOYMURMZNDHNS-UHFFFAOYSA-N	93.2578	6.54315	0.00185351	0.729839	1.20516	up	3.2245e+11	4.22731e+11	6.35528e+11	1.09938e+12	1.79488e+12	5.98439e+11	2.51944e+11	2.81187e+11	3.8601e+11	5.64531e+11	6.54575e+11	5.38417e+11	5.33523e+11	2.82029e+11	5.75261e+11	1.6638e+11	1.26588e+10
Com_5_neg	Fumaric Acid	延胡索酸	N	C4H4O4	116.011	115.004	0.03774	[M-H]-	2.481	0.91	1	C18	Organic acids and derivatives	有机酸及其衍生物	Carboxylic acids and derivatives	羧酸及其衍生物	Dicarboxylic acids and derivatives	二元酸及其衍生物	"110-17-8"	HMDB0000134	C00122	map01063;map01064;map00760;map00020;map00250;map00220;map00350;map01066;map00360;map01070;map00650;map01100;map01061;map01062;map00643;map00190;map01065;map00620;map00720;map01060	-	444972	OC(=O)\C=C\C(O)=O	VZCYOOQTPOCHFL-OWOJBTEDSA-N	112.173	6.80958	0.00187673	0.721774	1.23162	up	1.19633e+13	1.51173e+13	1.278e+13	1.82495e+13	1.6169e+13	1.29759e+13	1.27689e+13	1.41904e+13	1.24156e+13	5.5281e+12	1.36834e+13	1.07701e+13	9.72652e+12	1.07465e+13	9.01959e+12	8.95517e+12	1.59696e+11
Com_2156_neg	LysoPE(20:3(11Z,14Z,17Z)/0:0)	溶血磷脂酰乙醇胺(20:3(11Z,14Z,17Z)/0:0)	N	C25H46NO7P	503.301	502.294	0.22907	[M-H]-	9.539	0.64	2	C18	Lipids and lipid-like molecules	脂质和类脂分子	Glycerophospholipids	甘油磷脂	Glycerophosphoethanolamines	甘油磷酸乙醇胺类	"-"	HMDB0011514	-	-	LMGP02050065	53480950	[H][C@@](O)(COC(=O)CCCCCCCCC\C=C/C\C=C/C\C=C/CC)COP(O)(=O)OCCN	UEONHLLDVDPRRN-WCABUCBOSA-N	3.50198	1.80817	0.00189951	0.741935	1.18898	up	3.64382e+08	1.6713e+08	7.37429e+08	1.48449e+08	3.22461e+08	1.20334e+08	2.8413e+08	2.10516e+08	5.9664e+08	3.10649e+08	4.48954e+08	3.96385e+08	6.86176e+08	4.04168e+08	2.12904e+08	2.60817e+08	1.46509e+08
Com_2015_neg	Gibberoketosterol B	赤霉酮甾醇B	N	C28H44O4	444.324	443.317	0.22238	[M-H]-	10.14	0.56	2	C18	Lipids and lipid-like molecules	脂质和类脂分子	Steroids and steroid derivatives	类固醇和类固醇衍生物	Ergostane steroids	麦角甾烷类固醇	-	-	-	-	-	-	CC(C)C(=C)C=CC(C)C1CCC2C1(CCC3C2CC(=O)C4(C3(C(CC(C4)O)O)C)O)C	GGUKDEVDQIQJKX-FBLPJEGZSA-N	90.708	6.50316	0.00190105	0.735887	1.20601	up	2.63803e+12	1.94998e+12	3.73523e+12	4.76279e+12	5.71708e+12	4.11557e+12	2.18737e+12	1.19469e+12	2.2056e+12	2.77448e+12	2.0153e+12	2.2003e+12	4.97615e+12	1.60023e+12	1.43879e+12	1.08451e+12	5.54525e+10
Com_1050_neg	2-octanamidoacetic acid	-	N	C10H19NO3	201.136	200.129	0.31456	[M-H]-	6.385	0.59	2	C18	Organic acids and derivatives	有机酸及其衍生物	Carboxylic acids and derivatives	羧酸及其衍生物	Amino acids, peptides, and analogues	氨基酸、肽和类似物	-	HMDB0000832	-	-	-	-	CCCCCCCC(=O)NCC(=O)O	SAVLIIGUQOSOEP-UHFFFAOYSA-N	0.598372	-0.740886	0.00191964	0.788306	1.16031	down	5.78068e+06	7.98252e+06	7.59497e+06	5.37743e+06	8.31304e+06	8.59416e+06	1.04405e+07	9.23866e+06	4.50351e+06	2.36513e+06	4.87631e+06	1.22673e+07	6.45275e+06	2.89936e+06	5.74837e+06	6.35827e+06	7.05312e+06
Com_2278_neg	Caucasicoside A	-	N	C33H50O10	606.34	605.333	0.04676	[M-H]-	7.467	-	3	C18	Lipids and lipid-like molecules	脂质和类脂分子	Steroids and steroid derivatives	类固醇和类固醇衍生物	Furostanes and derivatives	呋喃坦及其衍生物	-	-	-	-	-	-	CC1=C(OC2C1C3(CC(C4C(C3C2)CC=C5C4(C(CC(C5)O)O)C)O)C)CCC(=C)COC6C(C(C(C(O6)CO)O)O)O	FTAAFHHJONDBNZ-VFZMSJTCSA-N	0.5575	-0.842957	0.00197513	0.752016	1.0822	down	5895.33	11259.1	49407.9	25707.8	33969.6	8403.55	45765.1	15945.9	24327.8	15644.5	23706	4618.8	32008.9	19560.2	25382.2	7643.62	53273
Com_875_neg	Uric acid	尿酸	N	C5H4N4O3	168.028	167.021	0.1696	[M-H]-	1.957	0.90	2	C18	Organoheterocyclic compounds	有机杂环化合物	Imidazopyrimidines	咪唑并嘧啶类	Purines and purine derivatives	嘌呤和嘌呤衍生物	"69-93-2"	HMDB0000289	C00366	map00230;map01100;map01120;map04976	-	-	OC=1N=C(O)C=2N=C(O)NC2N1	LEHOTFFKMJEONL-UHFFFAOYSA-N	2.39817	1.26193	0.00202213	0.754032	1.19064	up	3.28807e+10	3.28284e+10	3.27118e+10	3.76003e+10	2.97911e+10	4.47394e+10	5.52831e+10	4.26213e+10	4.4354e+10	3.37104e+10	3.99107e+10	3.01851e+10	5.37688e+10	3.44216e+10	2.63112e+10	4.48e+10	1.99373e+10
Com_172_neg	4-Aminohippuric acid	对氨基马尿酸	N	C9H10N2O3	194.069	193.062	0.83246	[M-H]-	5.042	0.72	2	C18	Benzenoids	苯类化合物	Benzene and substituted derivatives	苯及其取代衍生物	Benzoic acids and derivatives	苯甲酸及其衍生物	"61-78-9"	HMDB0001867	D06890	-	-	2148	NC1=CC=C(C=C1)C(=O)NCC(O)=O	HSMNQINEKMPTIC-UHFFFAOYSA-N	0.658005	-0.603829	0.00204079	0.772177	1.1905	down	513911	456977	331593	637976	274135	530628	540461	355584	534562	406334	313557	391782	586347	380996	358815	736814	730245
Com_1836_neg	Androstane-3,17-diol 17-sulfate	-	N	C19H32O5S	372.197	371.19	1.46044	[M-H]-	6.457	-	3	C18	Lipids and lipid-like molecules	脂质和类脂分子	Steroids and steroid derivatives	类固醇和类固醇衍生物	Sulfated steroids	硫酸化类固醇	"-"	HMDB0247995	-	-	-	73744476	CC12CCC3C(CCC4CC(O)CCC34C)C1CCC2OS(O)(=O)=O	KWYNDVHEQWYGIL-UHFFFAOYSA-N	2.29719	1.19987	0.00223463	0.721774	1.22489	up	1.43916	5.53322	4.31134	6.72295	0.553457	1.64804	3.66249	0.807959	4.3194	0.68286	5.82001	4.82305	3.97354	6.91811	2.55865	4.62073	1373.86
Com_1854_neg	(2-Amino-3-hydroxyoctadecyl) dihydrogen phosphate	-	N	C18H40NO5P	381.264	380.257	0.0779	[M-H]-	9.163	0.89	2	C18	Lipids and lipid-like molecules	脂质和类脂分子	Sphingolipids	鞘脂类	Phosphosphingolipids	磷脂鞘脂	"-"	HMDB0242462	-	-	-	520	CCCCCCCCCCCCCCCC(O)C(N)COP(O)(O)=O	YHEDRJPUIRMZMP-UHFFFAOYSA-N	1.77978	0.831696	0.00226059	0.741935	1.00064	up	2.72757e+07	6.31432e+07	3.82e+07	1.05025e+08	3.65548e+07	6.88328e+07	5.36902e+07	6.07736e+07	7.46718e+07	4.13239e+07	9.10742e+07	6.1204e+07	8.35423e+07	7.91678e+07	3.75249e+07	5.83441e+07	3.5359e+07
Com_1856_neg	1-Myristoyl-2-hydroxy-sn-glycero-3-phosphate	-	N	C17H35O7P	382.212	381.205	0.07888	[M-H]-	8.706	0.83	2	C18	Lipids and lipid-like molecules	脂质和类脂分子	Glycerophospholipids	甘油磷脂	Glycerophosphates	甘油磷酸酯类	-	-	-	-	LMGP10050007	-	CCCCCCCCCCCCCC(=O)OCC(COP(=O)(O)O)O	FAZBDRGXCKPVJU-MRXNPFEDSA-N	14.1804	3.82582	0.002265	0.760081	1.19277	up	7.40522e+09	2.43341e+10	6.63766e+09	1.98668e+10	9.45472e+09	3.0624e+09	1.63755e+10	4.19084e+09	2.219e+10	9.56422e+09	2.2834e+10	1.04344e+10	1.86273e+10	8.27081e+09	5.40873e+09	5.46832e+09	1.16213e+09
Com_2031_neg	3-epi-6-Deoxocastasterone	3-表-6-脱氧蓖麻酮	N	C28H50O4	450.371	449.364	0.66924	[M-H]-	11.102	-	3	C18	Lipids and lipid-like molecules	脂质和类脂分子	Steroids and steroid derivatives	类固醇和类固醇衍生物	Bile acids, alcohols and derivatives	胆汁酸、醇及其衍生物	"-"	HMDB0301795	-	-	-	-	[H][C@@]12CCC3C4CCC([C@H](C)[C@@H](O)[C@H](O)[C@@H](C)C(C)C)[C@@]4(C)CCC3[C@@]1(C)C[C@@H](O)[C@H](O)C2	VXBLCLVRWCLEOX-PESMJTJASA-N	1.76752	0.821729	0.00227349	0.77621	1.39454	up	6.12676e+07	2.35033e+07	6.08462e+07	4.12744e+07	1.4353e+08	5.11841e+07	8.51358e+07	5.03842e+07	7.28713e+07	4.67366e+07	1.39746e+08	5.39257e+07	8.91115e+07	2.09694e+07	7.97535e+07	6.67692e+07	1.92638e+08
Com_821_neg	D-Alanyl-(R)-lactate	D-丙氨酰-(R)-乳酸	N	C6H11NO4	161.069	160.062	0.16	[M-H]-	2.335	0.59	2	C18	Organic acids and derivatives	有机酸及其衍生物	Carboxylic acids and derivatives	羧酸及其衍生物	Amino acids, peptides, and analogues	氨基酸、肽和类似物	-	-	C19694	map01502	-	-	CC(C(=O)OC(C)C(=O)O)N	QLYOONKPELZQGZ-QWWZWVQMSA-N	2.38518	1.2541	0.00227446	0.764113	1.16011	up	1.31073e+08	9.55039e+07	8.865e+07	1.85556e+08	1.39314e+08	1.4715e+08	1.03836e+08	1.15618e+08	1.16335e+08	6.10806e+07	1.05089e+08	1.16299e+08	1.05234e+08	8.77685e+07	7.1027e+07	8.55987e+07	5.36037e+07
Com_2343_neg	PE-NMe2(18:0/20:4(5Z,8Z,11Z,14Z))	磷脂酰乙醇胺-NMe2(18:0/20:4(5Z,8Z,11Z,14Z))	N	C45H82NO8P	795.578	794.571	0.74849	[M-H]-	11.458	0.55	2	C18	Lipids and lipid-like molecules	脂质和类脂分子	Glycerophospholipids	甘油磷脂	Glycerophosphoethanolamines	甘油磷酸乙醇胺类	"-"	HMDB0113999	-	-	-	131821108	[H]C(COC(=O)CCCCCCCCCCCCCCCCC)(COP(O)(=O)OCCN(C)C)OC(=O)CCC\C=C/C\C=C/C\C=C/C\C=C/CCCCC	MWVUQMNBJZJXCF-NZPWPDRSSA-N	0.628237	-0.670619	0.00229556	0.721774	1.1008	down	3924.25	2355.99	6249.5	4906.98	5948.38	4395.03	5560.02	3455.35	5341.15	4357.58	2878.33	4242.57	6754.25	4739.3	7816.4	17413.6	52980.2
Com_370_neg	Petroselinic acid	十八碳烯酸(顺-6)/岩芹酸	N	C18H34O2	282.256	281.248	0.38803	[M-H]-	10.791	1.00	1	C18	Lipids and lipid-like molecules	脂质和类脂分子	Fatty Acyls	脂肪酰类	Fatty acids and conjugates	脂肪酸和结合物	"593-39-5"	HMDB0002080	C08363	-	LMFA01030066	11634	CCCCCCCCCCCC=CCCCCC(O)=O	CNVZJPUDSLNTQU-UHFFFAOYSA-N	5.03377	2.33164	0.00233934	0.760081	1.12367	up	3.89187e+11	6.08027e+11	3.72129e+11	5.42269e+11	6.04025e+11	5.27951e+11	2.95623e+11	1.87336e+11	1.55892e+11	8.40824e+10	1.40796e+11	8.80948e+11	8.68167e+10	2.19771e+11	3.79977e+11	1.03714e+11	9.70193e+10
Com_588_neg	3beta -Ursodeoxycholic acid	3beta-熊去氧胆酸	N	C24H40O4	392.293	391.286	0.53407	[M-H]-	8.302	1.00	1	C18	Lipids and lipid-like molecules	脂质和类脂分子	Steroids and steroid derivatives	类固醇和类固醇衍生物	Bile acids, alcohols and derivatives	胆汁酸、醇及其衍生物	"78919-26-3"	HMDB0000686	C17662	map00121	LMST04010035	127601	[H][C@@]1(CC[C@@]2([H])[C@]3([H])[C@@H](O)C[C@]4([H])C[C@@H](O)CC[C@]4(C)[C@@]3([H])CC[C@]12C)[C@H](C)CCC(O)=O	RUDATBOHQWOJDD-DNMBCGTGSA-N	5.73908	2.52082	0.00234137	0.729839	1.02843	up	1.87395e+09	6.74651e+09	6.78714e+09	3.01541e+09	9.31486e+09	5.1254e+09	9.49096e+09	6.09396e+09	4.57476e+09	3.82285e+09	8.99582e+09	4.99229e+09	5.78362e+09	1.46119e+09	1.09892e+10	3.59256e+09	6.08855e+09
Com_2148_neg	LysoPE(20:5(5Z,8Z,11Z,14Z,17Z)/0:0)	溶血磷脂酰乙醇胺 (20:5 (5Z,8Z,11Z,14Z,17Z)/0:0)	N	C25H42NO7P	499.27	498.263	0.44572	[M-H]-	8.692	0.57	2	C18	Lipids and lipid-like molecules	脂质和类脂分子	Glycerophospholipids	甘油磷脂	Glycerophosphoethanolamines	甘油磷酸乙醇胺类	"-"	HMDB0011519	-	-	LMGP02050027	52925146	[H][C@@](O)(COC(=O)CCC\C=C/C\C=C/C\C=C/C\C=C/C\C=C/CC)COP(O)(=O)OCCN	KCWGBXXAJHVZNN-KOYQJJOGSA-N	8.06811	3.01223	0.00235106	0.754032	1.20217	up	1.35732e+09	7.69185e+08	2.04973e+09	5.19097e+08	3.52391e+09	4.46648e+08	8.13921e+08	1.28889e+09	2.30397e+09	9.66215e+08	2.75724e+09	1.42104e+09	1.89417e+09	3.08256e+09	9.76853e+08	9.96745e+08	3.58122e+08
Com_1769_neg	Grandilobatin A	大叶苷A	N	C21H36O4	352.261	351.254	0.2631	[M-H]-	9.166	0.65	2	C18	Lipids and lipid-like molecules	脂质和类脂分子	Prenol lipids	异戊烯醇脂	Diterpenoids	二萜类	-	-	-	-	-	-	CC1CCC(C=CC(CCC=C(CC(=O)C1)C)(C)O)(C(C)(C)O)OC	PUAPJGQBSUWLAY-MBUZTULVSA-N	0.640556	-0.642602	0.00237105	0.774194	1.44965	down	8.0789e+06	1.94679e+07	2.37424e+07	6.60059e+07	6.51651e+07	1.39223e+07	2.20303e+07	1.6346e+07	1.8721e+07	2.10257e+07	2.76687e+07	9.06684e+06	1.96062e+07	1.04307e+07	1.58965e+07	1.05163e+07	2.24074e+07
Com_501_neg	Enalaprilat	依那普利拉	N	C18H24N2O5	348.169	329.151	0.13725	[M-H-H2O]-	6.631	0.77	1	C18	Organic acids and derivatives	有机酸及其衍生物	Carboxylic acids and derivatives	羧酸及其衍生物	Amino acids, peptides, and analogues	氨基酸、肽和类似物	"84680-54-6"	HMDB0041886	C11720	-	-	6917719	[H][C@@](C)(N[C@@]([H])(CCC1=CC=CC=C1)C(O)=O)C(=O)N1CCC[C@@]1([H])C(O)=O	LZFZMUMEGBBDTC-QEJZJMRPSA-N	28.7492	4.84545	0.00240269	0.721774	1.16059	up	6.56493e+10	3.47603e+09	4.53309e+10	6.88836e+08	4.64522e+09	9.60345e+09	5.07328e+09	9.98266e+09	1.09601e+09	4.36813e+09	5.31868e+09	1.26973e+10	3.45671e+09	7.73829e+09	5.92037e+09	1.38366e+09	2.53504e+08
Com_2091_neg	SCDCA - Sulfochenodeoxycholic acid	SCDCA-- 磺化鹅去氧胆酸	N	C24H40O7S	472.249	471.242	0.11918	[M-H]-	6.53	0.80	2	C18	Lipids and lipid-like molecules	脂质和类脂分子	Steroids and steroid derivatives	类固醇和类固醇衍生物	Bile acids, alcohols and derivatives	胆汁酸、醇及其衍生物	-	-	-	-	LMST05020024	-	O=C(O)CCC(C)C1CCC2C3C(O)CC4CC(OS(=O)(=O)O)CCC4(C)C3CCC12C	WHMOBEGYTDWMIG-BSWAIDMHSA-N	4.9482	2.3069	0.0024617	0.760081	1.00945	up	6.98028e+07	2.10922e+08	7.48163e+08	1.01498e+08	1.2596e+08	6.19284e+07	8.1848e+07	3.7013e+07	9.3662e+08	7.45211e+08	2.8662e+07	3.82214e+08	6.832e+08	1.12738e+08	1.48037e+08	6.80087e+08	5.18558e+07
Com_1380_neg	Biotin thiamine	-	N	C10H16N2O3S2	276.06	275.054	2.22991	[M-H]-	6.385	-	3	C18	Organoheterocyclic compounds	有机杂环化合物	Biotin and derivatives	生物素及其衍生物	-	-	"-"	HMDB0249230	-	-	-	-	SOC(=O)CCCCC1SCC2NC(=O)NC12	PWAOCCNCAGWBGY-UHFFFAOYSA-N	4.15202	2.05381	0.00258007	0.772177	1.00135	up	1.35965e+07	1.44621e+07	1.21407e+07	3.64803e+06	1.92501e+07	3.4471e+07	1.87579e+07	698668	1.08448e+07	3.25297e+06	1.39009e+07	1.34367e+06	1.3117e+07	954889	1.4237e+07	2.22304e+06	4.37566e+06
Com_155_neg	Plumbagin	兰雪醌	N	C11H8O3	188.047	187.04	0.13887	[M-H]-	7.049	0.59	1	C18	Benzenoids	苯类化合物	Naphthalenes	萘类	Naphthoquinones	萘醌类	"481-42-5"	HMDB0256646	C10387	-	-	10205	CC1=CC(=O)C2=C(C=CC=C2O)C1=O	VCMMXZQDRFWYSE-UHFFFAOYSA-N	0.587432	-0.767506	0.00258974	0.758065	1.65839	down	1.36198e+06	1.12367e+06	566911	940927	888820	2.36442e+06	908115	841312	1.11164e+06	2.33135e+06	3.64531e+06	1.24198e+06	1.00832e+06	841136	696730	1.05665e+06	756888
Com_2280_neg	Wattoside G	-	N	C32H52O11	612.351	611.344	1.2724	[M-H]-	7.395	-	3	C18	Lipids and lipid-like molecules	脂质和类脂分子	Steroids and steroid derivatives	类固醇和类固醇衍生物	Steroidal glycosides	甾体糖苷	-	-	-	-	-	-	[C@H]1([C@@H]([C@@H]([C@@]2([C@]([C@@H]1O)([C@@H]1[C@@H](CC2)[C@H]2[C@](CC1)([C@@H]1[C@H](C2)O[C@]2([C@H]1C)OC[C@@H](CC2)C)C)C)O)O[C@H]1[C@@H]([C@H]([C@@H](CO1)O)O)O)O)O	ORXKAXSJMZSRAH-UKVHCALONA-N	0.615221	-0.700824	0.00266613	0.756048	1.07653	down	1558.49	158.877	1113.28	947.819	1518.93	411.234	390.207	629.834	550.455	535.766	513.422	149.691	1094.57	703.136	2057.98	139.678	72994.9
Com_675_neg	Timosaponin A1	知母皂苷A1	N	C33H54O8	578.382	577.375	0.73464	[M-H]-	8.693	-	3	C18	Lipids and lipid-like molecules	脂质和类脂分子	Steroids and steroid derivatives	类固醇和类固醇衍生物	Steroidal glycosides	甾体糖苷	"68422-00-4"	-	-	-	-	-	CC1CCC2(C(C3C(O2)CC4C3(CCC5C4CCC6C5(CCC(C6)OC7C(C(C(C(O7)CO)O)O)O)C)C)C)OC1	ZNEIIZNXGCIAAL-MYNIFUFOSA-N	54.1079	5.75777	0.0026695	0.711694	1.2008	up	2.73404e+10	1.6549e+10	2.82357e+10	3.44551e+10	6.71942e+10	2.21157e+10	4.66261e+10	5.31051e+10	1.87583e+10	1.58504e+10	2.40603e+10	3.12246e+10	2.96967e+10	2.19374e+10	3.58095e+10	9.04148e+09	3.05225e+08
Com_1640_neg	(plusmn)11-HEDE	-	N	C20H36O3	324.266	323.259	0.49807	[M-H]-	8.822	0.68	2	C18	Lipids and lipid-like molecules	脂质和类脂分子	Fatty Acyls	脂肪酰类	Eicosanoids	类二十烷酸	"5598-37-8"	-	-	-	-	-	CCCCCC=CC=CC(CCCCCCCCCC(=O)O)O	HDMIRVFIVOGVIC-YTLDOUCOSA-N	4.88014	2.28692	0.00269061	0.790323	1.00215	up	1.39145e+08	3.68983e+08	4.33094e+07	4.82846e+08	9.33437e+07	6.2079e+07	1.87266e+08	8.45459e+07	1.12283e+08	3.90616e+07	5.84469e+07	1.0462e+08	9.11714e+07	5.82688e+07	6.95708e+07	4.93306e+07	9.90888e+07
Com_434_neg	Bilobalide	(-)-白果内酯	N	C15H18O8	326.1	307.083	1.54651	[M-H-H2O]-	5.66	-	3	C18	Lipids and lipid-like molecules	脂质和类脂分子	Prenol lipids	异戊烯醇脂	Terpene lactones	萜内酯	"33570-04-6"	HMDB0242203	C07605	-	-	545839	CC(C)(C)C1(O)CC2OC(=O)CC22C(=O)OC3OC(=O)C(O)C123	MOLPUWBMSBJXER-UHFFFAOYSA-N	1.24893	0.320698	0.00271602	0.709677	1.16266	up	9.00535	16.1426	9.79718	23.0679	20.8515	5.57399	5.29186	7.86546	5.84093	17.4036	10.9822	16.5072	10.1294	16.7465	7.37615	8.68406	864.329
Com_1891_neg	7,11,15-Trimethyl-3-methylene-1,2-hexadecanediol diacetate	7,11,15-三甲基-3-亚甲基-1,2-十六二醇二乙酸酯	N	C24H44O4	396.324	395.317	0.14355	[M-H]-	10.209	-	3	C18	Lipids and lipid-like molecules	脂质和类脂分子	Prenol lipids	异戊烯醇脂	Diterpenoids	二萜类	-	-	-	-	-	-	CC(C)CCCC(C)CCCC(C)CCCC(=C)C(COC(=O)C)OC(=O)C	FKUXBFQXDAAQNC-YOSAUDMPSA-N	44.3633	5.47129	0.00273783	0.729839	1.20301	up	1.50346e+11	6.94621e+10	1.3268e+11	1.79463e+11	3.92766e+11	2.75387e+11	1.87436e+11	1.11903e+11	1.74568e+11	1.07418e+11	2.05378e+11	1.70112e+11	2.94438e+11	3.78799e+10	1.02294e+11	9.99044e+10	9.98559e+09
Com_1824_neg	(Z)-myristoleoylcarnitine	-	N	C21H39NO4	369.288	368.28	1.15134	[M-H]-	9.703	-	3	C18	Lipids and lipid-like molecules	脂质和类脂分子	Fatty Acyls	脂肪酰类	Fatty acid esters	脂肪酸酯	-	HMDB0240588	-	-	-	-	CCCCC=CCCCCCCCC(=O)OC(CC(=O)[O-])C[N+](C)(C)C	ABVVZYXTZLEOHP-OLHLWXQYSA-N	177.482	7.47153	0.00274545	0.737903	1.24173	up	2.92074e+11	3.11889e+11	3.79949e+11	5.27168e+11	4.22968e+11	4.01123e+11	4.19559e+11	3.49249e+11	6.80669e+10	3.47241e+11	2.20807e+11	8.63853e+11	2.1191e+11	3.77516e+11	3.03449e+11	1.01343e+11	6.83318e+09
Com_363_neg	Linoleic acid	十八碳二烯酸(顺-9,12)/亚油酸	N	C18H32O2	280.24	279.233	0.9968	[M-H]-	9.109	0.69	1	C18	Lipids and lipid-like molecules	脂质和类脂分子	Fatty Acyls	脂肪酰类	Lineolic acids and derivatives	亚麻酸及其衍生物	"60-33-3"	HMDB0000673	C01595	map01040;map01100;map01060;map00591	LMFA01030120	5280450	CCCCC\C=C/C\C=C/CCCCCCCC(O)=O	OYHQOLUKZRVURQ-HZJYTTRNSA-N	5.65573	2.49971	0.00277713	0.719758	1.25806	up	2.51514e+09	1.42158e+09	1.8632e+09	1.86536e+09	2.27817e+09	1.40935e+09	1.59586e+09	1.61746e+09	1.36447e+09	1.60852e+09	1.68815e+09	2.12799e+09	2.27499e+09	3.22593e+09	1.28818e+09	1.29834e+09	3.71194e+08
Com_259_neg	2'-O-Methyluridine	2-甲氧基尿苷	N	C10H14N2O6	258.085	239.066	3.81839	[M-H-H2O]-	7.031	0.64	2	C18	Nucleosides, nucleotides, and analogues	核苷、核苷酸和类似物	Pyrimidine nucleosides	嘧啶核苷	-	-	"2140-76-3"	HMDB0240328	-	-	-	102212	CO[C@@H]1[C@H](O)[C@@H](CO)O[C@H]1N1C=CC(=O)NC1=O	SXUXMRMBWZCMEN-ZOQUXTDFSA-N	208.028	7.70064	0.00281198	0.754032	1.21069	up	42121522026880	340622681073492	11142358349330	1.45844e+13	15490820511103	11623279666273	1.01015e+13	8.39494e+12	1.03566e+13	6.70937e+12	1.20378e+13	1.04276e+13	10384213461974	5.95812e+13	2.21561e+13	1.58103e+13	6.35766e+11
Com_105_neg	Decanoic acid	癸酸	N	C10H20O2	172.146	171.139	0.3382	[M-H]-	6.646	0.70	1	C18	Lipids and lipid-like molecules	脂质和类脂分子	Fatty Acyls	脂肪酰类	Fatty acids and conjugates	脂肪酸和结合物	"334-48-5"	HMDB0000511	C01571	map00061;map01100	LMFA01010010	2969	CCCCCCCCCC(O)=O	GHVNFZFCNZKVNT-UHFFFAOYSA-N	0.604825	-0.725411	0.00283617	0.743952	1.43094	down	2.04403e+07	1.65186e+07	2.50221e+07	8.99458e+06	2.20964e+07	5.35533e+07	1.88289e+07	8.57871e+06	2.73417e+07	8.39835e+06	7.98787e+06	8.78866e+07	7.86093e+06	2.59056e+06	1.21108e+07	7.95897e+06	8.44519e+06
Com_2218_neg	Okaramine P	-	N	C32H34N4O4	538.258	537.251	0.83001	[M-H]-	6.555	-	3	C18	Organoheterocyclic compounds	有机杂环化合物	Indoles and derivatives	吲哚及其衍生物	Pyrroloindoles	吡咯并吲哚	-	-	-	-	-	-	CC(=CCC1=C2C(=CC=C1)C3(CC4C(=O)N5C=CC(C6=C(C(C5C(=O)N4C3N2)O)C7=CC=CC=C7N6)(C)C)O)C	UGFNMKNEBPTNSN-ICWYFLNUSA-N	3.7359	1.90145	0.00287737	0.754032	1.07067	up	5.60051e+07	1.85731e+07	9.85827e+07	2.12679e+07	4.86378e+07	3.74231e+07	1.41725e+07	4.6552e+07	1.37707e+07	2.21561e+07	1.71247e+07	3.3698e+07	6.63496e+06	1.26088e+07	1.72815e+07	1.31927e+07	9.95955e+06
Com_817_neg	Tryptamine	色胺	N	C10H12N2	160.1	159.093	0.61034	[M-H]-	5.274	-	3	C18	Organoheterocyclic compounds	有机杂环化合物	Indoles and derivatives	吲哚及其衍生物	Tryptamines and derivatives	色胺及其衍生物	"61-54-1"	HMDB0000303	C00398	map00380;map00901;map01060;map01063;map01100;map01110;map04080	-	-	NCCC1=CNC=2C=CC=CC21	APJYDQYYACXCRM-UHFFFAOYSA-N	2.33049	1.22063	0.00294034	0.72379	1.1704	up	1.27927e+07	1.6439e+07	1.66531e+07	1.94668e+07	1.3517e+07	1.69218e+07	1.64902e+07	1.85615e+07	2.40695e+07	2.00972e+07	1.47622e+07	1.89738e+07	3.15215e+07	2.29542e+07	2.00948e+07	1.68754e+07	1.2078e+07
Com_1023_neg	alpha-[3-(Nitrosoamino)propyl]-3-pyridinemethanol	α-[3-(亚硝基氨基)丙基]-3-吡啶甲醇	N	C9H13N3O2	195.101	194.093	3.55499	[M-H]-	7.193	-	3	C18	Organoheterocyclic compounds	有机杂环化合物	Pyridines and derivatives	吡啶及其衍生物	-	-	-	HMDB0062443	C19581	map00980;map05204	-	-	C1=CC(=CN=C1)C(CCCNN=O)O	QCCXEQGBFPINIY-UHFFFAOYSA-N	4.01965	2.00707	0.00298126	0.71371	1.24951	up	0.00179656	0.000507752	0.00249161	0.00646782	0.000960384	0.000462939	0.00195626	0.00362301	0.00194906	0.00275178	0.000932601	0.00280579	0.00122338	0.00063439	0.00265363	0.00115522	0.882415
Com_2121_neg	Certonardosterol B4	神经酰胺tonardosterol B4	N	C28H50O6	482.361	481.354	0.2749	[M-H]-	8.432	-	3	C18	Lipids and lipid-like molecules	脂质和类脂分子	Steroids and steroid derivatives	类固醇和类固醇衍生物	Bile acids, alcohols and derivatives	胆汁酸、醇及其衍生物	-	-	-	-	-	-	CC(C)C(CCC(C)C1CC(C2C1(CCC3C2CC(C4C3(CCC(C4O)O)C)O)C)O)(CO)O	UIFHHMHOQPQDQO-VOPWKURJSA-N	43.617	5.44682	0.00298619	0.717742	1.21232	up	9.71472e+11	7.38926e+11	1.39145e+12	2.07955e+12	2.48767e+12	5.16015e+11	2.23192e+12	4.45432e+11	1.45085e+12	7.24128e+11	7.84218e+11	1.20489e+12	1.79274e+12	3.98354e+11	7.26448e+11	5.12601e+11	4.70285e+10
Com_1128_neg	3-hydroxybenzoic acid-3-O-sulphate	3-羟基苯甲酸-3-O-硫酸酯	N	C7H6O6S	217.989	216.981	2.89868	[M-H]-	4.883	-	3	C18	Organic acids and derivatives	有机酸及其衍生物	Organic sulfuric acids and derivatives	有机硫酸及其衍生物	Arylsulfates	芳基硫酸盐	"-"	HMDB0059968	-	-	-	21126437	OC(=O)C1=CC(OS(O)(=O)=O)=CC=C1	MZYPOJMKJHCOQG-UHFFFAOYSA-N	1189.39	10.216	0.00309116	0.715726	1.19259	up	251225846375808	2326717880773850	1.51542e+13	2.13861e+13	1.31415e+13	1.51947e+13	1.30116e+13	12755747702517	1.46112e+13	9.41825e+12	1.33065e+13	1.21119e+13	1.24088e+13	376493381695350	113340094136688	7.23224e+13	2.01407e+11
Com_1429_neg	Myristoyl-Gly-OH	-	N	C16H31NO3	285.23	284.223	0.42011	[M-H]-	8.778	0.61	2	C18	Organic acids and derivatives	有机酸及其衍生物	Carboxylic acids and derivatives	羧酸及其衍生物	Amino acids, peptides, and analogues	氨基酸、肽和类似物	-	-	-	-	-	-	CCCCCCCCCCCCCC(=O)NCC(=O)O	DYUGTPXLDJQBRB-UHFFFAOYSA-N	3.01657	1.59291	0.00314292	0.741935	1.14226	up	2.19248e+08	2.31087e+08	1.84353e+08	2.33167e+08	2.06654e+08	1.66108e+08	2.53806e+08	1.83088e+08	1.31128e+08	1.03026e+08	2.11517e+08	3.58797e+08	1.34796e+08	1.22855e+08	1.30476e+08	9.03469e+07	1.01132e+08
Com_1080_neg	alpha-Irone	-	N	C14H22O	206.167	205.159	1.75663	[M-H]-	7.252	-	3	C18	Lipids and lipid-like molecules	脂质和类脂分子	Prenol lipids	异戊烯醇脂	Sesquiterpenoids	倍半萜类	-	HMDB0035631	C09690	-	-	-	CC1CC=C(C(C1(C)C)C=CC(=O)C)C	JZQOJFLIJNRDHK-CMDGGOBGSA-N	0.719932	-0.474067	0.00315673	0.739919	1.09705	down	545416	814973	842420	1.06706e+06	714433	691657	527718	934288	954205	779711	575720	793763	620618	958357	799998	893287	1.48056e+06
Com_1958_neg	Phe-Trp-Ala	苯丙氨酸-色氨酸-丙氨酸	N	C23H26N4O4	422.195	421.187	1.81338	[M-H]-	8.49	0.60	2	C18	Organic acids and derivatives	有机酸及其衍生物	Carboxylic acids and derivatives	羧酸及其衍生物	Amino acids, peptides, and analogues	氨基酸、肽和类似物	-	-	-	-	-	-	CC(C(=O)O)NC(=O)C(CC1=CNC2=CC=CC=C21)NC(=O)C(CC3=CC=CC=C3)N	BPIFSOUEUYDJRM-DCPHZVHLSA-N	6.31801	2.65947	0.00318471	0.703629	1.13128	up	1.83634e+08	1.07446e+08	8.34924e+07	2.81109e+07	4.36315e+07	1.43161e+08	1.50391e+08	1.81724e+08	1.54985e+08	1.30959e+08	2.4703e+08	1.50842e+08	1.12701e+08	1.03019e+08	1.12373e+08	1.64436e+08	1.73778e+07
Com_618_neg	Gamabufotalin	日蟾蜍他灵	N	C24H34O5	402.241	447.239	0.67459	[M+HCOOH-H]-	8.332	0.68	2	C18	Lipids and lipid-like molecules	脂质和类脂分子	Steroids and steroid derivatives	类固醇和类固醇衍生物	Steroid lactones	类固醇内酯	"465-11-2"	HMDB0252604	C16962	-	LMST01130026	521198	CC12CC(O)C3C(CCC4CC(O)CCC34C)C1(O)CCC2C1=COC(=O)C=C1	FMTLOAVOGWSPEF-UHFFFAOYSA-N	0.444289	-1.17043	0.00326414	0.747984	1.24785	down	450786	72028.9	355694	568681	101307	771165	657582	171800	178009	140242	1.17789e+06	506187	63258.6	188627	355567	104975	680290
Com_1209_neg	Putaminoxin D	-	N	C14H24O3	240.173	239.165	0.0414	[M-H]-	7.223	-	3	C18	Organoheterocyclic compounds	有机杂环化合物	Oxocins	恶辛素	-	-	-	-	-	-	-	-	CCCCCC1CC=CC(CCCC(=O)O1)O	UYQOFPNMJKJWGM-WPKIKQRISA-N	16.878	4.07707	0.00334604	0.703629	1.22194	up	1.1327e+10	6.41583e+09	6.89949e+09	1.08663e+10	1.12082e+10	6.99177e+09	6.56924e+09	4.3855e+09	1.05265e+10	8.17487e+09	3.94895e+09	9.37705e+09	1.17309e+10	7.48218e+09	1.10714e+10	1.32618e+10	7.24826e+08
Com_508_neg	cis-4,7,10,13,16-Docosapentaenoic acid	二十二碳五烯酸(顺-4,7,10,13,16)	N	C22H34O2	330.256	329.249	0.20435	[M-H]-	10.496	0.95	1	C18	Lipids and lipid-like molecules	脂质和类脂分子	Fatty Acyls	脂肪酰类	Fatty acids and conjugates	脂肪酸和结合物	"25182-74-5"	HMDB0001976	-	-	LMFA04000064	6441454	CCCCC\C=C/C\C=C/C\C=C/C\C=C/C\C=C/CCC(O)=O	AVKOENOBFIYBSA-WMPRHZDHSA-N	3.08321	1.62443	0.00340481	0.743952	1.06492	up	3.60311e+09	3.33351e+09	2.96736e+09	1.92238e+09	2.17834e+09	2.45745e+09	2.41093e+09	1.44728e+09	2.23303e+09	9.88333e+08	1.93587e+09	7.92446e+09	2.42443e+09	8.3685e+08	1.19162e+09	5.24429e+08	1.51802e+09
Com_896_neg	Cinnamylideneacetone	-	N	C12H12O	172.089	171.081	0.19177	[M-H]-	7.324	0.51	2	C18	Benzenoids	苯类化合物	Benzene and substituted derivatives	苯及其取代衍生物	Styrenes	苯乙烯	"4173-44-8"	HMDB0031621	-	-	-	5708783	CC(=O)\C=C\C=C\C1=CC=CC=C1	PRNUCJKOERXADE-YLNKAEQOSA-N	22.3478	4.48206	0.00359704	0.725806	1.10736	up	3.39471e+07	1.75851e+08	2.86371e+07	3.98338e+09	1.0196e+08	1.07505e+08	1.71699e+08	1.37572e+08	6.91345e+07	1.40374e+08	2.6701e+08	6.88499e+08	1.59583e+08	1.47731e+08	7.39215e+07	2.68941e+07	2.02049e+07
Com_2108_neg	Brassinolide	-	N	C28H48O6	480.345	479.337	0.83458	[M-H]-	9.212	-	3	C18	Lipids and lipid-like molecules	脂质和类脂分子	Steroids and steroid derivatives	类固醇和类固醇衍生物	Steroid lactones	类固醇内酯	-	HMDB0034081	C08814	map00905;map01060;map01062;map01070;map01100;map01110;map04075	LMST01140001	-	CC(C)C(C)C(C(C(C)C1CCC2C1(CCC3C2COC(=O)C4C3(CC(C(C4)O)O)C)C)O)O	IXVMHGVQKLDRKH-KNBKMWSGSA-N	6.19857	2.63193	0.00375168	0.731855	1.14763	up	1.33544e+09	1.52773e+09	1.75468e+09	2.27274e+09	4.41565e+09	2.56785e+09	2.48709e+09	1.25057e+09	2.01703e+09	1.41642e+09	3.6077e+09	3.59336e+09	2.13424e+09	8.87812e+08	1.18325e+09	2.66039e+09	5.22877e+08
Com_214_neg	Sabinic acid	端羟基12酸	N	C12H24O3	216.173	215.165	0.85809	[M-H]-	9.522	0.63	2	C18	Organic acids and derivatives	有机酸及其衍生物	Hydroxy acids and derivatives	羟基酸及其衍生物	Medium-chain hydroxy acids and derivatives	中链羟基酸及其衍生物	"505-95-3"	HMDB0002059	C08317	-	LMFA01050039	79034	OCCCCCCCCCCCC(O)=O	ZDHCZVWCTKTBRY-UHFFFAOYSA-N	19.9565	4.31878	0.00377124	0.725806	1.14109	up	6.7837e+09	6.76792e+09	5.03387e+09	4.72472e+09	1.13862e+10	7.56904e+09	1.50138e+10	7.43565e+09	1.67342e+10	6.26672e+09	7.92991e+09	2.76741e+09	7.41124e+09	2.38887e+09	1.85828e+09	3.07867e+09	4.73137e+08
Com_1950_neg	Maesaquinone	-	N	C26H42O4	418.308	417.301	0.00245	[M-H]-	9.798	0.69	2	C18	Organic oxygen compounds	有机氧化合物	Organooxygen compounds	有机氧化合物	Carbonyl compounds	羰基化合物	-	-	-	-	-	-	CCCCC=CCCCCCCCCCCCCCC1=C(C(=O)C(=C(C1=O)O)C)O	UEFNZITZGVWLFK-VOTSOKGWSA-N	13.2022	3.7227	0.00379164	0.717742	1.16387	up	1.8428e+10	1.12118e+10	2.31902e+10	2.02967e+10	2.79084e+10	1.86805e+10	1.28979e+10	8.40934e+09	1.03333e+10	1.41983e+10	1.35653e+10	1.37002e+10	2.63799e+10	7.05537e+09	9.61452e+09	9.08571e+09	1.34842e+09
Com_1487_neg	3-O-(alpha-L-rhamnopyranosyl)-D-ribitol	3-O-(α-L-鼠李糖基)-D-核糖醇	N	C11H22O9	298.126	297.119	0.4362	[M-H]-	5.347	-	3	C18	Organic oxygen compounds	有机氧化合物	Organooxygen compounds	有机氧化合物	Carbohydrates and carbohydrate conjugates	碳水化合物和碳水化合物结合物	-	-	-	-	-	-	CC1C(C(C(C(O1)OC(C(CO)O)C(CO)O)O)O)O	RZSIIUVVXLZKJB-ACAPXUDSSA-N	0.633871	-0.657739	0.00384835	0.745968	1.51359	down	8.55888e+06	1.06225e+07	6.99435e+06	1.62821e+07	1.09006e+07	1.71672e+07	6.89812e+06	7.24344e+06	1.36587e+07	6.63778e+06	8.46389e+06	1.32923e+07	2.18004e+07	1.063e+07	5.92461e+06	1.11105e+07	1.5413e+07
Com_269_neg	pseudouridine	假尿苷	N	C9H12N2O6	244.07	243.062	1.11496	[M-H]-	1.436	0.78	1	C18	Nucleosides, nucleotides, and analogues	核苷、核苷酸和类似物	Nucleoside and nucleotide analogues	核苷和核苷酸类似物	-	-	"1445-07-4"	HMDB0000767	C02067	map00240	-	15047	OC[C@H]1O[C@H]([C@H](O)[C@@H]1O)C1=CNC(=O)NC1=O	PTJWIQPHWPFNBW-GBNDHIKLSA-N	0.785281	-0.34872	0.00389442	0.685484	1.18027	down	6.73876e+06	6.68413e+06	7.37501e+06	8.1741e+06	6.39546e+06	7.4331e+06	8.08293e+06	7.13014e+06	6.49902e+06	5.74596e+06	6.39783e+06	6.43314e+06	8.20091e+06	5.88398e+06	7.23117e+06	8.05717e+06	1.60432e+07
Com_721_neg	6-Methyl-5,6-dihydro-4H-1,3-thiazin-2-amine	6-甲基-5,6-二氢-4H-1,3-噻嗪-2-胺	N	C5H10N2S	130.056	129.048	7.43259	[M-H]-	5.537	-	3	C18	Organoheterocyclic compounds	有机杂环化合物	Thiazines	噻嗪类	1,3-thiazines	1,3-噻嗪类	"-"	HMDB0244999	-	-	-	1534	CC1CCN=C(N)S1	BATVOUKHGLKDGQ-UHFFFAOYSA-N	0.683544	-0.548894	0.00393202	0.693548	1.16432	down	37910.4	62238.6	34873.3	194124	40512.1	50140.9	35086.5	86892.3	38057.2	15402.1	36950	47759.3	63835.4	27091.2	41042	55111.3	840034
Com_1905_neg	(3beta,5alpha,6a)-Cholesta-8,14-diene-3,6-diol	-	N	C27H44O2	400.334	399.327	0.05339	[M-H]-	10.377	0.56	2	C18	Lipids and lipid-like molecules	脂质和类脂分子	Steroids and steroid derivatives	类固醇和类固醇衍生物	Cholestane steroids	胆甾烷类固醇	"84765-66-2"	HMDB0034328	-	-	-	131751546	CC(C)CCCC(C)C1CC=C2C3=C(CCC12C)C1(C)CCC(O)CC1C(O)C3	CZXLHIZQQUJTND-UHFFFAOYSA-N	12.0044	3.58549	0.00398064	0.721774	1.11775	up	4.9802e+09	1.45315e+09	5.48001e+09	2.61683e+09	2.36626e+09	2.10063e+09	2.46134e+09	1.97048e+09	7.04022e+09	3.1266e+09	3.5414e+09	2.15236e+09	6.58076e+09	6.14337e+08	1.17369e+09	1.39149e+09	3.22983e+08
Com_2222_neg	DG(12:0(3-OH)/17:0cycw7c/0:0)	二酰基甘油(12:0(3-OH)/17:0cycw7c/0:0)	N	C32H60O6	540.439	539.432	0.6545	[M-H]-	10.593	-	3	C18	Lipids and lipid-like molecules	脂质和类脂分子	Glycerolipids	甘油脂	Diradylglycerols	双甘油酯	"-"	-	-	-	-	-	[H][C@@](O)(COC(=O)CCCCCCCC1CC1CCCCCC)COC(=O)CC(O)CCCCCCCCC	GVYJEDYVEZLPBE-VXBYCJGMSA-N	6.5163	2.70405	0.00401802	0.737903	1.07922	up	1.39563e+09	2.88792e+09	4.58856e+09	4.72552e+09	2.24414e+10	9.80334e+09	5.27069e+09	5.23715e+09	1.70911e+09	1.26553e+09	1.09937e+10	7.75008e+09	4.12227e+09	2.46578e+09	7.39041e+09	4.39879e+09	1.61464e+09
Com_1974_neg	PA(18:3(9Z,12Z,15Z)/0:0)	甘油磷酸甘油酯(18:3(9Z,12Z,15Z)/0:0)	N	C21H37O7P	432.228	431.22	0.10398	[M-H]-	8.778	0.79	2	C18	Lipids and lipid-like molecules	脂质和类脂分子	Glycerophospholipids	甘油磷脂	Glycerophosphates	甘油磷酸酯类	-	HMDB0062320	-	-	LMGP10050035	-	CCC=CCC=CCC=CCCCCCCCC(=O)OCC(COP(=O)(O)O)O	DVNZKWQUAXJYGB-LVTNFWOSSA-N	6.47472	2.69482	0.00409345	0.758065	1.2138	up	4.32576e+09	2.74529e+09	2.51993e+09	8.20527e+09	2.89436e+09	1.50733e+09	2.28299e+09	2.10496e+09	4.92602e+09	2.61718e+09	2.55375e+09	1.86143e+09	4.8979e+09	3.17703e+09	2.10931e+09	1.76234e+09	6.23463e+08
Com_2132_neg	Lycernuic acid E	-	N	C30H50O5	490.366	489.359	0.27214	[M-H]-	9.02	0.54	2	C18	Lipids and lipid-like molecules	脂质和类脂分子	Prenol lipids	异戊烯醇脂	Triterpenoids	三萜类	-	-	-	-	-	-	CC1(C2CCC3(CC4(CCC5C(C4CCC3C2(CCC1O)C)(CCC(C5(C)C(=O)O)O)C)C)O)C	KJEMTTTXNNLOSG-AHVWWDOUSA-N	7.01698	2.81085	0.00444531	0.707661	1.11815	up	8.18895e+09	7.50857e+09	9.55311e+09	6.90514e+09	9.08477e+09	4.83728e+09	1.70288e+10	6.29686e+09	1.1039e+10	5.06701e+09	1.00177e+10	1.03921e+10	1.64009e+10	3.14526e+09	3.32024e+09	2.29843e+09	1.30768e+09
Com_317_neg	2'-O-methylinosine	2-O-甲基肌苷	N	C11H14N4O5	282.096	263.079	1.66491	[M-H-H2O]-	6.674	-	3	C18	Nucleosides, nucleotides, and analogues	核苷、核苷酸和类似物	Purine nucleosides	嘌呤核苷	-	-	"3881-21-8"	-	-	-	-	135412763	COC1C(C(OC1N2C=NC3=C2N=CNC3=O)CO)O	HPHXOIULGYVAKW-IOSLPCCCSA-N	248.921	7.95954	0.00453703	0.705645	1.20521	up	6.77314e+12	9.06691e+12	1.02363e+13	1.32942e+13	1.40559e+13	1.03345e+13	9.50527e+12	7.79856e+12	9.61459e+12	6.26439e+12	1.10934e+13	9.98794e+12	9.55601e+12	6.12234e+12	6.56623e+12	5.75011e+12	3.10782e+10
Com_2191_neg	LysoPE(22:6(4Z,7Z,10Z,13Z,16Z,19Z)/0:0)	溶血磷脂酰乙醇胺 (22:6 (4Z,7Z,10Z,13Z,16Z,19Z)/0:0)	N	C27H44NO7P	525.286	524.278	0.46716	[M-H]-	9.109	0.62	2	C18	Lipids and lipid-like molecules	脂质和类脂分子	Glycerophospholipids	甘油磷脂	Glycerophosphoethanolamines	甘油磷酸乙醇胺类	"-"	HMDB0011526	-	-	LMGP02050013	52925132	[H][C@@](O)(COC(=O)CC\C=C/C\C=C/C\C=C/C\C=C/C\C=C/C\C=C/CC)COP(O)(=O)OCCN	XEVRBOQZSXWGQO-PAUXXPOVSA-N	7.23146	2.85429	0.00453934	0.705645	1.22821	up	4.86453e+10	2.68875e+10	5.31144e+10	1.67189e+10	5.62967e+10	2.34896e+10	5.05133e+10	3.99825e+10	5.03896e+10	2.15995e+10	4.75424e+10	5.98996e+10	3.20132e+10	2.53442e+10	2.24397e+10	1.96132e+10	4.12149e+09
Com_2124_neg	LysoPA(22:5(4Z,7Z,10Z,13Z,16Z)/0:0)	溶血甘油磷酸甘油酯(22:5(4Z,7Z,10Z,13Z,16Z)/0:0)	N	C25H41O7P	484.259	483.252	0.05609	[M-H]-	9.489	-	3	C18	Lipids and lipid-like molecules	脂质和类脂分子	Glycerophospholipids	甘油磷脂	Glycerophosphates	甘油磷酸酯类	"-"	HMDB0114753	-	-	-	25006226	CCCCC\C=C/C\C=C/C\C=C/C\C=C/C\C=C/CCC(=O)OCC(O)COP(O)(O)=O	BAJTXVWXVJSULG-WMPRHZDHSA-N	11.0781	3.46964	0.00456607	0.756048	1.22488	up	1.7701e+09	2.96469e+09	2.96685e+09	7.95174e+09	2.74197e+09	2.38506e+09	2.543e+09	1.4374e+09	4.00828e+09	1.90524e+09	2.80017e+09	2.26926e+09	3.06085e+09	1.97661e+09	1.2466e+09	8.6453e+08	3.80328e+08
Com_2021_neg	Xestobergsterol A	-	N	C27H44O5	448.319	447.311	0.42699	[M-H]-	9.294	-	3	C18	Lipids and lipid-like molecules	脂质和类脂分子	Steroids and steroid derivatives	类固醇和类固醇衍生物	Oxosteroids	氧化类固醇	-	-	-	-	-	-	CC1CC(C2C1C3(CCC4C(C3C2=O)C(C(C5C4(CCC(C5)O)C)O)O)C)(CC(C)C)O	NXIUUQKBFNWMSY-GUYYLKMKSA-N	6.29267	2.65367	0.00458096	0.727823	1.14787	up	1.09966e+09	1.30884e+09	1.5447e+09	2.27616e+09	4.09861e+09	1.82411e+09	1.8376e+09	6.91232e+08	1.13983e+09	1.21618e+09	2.87332e+09	1.38685e+09	2.04869e+09	7.44836e+08	1.14439e+09	5.93111e+08	5.06341e+08
Com_1431_neg	ent-Abacavir	-	N	C14H18N6O	286.154	285.147	1.13658	[M-H]-	7.556	-	3	C18	Nucleosides, nucleotides, and analogues	核苷、核苷酸和类似物	Nucleoside and nucleotide analogues	核苷和核苷酸类似物	Cyclopentyl nucleosides	环戊基核苷	"-"	HMDB0251820	-	-	-	1971	NC1=NC2=C(N=CN2C2CC(CO)C=C2)C(NC2CC2)=N1	MCGSCOLBFJQGHM-UHFFFAOYSA-N	72.31	6.17612	0.00479295	0.699597	1.20163	up	2.05519e+10	1.40525e+10	3.92426e+10	6.30539e+10	5.55796e+10	1.98595e+10	2.13197e+10	1.16433e+10	1.98273e+10	1.88315e+10	2.82654e+10	1.60856e+10	4.62214e+10	3.80598e+09	4.20458e+09	1.53638e+10	2.00623e+08
Com_1180_neg	Polyribosylribitolphosphate	-	N	C5H13O8P	232.035	231.027	0.31498	[M-H]-	5.623	-	3	C18	Organic oxygen compounds	有机氧化合物	Organooxygen compounds	有机氧化合物	Carbohydrates and carbohydrate conjugates	碳水化合物和碳水化合物结合物	"-"	HMDB0249913	-	-	-	2219	OCC(O)C(O)C(O)COP(O)(O)=O	VJDOAZKNBQCAGE-UHFFFAOYSA-N	8.22698	3.04036	0.00496846	0.703629	1.23539	up	1.47078e+08	9.68956e+07	9.02515e+07	2.14881e+08	7.01203e+07	1.43983e+08	8.93426e+07	7.94559e+07	3.27886e+08	1.43848e+08	5.50351e+07	6.80463e+07	1.64901e+08	9.19366e+07	1.17307e+08	9.60956e+07	2.6172e+07
Com_1874_neg	6alpha-Fluoro-17-hydroxypregn-4-ene-3,20-dione acetate	6α-氟-17-羟基孕-4-烯-3,20-二酮乙酸酯	N	C23H31FO4	390.221	389.214	1.18735	[M-H]-	10.625	-	3	C18	Lipids and lipid-like molecules	脂质和类脂分子	Steroids and steroid derivatives	类固醇和类固醇衍生物	Pregnane steroids	妊娠类固醇	-	-	C15310	-	-	-	CC(=O)C1(CCC2C1(CCC3C2CC(C4=CC(=O)CCC34C)F)C)OC(=O)C	ZPTTUFVORSZZFO-WXLIAARGSA-N	1.79153	0.841189	0.00535138	0.762097	1.06031	up	206661	114654	192296	135035	376763	248655	140412	280573	175954	319266	284173	204775	78978.7	36432.7	125090	281296	28170.2
Com_1760_neg	Pregnanetriolone	-	N	C21H34O4	350.246	349.238	0.95043	[M-H]-	8.822	0.71	2	C18	Lipids and lipid-like molecules	脂质和类脂分子	Steroids and steroid derivatives	类固醇和类固醇衍生物	Pregnane steroids	妊娠类固醇	"603-99-6"	HMDB0041997	C15368	-	LMST02030290	150786	[H][C@@](C)(O)[C@@]1(O)CC[C@@]2([H])[C@]3([H])CC[C@]4([H])C[C@]([H])(O)CC[C@]4(C)[C@@]3([H])C(=O)C[C@]12C	WKFXHNDWEHDGQD-ZQRGSSBZSA-N	3.31595	1.72942	0.00550822	0.739919	1.16765	up	4.92432e+08	6.50473e+08	3.06335e+08	7.85669e+08	7.12304e+08	7.3949e+08	7.72901e+08	5.73804e+08	7.53633e+08	3.00528e+08	1.1282e+09	8.03591e+08	6.03477e+08	6.28184e+08	8.78686e+08	6.38075e+08	2.14424e+08
Com_66_neg	4,6-Dioxoheptanoic acid	4,6-二氧代庚酸	N	C7H10O4	158.058	157.05	0.69581	[M-H]-	5.329	0.58	1	C18	Organic acids and derivatives	有机酸及其衍生物	Keto acids and derivatives	酮酸及其衍生物	Medium-chain keto acids and derivatives	中链酮酸及其衍生物	"51568-18-4"	HMDB0000635	-	-	-	5312	CC(=O)CC(=O)CCC(O)=O	WYEPBHZLDUPIOD-UHFFFAOYSA-N	25.4365	4.66883	0.00558058	0.693548	1.2398	up	5.08093e+10	1.126e+11	3.79465e+10	4.53491e+10	5.03923e+10	1.04749e+11	4.52016e+10	3.6431e+10	4.12603e+10	3.09847e+10	3.51793e+10	4.47726e+10	3.19262e+10	3.05532e+10	2.95108e+10	2.8083e+10	1.51611e+09
Com_792_neg	Dehydro-1,8-cineole	脱氢-1,8-桉油素	N	C10H16O	152.12	151.113	0.43383	[M-H]-	6.674	0.68	2	C18	Organoheterocyclic compounds	有机杂环化合物	Pyrans	吡喃	-	-	-	HMDB0036085	-	-	-	-	CC1(C2CCC(O1)(C=C2)C)C	LOOYOTLEOHYYOV-UHFFFAOYSA-N	0.4321	-1.21056	0.00579509	0.709677	1.10368	down	1.68951e+06	1.18718e+07	3.53828e+06	5.13122e+06	1.17199e+07	265352	9.25549e+06	2.02593e+07	2.4849e+06	7.47319e+06	5.86848e+06	1.11123e+06	99870.2	470136	2.33559e+06	6.81277e+06	261699
Com_2144_neg	DG(10:0/17:0cycw7c/0:0)	二酰基甘油(10:0/17:0cycw7c/0:0)	N	C30H56O5	496.413	495.406	0.37405	[M-H]-	11.304	-	3	C18	Lipids and lipid-like molecules	脂质和类脂分子	Glycerolipids	甘油脂	Diradylglycerols	双甘油酯	"-"	-	-	-	-	-	[H][C@](O)(COC(=O)CCCCCCCCC)COC(=O)CCCCCCCC1CC1CCCCCC	DMUTVRSDWVEDAC-LADMEODRSA-N	9.49401	3.24702	0.00592607	0.739919	1.13355	up	3.08836e+09	4.07823e+09	5.04686e+09	7.59841e+09	2.28897e+10	1.61305e+10	1.1836e+10	8.41623e+09	4.33203e+09	2.95573e+09	1.49452e+10	6.09583e+09	4.96238e+09	2.52839e+09	7.65515e+09	8.51358e+09	1.90288e+09
Com_245_neg	N'-Formylkynurenine	N-甲酰犬尿氨酸	N	C11H12N2O4	236.08	235.072	0.03074	[M-H]-	4.854	-	3	C18	Organic oxygen compounds	有机氧化合物	Organooxygen compounds	有机氧化合物	Carbonyl compounds	羰基化合物	"1022-31-7"	HMDB0001200	C02406	map00380	-	910	NC(CC(=O)C1=CC=CC=C1NC=O)C(O)=O	BYHJHXPTQMMKCA-UHFFFAOYSA-N	12.0313	3.58872	0.00632005	0.75	1.02918	up	1.40011e+07	9.98545e+06	3.50095e+06	1.87187e+06	1.0866e+06	6.88645e+06	3.69805e+06	2.34419e+06	1.2274e+07	1.64414e+07	2.28954e+06	2.10995e+06	8.50982e+07	2.31816e+06	4.92805e+06	2.64843e+06	2.54293e+07
Com_1983_neg	(25R)-3beta,4beta-dihydroxycholest-5-en-26-oic acid	-	N	C27H44O4	432.324	431.317	0.13278	[M-H]-	7.641	0.51	2	C18	Lipids and lipid-like molecules	脂质和类脂分子	Steroids and steroid derivatives	类固醇和类固醇衍生物	Bile acids, alcohols and derivatives	胆汁酸、醇及其衍生物	-	HMDB0062794	-	-	-	91825748	CC(CCCC(C)C(=O)O)C1CCC2C1(CCC3C2CC=C4C3(CCC(C4O)O)C)C	YKGKKDOYGJEANO-ZOQSZFPJSA-N	0.695294	-0.524306	0.00657088	0.745968	1.42205	down	2.01921e+07	7.86204e+06	1.48912e+07	1.39889e+07	4.26881e+06	8.42084e+06	1.63655e+07	9.27325e+06	6.51046e+06	7.22941e+06	1.51752e+07	2.77048e+07	3.21451e+06	1.18301e+07	7.25102e+06	8.37489e+06	1.15678e+07
Com_1341_neg	Altiloxin A	-	N	C15H24O4	268.167	267.16	0.41109	[M-H]-	7.078	0.63	2	C18	Organoheterocyclic compounds	有机杂环化合物	Oxepanes	氧杂环己烷类	-	-	-	-	-	-	-	-	CC1(CCCC2(C13C(O3)CC(C2C(=O)O)(C)O)C)C	LGLGMAPTXWEBIH-HFTJKPBSSA-N	4.07313	2.02614	0.00663697	0.711694	1.18114	up	7.17151e+08	4.88435e+08	2.89168e+08	6.78201e+08	1.10007e+09	5.75972e+08	5.16302e+08	3.26094e+08	4.04635e+08	3.84332e+08	4.24172e+08	4.55757e+08	4.65023e+08	2.89131e+08	3.17801e+08	3.64501e+08	9.92605e+07
Com_1094_neg	3-(2-Carboxyethenyl)-cis,cis-muconate	-	N	C9H8O6	212.032	211.025	0.07856	[M-H]-	5.902	0.57	2	C18	Organic acids and derivatives	有机酸及其衍生物	Carboxylic acids and derivatives	羧酸及其衍生物	Tricarboxylic acids and derivatives	三羧酸及其衍生物	-	-	C04366	map00940	-	-	C(=CC(=O)O)C(=CC(=O)O)C=CC(=O)O	WKDXBDTUVVLFQV-JUBDMUOYSA-N	0.254118	-1.97643	0.00670733	0.766129	1.03051	down	477114	2.69349e+06	660168	619838	1.19922e+06	279934	432384	407127	170288	197755	414382	1.81766e+06	1.46248e+06	1.06996e+06	1.39424e+06	260907	407095
Com_2332_neg	PE-NMe2(16:0/20:3(5Z,8Z,11Z))	磷脂酰乙醇胺-NMe2(16:0/20:3(5Z,8Z,11Z))	N	C43H80NO8P	769.562	768.555	0.62377	[M-H]-	11.832	-	3	C18	Lipids and lipid-like molecules	脂质和类脂分子	Glycerophospholipids	甘油磷脂	Glycerophosphoethanolamines	甘油磷酸乙醇胺类	"-"	HMDB0113949	-	-	-	131821059	[H]C(COC(=O)CCCCCCCCCCCCCCC)(COP(O)(=O)OCCN(C)C)OC(=O)CCC\C=C/C\C=C/C\C=C/CCCCCCCC	HGKZFLZDKTUVRH-TYWBJQFYSA-N	4.4767	2.16244	0.00715308	0.719758	1.07128	up	7.18617e+07	7.14991e+07	4.26983e+07	5.38145e+07	3.96256e+07	6.12273e+07	9.81852e+07	1.05731e+08	5.72986e+07	6.52227e+07	4.42727e+07	8.6209e+07	2.5318e+07	1.18689e+08	6.79672e+07	8.80979e+07	1.73978e+07
Com_2039_neg	1-arachidonoylglycerone 3-phosphate	-	N	C23H37O7P	456.228	455.221	0.38031	[M-H]-	8.72	0.63	2	C18	Organic oxygen compounds	有机氧化合物	Organooxygen compounds	有机氧化合物	Carbonyl compounds	羰基化合物	-	-	-	-	-	86289261	CCCCCC=CCC=CCC=CCC=CCCCC(=O)OCC(=O)COP(=O)(O)O	CVBWKWVHFOVIMT-DOFZRALJSA-N	6.51218	2.70314	0.00747274	0.737903	1.17809	up	1.92611e+09	3.39007e+09	3.18582e+09	6.87399e+09	4.08589e+09	1.27229e+09	2.96813e+09	2.46881e+09	6.00362e+09	1.79281e+09	4.74904e+09	2.71101e+09	3.54871e+09	3.57738e+09	2.33927e+09	1.37904e+09	6.20531e+08
Com_2059_neg	Phlomistetraol B	-	N	C29H48O4	460.355	459.348	0.50643	[M-H]-	8.706	0.51	2	C18	Lipids and lipid-like molecules	脂质和类脂分子	Steroids and steroid derivatives	类固醇和类固醇衍生物	Hydroxysteroids	羟基类固醇	-	-	-	-	-	-	CC1(CCC2(C1)CCC3(C(=CCC4C3(CCC5C4(CC(C(C5(C)CO)O)O)C)C)C2O)C)C	SVHAKFJIIYNECQ-UNMGPXMVSA-N	151.762	7.24567	0.00752039	0.697581	1.22999	up	1.02917e+11	9.25683e+10	2.61953e+11	1.3209e+11	4.42099e+11	2.05907e+11	1.59006e+11	1.24575e+11	1.72399e+11	2.13863e+10	2.23359e+11	2.50658e+11	3.03303e+11	2.16044e+10	7.02355e+10	1.76763e+10	9.13148e+08
Com_445_neg	Palmitoylglycine	棕榈酰甘氨酸	N	C18H35NO3	313.262	312.254	0.46986	[M-H]-	9.641	0.53	1	C18	Organic acids and derivatives	有机酸及其衍生物	Carboxylic acids and derivatives	羧酸及其衍生物	Amino acids, peptides, and analogues	氨基酸、肽和类似物	"2441-41-0"	HMDB0013034	-	-	LMFA08020079	151008	CCCCCCCCCCCCCCCC(=O)NCC(O)=O	KVTFEOAKFFQCCX-UHFFFAOYSA-N	7.87823	2.97787	0.00781619	0.71371	1.12847	up	3.13577e+08	3.17791e+08	3.10557e+08	3.04923e+08	6.61075e+08	3.40987e+08	2.10468e+08	1.85021e+08	4.42232e+07	3.21124e+08	2.13366e+08	5.03364e+08	2.49653e+08	1.00408e+08	1.10821e+08	8.60172e+07	3.162e+07
Com_295_neg	Sinapyl alcohol	芥子醇	N	C11H14O4	210.089	255.087	3.43944	[M+HCOOH-H]-	6.035	-	3	C18	Benzenoids	苯类化合物	Phenols	酚类	Methoxyphenols	甲氧基酚类	"537-33-7"	HMDB0013070	C02325	map00940;map01110;map01100;map01061	-	5280507	COC1=CC(\C=C\CO)=CC(OC)=C1O	LZFOPEXOUVTGJS-ONEGZZNKSA-N	0.634429	-0.65647	0.00790735	0.6875	1.15261	down	24639	69603.9	47020.1	38211.4	49955.2	20214.1	54074.4	45041.1	28455	66657.7	46038.5	44569.7	19824.8	20846.4	45269.3	59306.5	57840.9
Com_1826_neg	LysoPA(12:0(3-OH)/0:0)	溶血甘油磷酸甘油酯(12:0(3-OH)/0:0)	N	C15H31O8P	370.176	369.168	1.63802	[M-H]-	8.101	-	3	C18	Organic acids and derivatives	有机酸及其衍生物	Hydroxy acids and derivatives	羟基酸及其衍生物	Medium-chain hydroxy acids and derivatives	中链羟基酸及其衍生物	"-"	-	-	-	-	-	CCCCCCCCCC(O)CC(=O)OCC(O)COP(O)(O)=O	SATNERLJLZYTNU-UHFFFAOYSA-N	0.660183	-0.599061	0.00826963	0.71371	1.03339	down	273.124	6160.21	5956.87	8411.02	6666.75	422.505	508.993	109.747	438.715	5798.75	4912.63	4051.29	955.759	12316.5	9037.43	421.277	82201.1
Com_444_neg	Arachidic acid	二十烷酸/花生酸	N	C20H40O2	312.303	311.296	0.18336	[M-H]-	9.572	0.70	1	C18	Lipids and lipid-like molecules	脂质和类脂分子	Fatty Acyls	脂肪酰类	Fatty acids and conjugates	脂肪酸和结合物	"506-30-9"	HMDB0002212	C06425	map01040	LMFA01010020	10467	CCCCCCCCCCCCCCCCCCCC(O)=O	VKOBVWXKNCXXDE-UHFFFAOYSA-N	11.087	3.4708	0.0086606	0.699597	1.1338	up	1.83815e+08	1.21578e+08	1.13382e+08	3.36106e+07	9.4534e+08	1.80769e+08	1.16825e+08	1.11947e+08	1.17202e+08	1.16192e+08	1.26835e+08	3.26463e+08	7.40032e+08	1.76302e+07	6.62947e+08	1.57533e+08	1.84228e+07
Com_643_neg	(20S)-Protopanaxatriol	20(S)-原人参三醇	N	C30H52O4	476.387	475.379	0.11417	[M-H]-	11.359	0.59	2	C18	Lipids and lipid-like molecules	脂质和类脂分子	Prenol lipids	异戊烯醇脂	Triterpenoids	三萜类	"34080-08-5"	-	C20716	-	-	-	CC(=CCCC(C)(C1CCC2(C1C(CC3C2(CC(C4C3(CCC(C4(C)C)O)C)O)C)O)C)O)C	SHCBCKBYTHZQGZ-CJPZEJHVSA-N	3.25985	1.70481	0.00880701	0.725806	1.12477	up	5.20226e+08	2.78207e+08	4.59252e+08	6.57977e+08	6.81706e+08	4.58119e+08	5.47334e+08	3.75981e+08	5.68394e+08	2.75726e+08	6.5202e+08	4.2642e+08	8.2244e+08	2.06134e+08	3.57181e+08	4.58458e+08	2.90405e+08
Com_338_neg	2'-O-methyl-5-methyluridine	2'-O-甲基-5-甲基尿苷	N	C11H16N2O6	272.101	271.093	0.20816	[M-H]-	5.042	-	3	C18	Nucleosides, nucleotides, and analogues	核苷、核苷酸和类似物	Pyrimidine nucleosides	嘧啶核苷	-	-	"55486-09-4"	-	-	-	-	191372	CC1=CN(C(=O)NC1=O)C2C(C(C(O2)CO)O)OC	YHRRPHCORALGKQ-FDDDBJFASA-N	5.84408	2.54698	0.00880903	0.707661	1.2048	up	7.04637e+07	1.00565e+08	5.4999e+07	2.23833e+08	6.96336e+07	1.14228e+08	1.31147e+08	8.62233e+07	7.87271e+07	5.15356e+07	5.76467e+07	7.71536e+07	1.00996e+08	8.76035e+07	6.92732e+07	6.42581e+07	2.40805e+07
Com_1438_neg	2-Methoxyhexadecanoic acid	-	N	C17H34O3	286.251	285.243	1.29691	[M-H]-	10.109	0.64	2	C18	Lipids and lipid-like molecules	脂质和类脂分子	Fatty Acyls	脂肪酰类	Fatty acids and conjugates	脂肪酸和结合物	-	-	C13947	-	LMFA01080009	-	CCCCCCCCCCCCCCC(C(=O)O)OC	YNBIUHDYZWCBSF-UHFFFAOYSA-N	0.707827	-0.498531	0.00904205	0.725806	1.51915	down	1.03736e+07	5.56888e+06	4.71143e+06	1.66927e+07	1.0835e+07	8.22428e+06	5.29052e+06	7.0874e+06	6.3654e+06	4.21772e+06	9.68238e+06	1.24763e+07	1.02664e+07	6.16817e+06	5.99445e+06	5.2598e+06	6.30453e+06
Com_70_neg	2-hydroxyoctanoic acid	2-羟基辛酸	N	C8H16O3	160.11	159.103	0.36755	[M-H]-	6.486	0.86	1	C18	Lipids and lipid-like molecules	脂质和类脂分子	Fatty Acyls	脂肪酰类	Fatty acids and conjugates	脂肪酸和结合物	"617-73-2"	HMDB0000711	-	-	LMFA01050020	94180	CCCCCCC(O)C(O)=O	JKRDADVRIYVCCY-UHFFFAOYSA-N	0.693451	-0.528135	0.00914129	0.756048	1.13035	down	2.07121e+07	3.40253e+07	3.27554e+07	4.24919e+07	2.68513e+07	2.70559e+07	3.64698e+07	3.14481e+07	2.45524e+07	1.58796e+07	2.28347e+07	3.54041e+07	2.52056e+07	2.43594e+07	2.17574e+07	3.00583e+07	3.09299e+07
Com_547_neg	N-Feruloylserotonin	N-阿魏羟色胺	N	C20H20N2O4	352.142	351.134	2.07898	[M-H]-	6.905	-	3	C18	Organoheterocyclic compounds	有机杂环化合物	Indoles and derivatives	吲哚及其衍生物	Tryptamines and derivatives	色胺及其衍生物	"68573-23-9"	HMDB0032759	-	-	-	5969616	COC1=CC(\C=C\C(=O)NCCC2=CNC3=C2C=C(O)C=C3)=CC=C1O	WGHKJYWENWLOMY-XVNBXDOJSA-N	1.89593	0.922909	0.00930446	0.691532	1.24121	up	3.56267e+07	2.87439e+07	3.27596e+07	3.53254e+07	3.02649e+07	3.06451e+07	3.42828e+07	3.95693e+07	2.95388e+07	3.01404e+07	4.06982e+07	3.26692e+07	4.32524e+07	4.22919e+07	3.52436e+07	3.51728e+07	1.82811e+07
Com_181_neg	Safranal	藏红花醛	N	C10H14O	150.104	195.103	0.7758	[M+HCOOH-H]-	6.674	0.63	2	C18	Organic oxygen compounds	有机氧化合物	Organic oxides	有机氧化物	-	-	"116-26-7"	HMDB0036061	C17062	-	-	61041	CC1=C(C=O)C(C)(C)CC=C1	SGAWOGXMMPSZPB-UHFFFAOYSA-N	0.453668	-1.14029	0.00931273	0.703629	1.12189	down	1.55487e+07	1.04845e+08	3.38205e+07	4.63291e+07	9.84015e+07	5.75647e+06	8.21114e+07	1.74274e+08	2.55759e+07	6.62613e+07	5.20799e+07	1.09817e+07	3.86914e+06	6.84121e+06	2.31548e+07	5.89089e+07	5.54777e+06
Com_1217_neg	2-Deoxy-D-arabino-hexose 6-(dihydrogen phosphate)	2-脱氧-D-阿拉伯糖-6-(二氢磷酸)	N	C6H13O8P	244.035	243.028	0.52517	[M-H]-	1.364	-	3	C18	Organic acids and derivatives	有机酸及其衍生物	Organic phosphoric acids and derivatives	有机磷酸及其衍生物	Phosphate esters	磷酸酯类	"-"	HMDB0245100	-	-	-	5083977	OC(COP(O)(O)=O)C(O)C(O)CC=O	MBPFNOMGYSRGQZ-UHFFFAOYSA-N	28.2456	4.81996	0.0100306	0.691532	1.25276	up	1.70971e+12	8.36701e+11	1.34837e+12	1.29305e+12	1.56806e+12	1.37422e+12	9.38428e+11	1.51898e+12	1.63026e+12	8.03359e+11	9.91909e+11	1.78153e+12	1.48355e+12	1.32141e+12	1.49356e+12	6.26979e+11	5.5292e+10
Com_2058_neg	Phlomistetraol C	-	N	C29H48O4	460.355	459.348	0.0719	[M-H]-	10.575	-	3	C18	Lipids and lipid-like molecules	脂质和类脂分子	Steroids and steroid derivatives	类固醇和类固醇衍生物	Hydroxysteroids	羟基类固醇	-	-	-	-	-	-	CC1(CCC2(C1)CCC3(C(=CCC4C3(CCC5C4(CC(C(C5(CO)CO)O)O)C)C)C2)C)C	FJJQNQUIZRSMKR-SQCYTPTNSA-N	8.70318	3.12154	0.0101983	0.727823	1.18737	up	1.77101e+09	2.50832e+09	3.59288e+09	4.4196e+09	6.9462e+09	3.375e+09	1.06085e+09	6.79641e+08	8.26302e+08	2.24389e+09	2.65013e+09	3.17814e+09	3.12129e+09	9.62419e+08	2.45594e+09	1.44012e+09	4.21922e+08
Com_332_neg	cis-10-Heptadecenoic acid	十七碳烯酸(顺-10)	N	C17H32O2	268.24	267.233	0.30701	[M-H]-	8.317	0.63	1	C18	Lipids and lipid-like molecules	脂质和类脂分子	Fatty Acyls	脂肪酰类	Fatty acids and conjugates	脂肪酸和结合物	"29743-97-3"	HMDB0060038	-	-	LMFA01030283	5312435	CCCCCC\C=C/CCCCCCCCC(O)=O	GDTXICBNEOEPAZ-FPLPWBNLSA-N	0.745499	-0.423722	0.0105032	0.691532	1.33499	down	3.2658e+06	1.78575e+06	3.1554e+06	3.12587e+06	4.36002e+06	3.67425e+06	3.12522e+06	1.52453e+06	1.13923e+06	991612	1.85151e+06	3.38487e+06	2.41324e+06	1.83775e+06	2.59559e+06	833596	2.87588e+06
Com_176_neg	3-Hydroxyhippuric acid	3-羟基马尿酸	N	C9H9NO4	195.053	194.046	0.50535	[M-H]-	5.063	0.80	1	C18	Benzenoids	苯类化合物	Benzene and substituted derivatives	苯及其取代衍生物	Benzoic acids and derivatives	苯甲酸及其衍生物	"1637-75-8"	HMDB0006116	-	-	-	450268	OC(=O)CNC(=O)C1=CC=CC(O)=C1	XDOFWFNMYJRHEW-UHFFFAOYSA-N	9.20939	3.2031	0.0105252	0.703629	1.18758	up	3.66487e+09	6.7582e+09	1.01406e+10	6.21894e+09	2.16862e+09	2.55498e+09	1.88796e+10	2.13427e+09	5.49522e+09	2.52163e+09	6.32005e+09	1.46515e+10	8.47361e+09	3.09157e+09	4.53652e+09	4.66787e+09	8.39377e+08
Com_2283_neg	LysoPI(20:4(5Z,8Z,11Z,14Z)/0:0)	-	N	C29H49O12P	620.296	619.289	0.88946	[M-H]-	8.964	0.62	2	C18	Lipids and lipid-like molecules	脂质和类脂分子	Glycerophospholipids	甘油磷脂	Glycerophosphoinositols	甘油磷酸肌醇	"1246430-04-5"	HMDB0061690	-	-	LMGP06050006	-	CCCCC\C=C/C\C=C/C\C=C/C\C=C/CCCC(=O)OC[C@@H](O)COP(O)(=O)O[C@H]1[C@H](O)[C@@H](O)[C@H](O)[C@@H](O)[C@H]1O	LXUGKKVCSTYZFK-HYNUQJCBSA-N	3.7226	1.89631	0.010526	0.695565	1.19321	up	5.92328e+09	7.26963e+09	8.21699e+09	6.74349e+09	5.56403e+09	6.16581e+09	6.05366e+09	6.84714e+09	9.00287e+09	4.39731e+09	9.57115e+09	8.42352e+09	8.3771e+09	3.89269e+09	4.60646e+09	4.1292e+09	1.32803e+09
Com_1739_neg	Irisresorcinol	-	N	C23H38O2	346.287	345.28	0.23158	[M-H]-	11.582	0.68	2	C18	Benzenoids	苯类化合物	Phenols	酚类	Benzenediols	苯二醇类	"52483-21-3"	HMDB0038532	-	-	-	13845892	CCCCCC\C=C\CCCCCCCCCC1=CC(O)=CC(O)=C1	VBBLHZOJAWSCSP-BQYQJAHWSA-N	1.56873	0.649598	0.0105433	0.697581	1.09337	up	0.228884	15.9445	16.7618	22.8884	17.4866	0.270547	0.13948	0.29237	0.208283	14.6683	17.1637	48.3687	0.39272	29.0814	19.687	0.534041	3420.03
Com_920_neg	Diallyl Trisulfide	二烯丙基三硫醚	N	C6H10S3	177.994	176.986	4.9877	[M-H]-	5.028	-	3	C18	Organosulfur compounds	有机硫化合物	Organic trisulfides	有机三硫化物	-	-	"2050-87-5"	HMDB0031154	-	-	-	-	S(SCC=C)SCC=C	UBAXRAHSPKWNCX-UHFFFAOYSA-N	76.9336	6.26554	0.010699	0.693548	1.21416	up	1.06872e+11	3.81962e+10	3.95708e+10	1.92675e+10	2.40914e+10	1.91032e+11	3.79418e+10	1.84642e+10	4.03681e+10	1.73424e+11	3.73299e+10	7.29638e+10	1.39322e+11	3.24666e+10	5.46179e+10	3.6334e+10	7.66257e+08
Com_293_neg	Pinocembrin	松属素	N	C15H12O4	256.074	255.067	2.8736	[M-H]-	5.827	0.51	1	C18	Phenylpropanoids and polyketides	苯丙素类和聚酮类	Flavonoids	黄酮类化合物	Flavans	黄烷	"480-39-7"	HMDB0030808	C09827	map00941	LMPK12140214	68071	OC1=CC(O)=C2C(=O)C[C@H](OC2=C1)C1=CC=CC=C1	URFCJEUYXNAHFI-ZDUSSCGKSA-N	0.432522	-1.20916	0.0111075	0.772177	1.01773	down	4.44978e+06	6.51129e+06	1.67612e+06	1.73076e+06	1.18955e+06	3.1597e+06	1.04622e+06	9.65329e+06	3.20263e+06	2.0848e+06	636874	478570	3.48738e+06	3.52334e+06	1.23954e+06	4.9457e+06	2.57423e+06
Com_813_neg	5-Aminoisoquinolin-1(2H)-one	5-氨基-2H-异喹啉-1-酮	N	C9H8N2O	160.064	159.056	0.34704	[M-H]-	6.004	-	3	C18	Organoheterocyclic compounds	有机杂环化合物	Isoquinolines and derivatives	异喹啉及其衍生物	Isoquinolones and derivatives	异喹诺酮类及其衍生物	"93117-08-9"	HMDB0246750	-	-	-	2072	NC1=CC=CC2=C1C=CNC2=O	SVASVGVAQIVSEZ-UHFFFAOYSA-N	13.5991	3.76544	0.0125706	0.707661	1.11393	up	5.61416e+09	1.79237e+08	2.65332e+09	5.1691e+08	2.029e+08	6.63767e+08	2.84388e+08	1.02361e+09	1.36202e+08	1.56907e+08	3.68804e+08	3.75491e+08	1.81773e+09	9.84869e+08	2.44476e+08	1.00562e+08	1.79102e+07
Com_1214_neg	3-Oxotetradecanoic acid	3-氧代十四烷酸	N	C14H26O3	242.188	241.181	0.27446	[M-H]-	8.102	-	3	C18	Lipids and lipid-like molecules	脂质和类脂分子	Fatty Acyls	脂肪酰类	Fatty acids and conjugates	脂肪酸和结合物	"-"	HMDB0010730	-	-	LMFA01060099	-	CCCCCCCCCCCC(=O)CC(O)=O	XLKOZYOVXNPWGT-UHFFFAOYSA-N	10.3286	3.36858	0.0130598	0.697581	1.17298	up	1.67859e+11	1.50547e+11	8.12976e+10	6.01457e+10	1.29791e+11	2.07221e+11	4.93503e+10	4.83657e+10	4.10399e+10	1.83257e+10	2.40921e+10	1.38088e+11	3.13353e+10	2.08089e+10	3.63613e+10	1.54171e+10	4.42155e+09
Com_97_neg	4-(Methylthio)benzoic acid	4-(甲硫基)苯甲酸	N	C8H8O2S	168.024	167.018	2.90451	[M-H]-	5.787	0.61	1	C18	Benzenoids	苯类化合物	Benzene and substituted derivatives	苯及其取代衍生物	Benzoic acids and derivatives	苯甲酸及其衍生物	"13205-48-6"	-	-	-	-	83230	CSC1=CC=C(C=C1)C(=O)O	KWHCPERWLHBLOT-UHFFFAOYSA-N	0.609768	-0.713667	0.0133291	0.721774	1.10773	down	58282.8	17069.9	46791.2	36830.2	56831.4	33738.7	15905.8	26894.2	37838.6	72843.8	23496.8	107278	32488.9	23303.3	33643.8	25914.1	19629.3
Com_1815_neg	3beta-Acetoxy-8beta,15-dihydroxy-ent-labda-13E-ene	-	N	C22H38O4	366.277	365.269	0.99441	[M-H]-	9.485	0.72	2	C18	Lipids and lipid-like molecules	脂质和类脂分子	Prenol lipids	异戊烯醇脂	Diterpenoids	二萜类	-	-	-	-	-	-	CC(=CCO)CCC1C2(CCC(C(C2CCC1(C)O)(C)C)OC(=O)C)C	CLXJESZSIVHFGY-XWJOHNOOSA-N	2.83065	1.50113	0.0133777	0.691532	1.08211	up	4.42354e+08	4.18208e+08	7.62961e+08	7.86922e+08	1.15316e+09	8.65535e+08	4.04433e+08	2.49824e+08	4.70362e+08	6.03809e+08	7.05315e+08	6.2094e+08	6.95987e+08	3.1889e+08	4.32653e+08	2.55266e+08	1.94889e+08
Com_1924_neg	17-Hydroxypregnenolone sulfate	-	N	C21H32O6S	412.192	411.185	0.54257	[M-H]-	6.063	-	3	C18	Lipids and lipid-like molecules	脂质和类脂分子	Steroids and steroid derivatives	类固醇和类固醇衍生物	Sulfated steroids	硫酸化类固醇	"2477-77-2"	HMDB0000416	-	-	LMST05020021	152971	[H][C@@]12CC[C@](O)(C(C)=O)[C@@]1(C)CC[C@@]1([H])[C@@]2([H])CC=C2CC(CC[C@]12C)OS(O)(=O)=O	OMOKWYAQVYBHMG-QUPIPBJSSA-N	3.37515	1.75495	0.0133838	0.705645	1.08733	up	3.47731e+08	2.20045e+08	3.30913e+08	7.32216e+08	1.61752e+08	2.58958e+08	1.19459e+09	3.0371e+08	3.08958e+08	2.37377e+08	8.52405e+08	6.51215e+08	3.56944e+08	5.17031e+08	2.15024e+08	3.35028e+08	2.08057e+08
Com_1_neg	2-Hydroxybutyric acid	2-羟基丁酸	N	C4H8O3	104.047	103.04	0.45324	[M-H]-	3.791	0.84	1	C18	Organic acids and derivatives	有机酸及其衍生物	Hydroxy acids and derivatives	羟基酸及其衍生物	Alpha hydroxy acids and derivatives	α-羟基酸及其衍生物	"3347-90-8"	HMDB0000008	C05984	map00640	LMFA01050342	440864	CC[C@H](O)C(O)=O	AFENDNXGAFYKQO-VKHMYHEASA-N	7.64835	2.93515	0.0136733	0.715726	1.04011	up	6.59748e+11	5.97015e+11	3.77248e+11	2.86389e+11	7.2018e+11	9.90671e+11	4.59958e+11	2.38607e+11	3.69759e+11	2.22905e+11	3.13618e+11	5.90782e+11	1.89225e+11	2.95059e+11	2.29896e+11	2.16399e+11	2.17526e+10
Com_1886_neg	Diacarnoxide B	-	N	C24H42O4	394.308	393.302	1.5186	[M-H]-	9.836	0.50	2	C18	Lipids and lipid-like molecules	脂质和类脂分子	Prenol lipids	异戊烯醇脂	Diterpenoids	二萜类	-	-	-	-	-	-	CC(CCCC1(CCC(OO1)C(C)C(=O)O)C)CCC2C(=C)CCCC2(C)C	VCZNGUOXJKTDBG-TWAVVCCYSA-N	4.8523	2.27867	0.013944	0.689516	1.13247	up	1.13627e+09	8.67283e+08	1.07419e+09	1.25683e+09	3.15276e+09	1.91407e+09	1.80141e+09	6.06272e+08	1.2173e+09	1.196e+09	9.48663e+08	1.14711e+09	3.03414e+09	5.57983e+08	9.62898e+08	8.5929e+08	5.49417e+08
Com_1474_neg	Sterculic acid	-	N	C19H34O2	294.256	293.249	0.02021	[M-H]-	8.591	0.73	2	C18	Lipids and lipid-like molecules	脂质和类脂分子	Fatty Acyls	脂肪酰类	Fatty acids and conjugates	脂肪酸和结合物	-	HMDB0258495	C08366	map01060	LMFA01140018	-	CCCCCCCCC1=C(C1)CCCCCCCC(=O)O	PQRKPYLNZGDCFH-UHFFFAOYSA-N	11.0166	3.46161	0.0146959	0.691532	1.16121	up	6.36373e+08	1.1274e+09	1.66706e+09	1.53974e+09	2.02067e+09	1.41286e+08	1.42279e+09	4.75082e+08	6.70347e+08	3.66354e+08	5.41399e+08	1.1957e+09	1.61573e+09	1.69201e+08	6.51995e+08	4.55528e+08	9.97944e+07
Com_2029_neg	Pallidin (sesquiterpene)	-	N	C25H38O7	450.262	449.255	0.30446	[M-H]-	8.677	-	3	C18	Lipids and lipid-like molecules	脂质和类脂分子	Prenol lipids	异戊烯醇脂	Sesquiterpenoids	倍半萜类	-	-	-	-	-	-	CC(C)C1CCC2(C1(CCC(C(C2)OC(=O)C3=CC(=C(C(=C3)OC)OC)OC)(C)O)O)C	MXZWEUNFKTYREI-FGLAVKMOSA-N	3.9353	1.97647	0.0147734	0.703629	1.05543	up	3.94006e+09	2.3593e+09	2.73839e+09	5.07431e+09	1.06531e+09	6.271e+09	7.07763e+09	1.98676e+09	3.80718e+09	2.89641e+09	1.12351e+10	5.14172e+09	1.35584e+09	2.77501e+09	1.18568e+09	4.13207e+09	1.12194e+09
Com_2040_neg	LysoPA(20:5(5Z,8Z,11Z,14Z,17Z)/0:0)	溶血甘油磷酸甘油酯(20:5(5Z,8Z,11Z,14Z,17Z)/0:0)	N	C23H37O7P	456.228	455.22	0.12812	[M-H]-	7.783	-	3	C18	Lipids and lipid-like molecules	脂质和类脂分子	Glycerophospholipids	甘油磷脂	Glycerophosphates	甘油磷酸酯类	"-"	HMDB0114748	-	-	-	25006224	CC\C=C/C\C=C/C\C=C/C\C=C/C\C=C/CCCC(=O)OCC(O)COP(O)(O)=O	DKFJPTBTSHHMCQ-JLNKQSITSA-N	1.23846	0.308546	0.0148823	0.65121	1.15788	up	11.2759	50.8468	3.07947	286.399	15.0976	15.5374	29.0031	19.9288	11.4698	21.1615	50.5932	11.2643	41.1863	35.3747	2.84492	13.769	1932.13
Com_377_neg	Methyl heptadecanoate	十七酸甲酯	N	C18H36O2	284.272	283.264	0.21993	[M-H]-	11.405	0.58	1	C18	Lipids and lipid-like molecules	脂质和类脂分子	Fatty Acyls	脂肪酰类	Fatty acid esters	脂肪酸酯	"1731-92-6"	-	-	-	LMFA07010473	-	CCCCCCCCCCCCCCCCC(=O)OC	HUEBIMLTDXKIPR-UHFFFAOYSA-N	2.67324	1.41859	0.0148967	0.711694	1.13088	up	7.60433e+09	6.48437e+09	5.57875e+09	1.89011e+10	6.58632e+09	4.27535e+09	3.82414e+09	2.09376e+09	3.87152e+09	3.21559e+09	7.18805e+09	1.89193e+10	3.09634e+09	8.46203e+09	4.78139e+09	4.89957e+09	3.66468e+09
Com_255_neg	3,4,5-Trimethoxycinnamic acid	3,4,5-三甲氧基肉桂酸	N	C12H14O5	238.084	237.077	0.88256	[M-H]-	6.574	-	3	C18	Phenylpropanoids and polyketides	苯丙素类和聚酮类	Cinnamic acids and derivatives	肉桂酸及其衍生物	Hydroxycinnamic acids and derivatives	羟基肉桂酸及其衍生物	"90-50-6"	HMDB0002511	-	-	-	735755	COC1=CC(\C=C\C(O)=O)=CC(OC)=C1OC	YTFVRYKNXDADBI-SNAWJCMRSA-N	0.403325	-1.30998	0.0159867	0.71371	1.0635	down	563055	550183	428139	381082	2.58412e+06	274951	350731	2.17255e+06	371951	920106	983153	56845.7	287919	111379	178851	507300	1.05215e+06
Com_1916_neg	1-(9Z-hexadecenoyl)-glycero-3-phosphate	-	N	C19H37O7P	408.228	407.22	0.07707	[M-H]-	8.965	0.86	2	C18	Lipids and lipid-like molecules	脂质和类脂分子	Glycerophospholipids	甘油磷脂	Glycerophosphates	甘油磷酸酯类	-	HMDB0062323	-	-	LMGP10050016	-	CCCCCCC=CCCCCCCCC(=O)OCC(COP(=O)(O)O)O	GLGQZYWTNAOWHT-JTHGQSKGSA-N	3.33907	1.73945	0.0161052	0.715726	1.19966	up	1.46615e+09	3.95968e+09	2.21961e+09	5.37419e+09	2.44432e+09	1.21691e+09	3.01297e+09	1.24106e+09	4.36261e+09	2.18566e+09	2.96958e+09	2.34091e+09	2.73306e+09	1.74184e+09	1.85084e+09	9.96172e+08	6.59521e+08
Com_1105_neg	5-Deoxyribose-1-phosphate	5-脱氧核糖-1-磷酸	N	C5H11O7P	214.024	213.017	0.4563	[M-H]-	1.378	-	3	C18	Organic oxygen compounds	有机氧化合物	Organooxygen compounds	有机氧化合物	Carbohydrates and carbohydrate conjugates	碳水化合物和碳水化合物结合物	"-"	HMDB0060393	C16637	-	-	24906327	C[C@H]1O[C@H](OP(O)(O)=O)[C@H](O)[C@@H]1O	XXQFKXPJJNBLSU-TXICZTDVSA-N	3.916	1.96938	0.0166559	0.669355	1.25675	up	3.48813e+09	2.59345e+09	3.11178e+09	2.16347e+09	3.18249e+09	3.16494e+09	3.2763e+09	3.07323e+09	3.08452e+09	2.9434e+09	2.83851e+09	3.03147e+09	3.45229e+09	2.89115e+09	2.93749e+09	2.36508e+09	5.82187e+08
Com_1311_neg	Ancistroquinone F	-	N	C13H10O6	262.048	261.041	2.54445	[M-H]-	5.274	0.81	2	C18	Benzenoids	苯类化合物	Naphthalenes	萘类	Naphthoquinones	萘醌类	-	-	-	-	-	-	CC1=C(C2=CC3=C(C(=C2C(=O)C1=O)OC)OCO3)O	RMCDWHMZEQQDNB-UHFFFAOYSA-N	2.07698	1.05448	0.0168376	0.691532	1.13532	up	1.26544e+09	6.88571e+08	7.05764e+08	6.32548e+08	8.37595e+08	1.15127e+09	1.22804e+09	1.32372e+09	1.58156e+09	6.86686e+08	1.69439e+09	2.26529e+09	1.75657e+09	1.74126e+09	1.20893e+09	1.28401e+09	6.85646e+08
Com_265_neg	Harmane	哈尔满碱	N	C12H10N2	182.084	241.098	4.19531	[M+CH3COOH-H]-	6.675	-	3	C18	Alkaloids and derivatives	生物碱及其衍生物	Harmala alkaloids	哈尔满生物碱	-	-	"486-84-0"	HMDB0035196	C09209	map01063	-	5281404	CC1=C2NC3=CC=CC=C3C2=CC=N1	PSFDQSOCUJVVGF-UHFFFAOYSA-N	0.465215	-1.10403	0.0180822	0.685484	1.06104	down	1.15328e+06	7.46165e+06	2.53961e+06	3.31783e+06	6.82521e+06	189394	5.78046e+06	1.22717e+07	1.67454e+06	4.46311e+06	3.54932e+06	618111	2.31998e+06	193769	1.45738e+06	4.10415e+06	1.48666e+06
Com_600_neg	3beta-Hydroxy-5-cholestenoic acid	3-beta-羟基-5-胆甾醇酸酯	N	C27H44O3	416.329	415.322	0.20027	[M-H]-	9.89	0.90	1	C18	Lipids and lipid-like molecules	脂质和类脂分子	Steroids and steroid derivatives	类固醇和类固醇衍生物	Bile acids, alcohols and derivatives	胆汁酸、醇及其衍生物	"6561-58-6"	HMDB0012453	C17333	-	LMST04030072	40579073	[H][C@@]1(CC[C@@]2([H])[C@]3([H])CC=C4C[C@@H](O)CC[C@]4(C)[C@@]3([H])CC[C@]12C)[C@H](C)CCC[C@@H](C)C(O)=O	WVXOMPRLWLXFAP-KQOPCUSDSA-N	3.53915	1.8234	0.0208242	0.679435	1.13474	up	1.86783e+08	1.752e+08	1.78689e+08	9.67287e+07	1.95674e+08	3.94727e+08	1.45017e+08	1.0962e+08	2.14668e+08	2.13e+08	4.43933e+08	1.75837e+08	1.52526e+08	1.20186e+08	8.25279e+07	5.71072e+07	2.67831e+07
Com_2011_neg	Passifloricin A	-	N	C26H48O5	440.35	439.343	0.35244	[M-H]-	8.836	0.52	2	C18	Lipids and lipid-like molecules	脂质和类脂分子	Fatty Acyls	脂肪酰类	Fatty alcohols	脂肪醇	-	-	-	-	-	-	CCCCCCCCCCCCCCC(CCC(CC(CC1CC=CC(=O)O1)O)O)O	RDKSFIAFDUECDH-OJJQZRKESA-N	3.12017	1.64163	0.021161	0.709677	1.1326	up	5.03568e+08	7.19071e+08	1.12147e+09	9.38378e+08	1.77761e+09	6.08501e+08	1.05177e+09	4.65995e+08	6.70987e+08	5.41106e+08	1.10146e+09	1.33494e+09	1.42411e+09	3.36439e+08	4.00419e+08	4.86589e+08	3.94353e+08
Com_302_neg	Isorhapontigenin	异丹叶大黄素	N	C15H14O4	258.089	257.083	3.59659	[M-H]-	7.108	-	3	C18	Phenylpropanoids and polyketides	苯丙素类和聚酮类	Stilbenes	芪类	-	-	"32507-66-7"	HMDB0303171	-	-	-	21681009	COC1=CC(\C=C/C2=CC(O)=CC(O)=C2)=CC=C1O	ANNNBEZJTNCXHY-IHWYPQMZSA-N	0.557041	-0.844145	0.0212654	0.703629	1.05005	down	189845	502074	258510	355506	582217	1.02656e+06	404899	482023	68910.8	146157	195830	430784	110910	407522	487533	64472	458337
Com_1833_neg	19-Furan-2-yl-nonadeca-5,7-diynoic acid methyl ester	-	N	C24H34O3	370.251	369.243	0.23464	[M-H]-	8.744	0.79	2	C18	Lipids and lipid-like molecules	脂质和类脂分子	Fatty Acyls	脂肪酰类	Fatty acid esters	脂肪酸酯	-	-	-	-	-	-	COC(=O)CCCC#CC#CCCCCCCCCCCCC1=CC=CO1	HNDNGAKJXKATIX-UHFFFAOYSA-N	32.7838	5.03491	0.021468	0.653226	1.61174	up	2.18875e+06	106362	82370	176616	90759.4	337221	5.37724e+06	2.1742e+06	3.1643e+06	98380.2	108839	138280	1.45465e+06	117033	102750	4.03865e+06	563604
Com_1811_neg	Ciprostene	-	N	C22H36O4	364.261	363.254	0.03283	[M-H]-	8.835	-	3	C18	Lipids and lipid-like molecules	脂质和类脂分子	Fatty Acyls	脂肪酰类	Eicosanoids	类二十烷酸	"81703-55-1"	HMDB0250270	-	-	-	-	CCCCCC(C=CC1C2CC(=CCCCC(=O)O)CC2(CC1O)C)O	VKPYUUBEDXIQIB-QBPWRKFFSA-N	2.2767	1.18694	0.0234055	0.679435	1.09716	up	3.45984e+08	2.27689e+08	3.58342e+08	5.45149e+08	6.45942e+08	3.60946e+08	4.39945e+08	1.76271e+08	1.68387e+08	3.31727e+08	3.44778e+08	2.97962e+08	5.69862e+08	1.79959e+08	2.42125e+08	2.02649e+08	1.23083e+08
Com_1989_neg	3alpha,7alpha-Dihydroxy-5beta-cholestanate	-	N	C27H46O4	434.34	433.332	0.34517	[M-H]-	10.655	0.61	2	C18	Lipids and lipid-like molecules	脂质和类脂分子	Steroids and steroid derivatives	类固醇和类固醇衍生物	Bile acids, alcohols and derivatives	胆汁酸、醇及其衍生物	-	HMDB0000359	C04554	map00120;map01100	LMST04030066	-	CC(CCCC(C)C(=O)O)C1CCC2C1(CCC3C2C(CC4C3(CCC(C4)O)C)O)C	ITZYGDKGRKKBSN-HKFUITGCSA-N	0.635211	-0.654692	0.0244321	0.701613	1.07489	down	1.39223e+07	1.35744e+07	2.06253e+07	1.6242e+07	4.84135e+07	2.52226e+07	1.01693e+07	1.1156e+07	1.9025e+07	7.7755e+06	2.29647e+07	1.85953e+07	2.03168e+07	5.22266e+06	1.11556e+07	1.12337e+07	2.29496e+07
Com_2295_neg	PE(18:1(9Z)/P-16:0)	磷脂酰乙醇胺(18:1(9Z)/P-16:0)	N	C39H76NO7P	701.536	700.529	1.19154	[M-H]-	11.667	-	3	C18	Lipids and lipid-like molecules	脂质和类脂分子	Glycerophospholipids	甘油磷脂	Glycerophosphoethanolamines	甘油磷酸乙醇胺类	"-"	HMDB0009081	-	-	-	53479657	[H][C@@](COC(=O)CCCCCCC\C=C/CCCCCCCC)(COP(O)(=O)OCCN)O\C=C/CCCCCCCCCCCCCC	SMPXBIVJXNXOAL-PRWZWGSOSA-N	5.24387	2.39063	0.0247049	0.731855	1.22783	up	4.18003e+13	340430973448833	1.05818e+13	1.3881e+13	1.46386e+13	1.10253e+13	9.78623e+12	8.22705e+12	1.0015e+13	6.26097e+12	11725394388826	1.02077e+13	9.56933e+12	5.9384e+13	2.20049e+13	1.56702e+13	9.57269e+12
Com_932_neg	7-Isopropyl-5-methylbicyclo[2.2.2]oct-5-en-2-one	7-异丙基-5-甲基双环[2.2.2]辛-5-烯-2-酮	N	C12H18O	178.136	177.128	0.49256	[M-H]-	7.31	-	3	C18	Organic oxygen compounds	有机氧化合物	Organooxygen compounds	有机氧化合物	Carbonyl compounds	羰基化合物	-	HMDB0036681	-	-	-	-	CC1=CC2C(CC1CC2=O)C(C)C	JGWYWWRNBCMLOE-UHFFFAOYSA-N	5.74235	2.52164	0.0255443	0.699597	1.21832	up	1.33581e+08	1.79956e+08	6.81271e+07	2.63187e+08	2.01584e+08	4.35205e+07	8.89559e+07	1.29982e+08	1.08034e+08	3.69855e+07	9.12453e+07	7.17426e+07	1.48133e+08	3.67032e+07	2.15509e+07	7.96871e+07	9.5237e+06
Com_1016_neg	6,7,8-Trihydroxycoumarin	6,7,8-三羟基香豆素	N	C9H6O5	194.022	193.014	0.32644	[M-H]-	5.902	0.58	2	C18	Phenylpropanoids and polyketides	苯丙素类和聚酮类	Coumarins and derivatives	香豆素及其衍生物	Hydroxycoumarins	羟基香豆素	-	-	-	-	-	-	C1=CC(=O)OC2=C(C(=C(C=C21)O)O)O	NSDVPAHANCHBFV-UHFFFAOYSA-N	0.312205	-1.67944	0.0257503	0.71371	1.30085	down	109476	838077	104318	162304	246843	49413.1	89561.5	66913.3	73660.2	280046	49320.2	590874	481457	338697	337868	36797.9	375033
Com_2048_neg	LysoPA(20:3(8Z,11Z,14Z)/0:0)	溶血甘油磷酸甘油酯(20:3(8Z,11Z,14Z)/0:0)	N	C23H41O7P	460.259	459.252	0.29466	[M-H]-	9.612	0.77	2	C18	Lipids and lipid-like molecules	脂质和类脂分子	Glycerophospholipids	甘油磷脂	Glycerophosphates	甘油磷酸酯类	"-"	HMDB0114759	-	-	-	87978475	CCCCC\C=C/C\C=C/C\C=C/CCCCCCC(=O)OCC(O)COP(O)(O)=O	LZSKMXWVALYCLG-QNEBEIHSSA-N	5.31969	2.41134	0.0259013	0.673387	1.19096	up	1.61658e+09	2.62067e+09	3.51871e+09	7.39501e+09	1.55537e+09	1.3634e+09	3.52061e+09	1.56649e+09	4.00071e+09	2.72109e+09	2.96928e+09	2.20184e+09	4.05505e+09	1.92673e+09	1.75985e+09	1.12392e+09	1.42153e+08
Com_2238_neg	LysoPC(18:1(11Z)/0:0)	溶血磷脂酰胆碱(18:1(11Z)/0:0)	N	C26H52NO7P	521.348	556.318	0.27744	[M+Cl]-	9.897	0.56	2	C18	Lipids and lipid-like molecules	脂质和类脂分子	Glycerophospholipids	甘油磷脂	Glycerophosphocholines	甘油磷酸胆碱	"-"	HMDB0010385	C04230	-	LMGP01050138	53480465	CCCCCC\C=C/CCCCCCCCCC(=O)OC[C@@]([H])(O)COP([O-])(=O)OCC[N+](C)(C)C	PZRFVAHZNWPPAC-VBKSFVIKSA-N	1.63578	0.709978	0.0283144	0.699597	1.26857	up	2.59903e+08	2.26354e+08	2.16543e+08	2.17326e+08	1.64392e+08	2.26645e+08	2.26757e+08	2.78175e+08	2.12684e+08	2.09916e+08	2.49296e+08	2.83224e+08	2.86954e+08	1.90792e+08	2.0797e+08	1.77374e+08	1.36325e+08
Com_1726_neg	sibiskoside	-	N	C16H24O8	344.147	343.14	1.02916	[M-H]-	8.93	-	3	C18	Organic oxygen compounds	有机氧化合物	Organooxygen compounds	有机氧化合物	Carbohydrates and carbohydrate conjugates	碳水化合物和碳水化合物结合物	-	-	-	-	-	-	CC(=CC1CC(=CCOC2C(C(C(C(O2)CO)O)O)O)C(=O)O1)C	AYOGZIXAHOAPOK-QKAQTOFFSA-N	35.9094	5.16629	0.028456	0.691532	1.03007	up	2.93264e+11	2.3001e+12	7.78022e+10	1.09864e+11	1.08752e+11	7.72137e+10	7.19557e+10	5.78618e+10	8.0558e+10	4.95398e+10	8.51324e+10	8.02703e+10	7.268e+10	4.09541e+11	1.59799e+11	1.11644e+11	297563167267358
Com_421_neg	12-hydroxystearic acid	12-羟基硬脂酸	N	C18H36O3	300.266	299.259	0.20173	[M-H]-	10.212	0.89	1	C18	Lipids and lipid-like molecules	脂质和类脂分子	Fatty Acyls	脂肪酰类	Fatty acids and conjugates	脂肪酸和结合物	"106-14-9"	HMDB0061706	-	-	LMFA02000130	7789	CCCCCCC(O)CCCCCCCCCCC(O)=O	ULQISTXYYBZJSJ-UHFFFAOYSA-N	0.803848	-0.315005	0.0285533	0.691532	1.207	down	1.84913e+07	1.20371e+07	6.48537e+06	1.4995e+07	1.25619e+07	8.14318e+06	7.2984e+06	6.5081e+06	6.95476e+06	4.82537e+06	9.00503e+06	1.61226e+07	8.5987e+06	5.711e+06	4.60425e+06	4.94964e+06	9.91008e+06
Com_2154_neg	docosyl ferulate	-	N	C32H54O4	502.402	501.395	0.4899	[M-H]-	11.425	-	3	C18	Phenylpropanoids and polyketides	苯丙素类和聚酮类	Cinnamic acids and derivatives	肉桂酸及其衍生物	Hydroxycinnamic acids and derivatives	羟基肉桂酸及其衍生物	-	-	-	-	-	-	CCCCCCCCCCCCCCCCCCCCCCOC(=O)C=CC1=CC(=C(C=C1)O)OC	USNYNNITUQSEEV-SHHOIMCASA-N	1.9172	0.938999	0.0312374	0.699597	1.05893	up	1.79494e+08	1.21408e+08	1.85549e+08	3.84535e+08	2.38279e+08	1.23419e+08	1.25576e+08	1.05454e+08	1.46147e+08	1.70957e+08	2.10795e+08	2.40292e+08	2.81117e+08	7.01428e+07	1.95764e+08	1.16281e+08	1.05533e+08
Com_1168_neg	Carlosic acid	-	N	C10H12O6	228.063	227.056	0.16428	[M-H]-	5.251	-	3	C18	Organoheterocyclic compounds	有机杂环化合物	Dihydrofurans	二氢呋喃类	Furanones	呋喃酮类	-	-	-	-	-	-	CCCC(=O)C1=C(C(OC1=O)CC(=O)O)O	FTXHMBAGOBNRPN-LURJTMIESA-N	0.62679	-0.673947	0.0318099	0.693548	1.17915	down	1.79516e+06	1.16046e+06	1.67796e+06	2.52996e+06	967414	1.71318e+06	1.61183e+06	1.48404e+06	1.64656e+06	531690	1.10226e+06	1.24588e+06	1.8992e+06	1.26128e+06	607733	1.57458e+06	2.5848e+06
Com_651_neg	Cycloastragenol	环黄芪醇	N	C30H50O5	490.366	489.358	0.24642	[M-H]-	9.81	0.70	2	C18	Lipids and lipid-like molecules	脂质和类脂分子	Prenol lipids	异戊烯醇脂	Terpene glycosides	萜烯糖苷	"78574-94-4"	HMDB0250635	-	-	-	3664530	CC(C)(O)C1CCC(C)(O1)C1C(O)CC2(C)C3CC(O)C4C5(CC35CCC12C)CCC(O)C4(C)C	WENNXORDXYGDTP-UHFFFAOYSA-N	3.07353	1.6199	0.0328888	0.673387	1.08932	up	1.63214e+09	1.14145e+09	1.42722e+09	1.6721e+09	3.83737e+09	9.9207e+08	1.59629e+09	8.30826e+08	1.46171e+09	1.03633e+09	1.64349e+09	1.52472e+09	1.71162e+09	4.62729e+08	7.93806e+08	4.91101e+08	4.37409e+08
Com_1175_neg	thymol sulfate	-	N	C10H14O4S	230.061	229.054	0.01277	[M-H]-	6.151	0.77	2	C18	Organic acids and derivatives	有机酸及其衍生物	Organic sulfuric acids and derivatives	有机硫酸及其衍生物	Arylsulfates	芳基硫酸盐	-	HMDB0062720	-	-	-	-	CC1=CC(=C(C=C1)C(C)C)OS(=O)(=O)O	NODSEPOUFZPJEQ-UHFFFAOYSA-N	0.265654	-1.91238	0.0336882	0.683468	1.15406	down	6.00302e+06	1.70361e+06	898120	2.62162e+06	1.87217e+06	4.0404e+06	1.43509e+07	687298	503653	3.44133e+06	6.9259e+06	1.51564e+06	1.14084e+07	917264	3.42304e+06	1.54263e+06	6.51963e+06
Com_1049_neg	Isolauric acid	10-甲基十一烷酸	N	C12H24O2	200.178	199.17	0.40687	[M-H]-	8.807	-	3	C18	Lipids and lipid-like molecules	脂质和类脂分子	Fatty Acyls	脂肪酰类	Fatty acids and conjugates	脂肪酸和结合物	"2724-56-3"	-	-	-	LMFA01020004	-	CC(C)CCCCCCCCC(=O)O	QJRRBVNPIKYRQJ-UHFFFAOYSA-N	4.48294	2.16444	0.0344195	0.683468	1.23413	up	5.34059e+08	3.62899e+08	2.78363e+08	3.88211e+08	7.51998e+08	2.39683e+08	3.60815e+08	2.06339e+08	6.32973e+08	1.79121e+08	5.33835e+08	5.55088e+08	2.73364e+08	1.86476e+08	1.7902e+08	2.42024e+08	3.59607e+07
Com_1971_neg	Barogenin	巴罗根素	N	C27H42O4	430.308	429.301	0.00757	[M-H]-	8.274	0.66	2	C18	Lipids and lipid-like molecules	脂质和类脂分子	Steroids and steroid derivatives	类固醇和类固醇衍生物	Bile acids, alcohols and derivatives	胆汁酸、醇及其衍生物	"64161-55-3"	HMDB0034403	-	-	-	101688	CC(CO)CCC(=O)C(C)C1C(=O)CC2C3CC=C4CC(O)CCC4(C)C3CCC12C	GDKGOXUWEBGZBY-UHFFFAOYSA-N	1.65891	0.730235	0.0344213	0.673387	1.10412	up	2.45183e+08	2.30611e+08	5.73752e+08	2.66945e+08	3.3593e+08	3.31452e+08	3.27076e+08	2.88111e+08	3.95982e+08	3.34798e+08	6.22614e+08	4.93705e+08	4.64786e+08	2.90443e+08	3.34972e+08	4.03057e+08	2.31376e+08
Com_378_neg	N4-Acetylcytidine	N-乙酰胞嘧啶	N	C11H15N3O6	285.096	284.089	0.07202	[M-H]-	4.928	-	3	C18	Nucleosides, nucleotides, and analogues	核苷、核苷酸和类似物	Pyrimidine nucleosides	嘧啶核苷	-	-	"3768-18-1"	HMDB0005923	C22293	-	-	107461	CC(=O)NC1=NC(=O)N(C=C1)[C@@H]1O[C@H](CO)[C@@H](O)[C@H]1O	NIDVTARKFBZMOT-PEBGCTIMSA-N	1.26906	0.343757	0.0345861	0.677419	1.12071	up	1.29823e+06	1.22672e+06	1.32638e+06	1.41937e+06	1.47693e+06	1.11042e+06	2.14472e+06	1.29574e+06	839652	603423	623428	885717	2.46367e+06	701442	1.10189e+06	1.06075e+06	1.46355e+06
Com_1849_neg	Epiplakinic acid F	-	N	C23H38O4	378.277	377.269	0.70874	[M-H]-	9.528	0.69	2	C18	Organoheterocyclic compounds	有机杂环化合物	Dioxolanes	二氧戊环	1,2-dioxolanes	1,2-二氧戊环	-	-	-	-	-	-	CCC=CC=CC=CCCCCCCCCC1(CC(OO1)(C)CC(=O)O)C	MIXTVNJOFJIRKQ-HYGKQVTOSA-N	6.95562	2.79818	0.0351487	0.657258	1.16456	up	1.81546e+09	2.32278e+09	2.43726e+09	3.2957e+09	5.19885e+09	2.57438e+09	2.13517e+09	1.28422e+09	2.04932e+09	1.39948e+09	2.35747e+09	1.66338e+09	3.06266e+09	5.23388e+08	1.33994e+09	7.08852e+08	2.3829e+08
Com_2077_neg	phosphoethanolamine (P-18:0)	磷酸乙醇胺（P-18:0）	N	C23H48NO6P	465.322	464.315	0.90896	[M-H]-	10.079	0.71	2	C18	Lipids and lipid-like molecules	脂质和类脂分子	Glycerophospholipids	甘油磷脂	Glycerophosphoethanolamines	甘油磷酸乙醇胺类	-	-	-	-	LMGP02070002	-	CCCCCCCCCCCCCCCCC=COCC(COP(=O)(O)OCCN)O	KACDZDULGKPXHT-HIVNOOBXSA-N	1.98722	0.990751	0.0356148	0.663306	1.03977	up	1.2486e+08	1.01463e+08	6.21153e+07	1.32123e+08	9.5881e+07	1.38365e+08	1.35652e+08	1.66469e+08	1.08166e+08	9.32949e+07	1.33254e+08	1.40548e+08	1.54065e+08	3.33103e+07	3.08757e+07	4.26482e+07	4.71967e+07
Com_720_neg	5-Hydroxy-1-methylhydantoin	5-羟基-1-甲基乙内酰脲	N	C4H6N2O3	130.038	129.03	2.12999	[M-H]-	5.538	-	3	C18	Organoheterocyclic compounds	有机杂环化合物	Azolidines	唑烷类	Imidazolidines	咪唑烷类	"-"	HMDB0246800	-	-	-	3036247	CN1C(O)C(=O)NC1=O	UPSFNXFLBMJUQW-UHFFFAOYSA-N	0.790255	-0.339609	0.035857	0.647177	1.76755	down	1.1538e+09	3.38988e+08	4.1968e+08	1.82201e+09	3.94769e+08	6.60058e+08	5.10375e+07	1.38188e+09	1.14424e+08	9.17571e+08	4.26576e+08	2.14787e+07	1.43896e+08	7.94891e+07	8.19702e+08	4.50597e+08	2.47286e+08
Com_1158_neg	Myristic Acid Alkyne	13-十四炔酸	N	C14H24O2	224.178	223.17	0.03463	[M-H]-	7.151	0.62	2	C18	Lipids and lipid-like molecules	脂质和类脂分子	Fatty Acyls	脂肪酰类	Fatty acids and conjugates	脂肪酸和结合物	"82909-47-5"	-	-	-	LMFA01030594	-	C#CCCCCCCCCCCCC(=O)O	JNXXRQLAAJXERE-UHFFFAOYSA-N	0.771856	-0.373597	0.0376686	0.66129	1.23153	down	2.66799e+07	1.9894e+07	2.01672e+07	2.67718e+07	3.89865e+07	2.63172e+07	2.64682e+07	8.33521e+06	1.51359e+07	7.1394e+06	7.43372e+06	3.35339e+07	1.59847e+07	4.63172e+06	9.22229e+06	9.39466e+06	1.02607e+07
Com_1800_neg	Griffinipregnone	格里芬孕酮	N	C23H36O3	360.266	359.259	0.04117	[M-H]-	7.684	-	3	C18	Lipids and lipid-like molecules	脂质和类脂分子	Steroids and steroid derivatives	类固醇和类固醇衍生物	Pregnane steroids	妊娠类固醇	-	-	-	-	-	-	CC12CCC3C(C1CCC2C=C)CCC4C3(C(CC(=O)C4)OCCO)C	HPVUKSCMRWPYFL-MXENSADDSA-N	0.463589	-1.10908	0.0380524	0.721774	1.35383	down	674349	441112	470917	1.1449e+06	653565	411565	844101	136581	271214	593051	306209	500000	460249	170742	435220	179826	243505
Com_2079_neg	Staurosporine	星孢菌素	N	C28H26N4O3	466.2	465.193	0.86875	[M-H]-	6.588	-	3	C18	Organoheterocyclic compounds	有机杂环化合物	Indoles and derivatives	吲哚及其衍生物	Carbazoles	咔唑类	"62996-74-1"	HMDB0247152	C02079	map00404;map01130	-	5279	CNC1CC2OC(C)(C1OC)N1C3=CC=CC=C3C3=C4CNC(=O)C4=C4C5=CC=CC=C5N2C4=C13	HKSZLNNOFSGOKW-UHFFFAOYSA-N	0.662942	-0.593044	0.0439329	0.709677	1.02617	down	2.66075e+07	9.80637e+06	1.96575e+07	3.78768e+07	6.12148e+06	2.30928e+07	9.42623e+07	3.01096e+07	2.88294e+07	3.04585e+07	9.25582e+07	6.38452e+07	2.21338e+07	2.17187e+07	2.68816e+07	3.26703e+07	6.31755e+07
[truncated: 30 more columns]

## Sheet: GD.vs.control_neg
Supplementary Table 1. The differential metabolites in the serum in Control and GD group
Compound_ID	Name	ChineseName	IonMode	Formula	MolecularWeight	m/z	MassError	Adduct	RT (min)	Score	Level	Column	ClassI	ClassI (Chinese)	ClassII	ClassII (Chinese)	ClassIII	ClassIII (Chinese)	CAS	HMDB_ID	KEGG_ID	KEGG_MapID	Lipidmaps_ID	PubChemID	SMILES	InChIKey	FC	log2FC	Pvalue	ROC	VIP	Up.Down	neg_GD1	neg_GD2	neg_GD3	neg_GD4	neg_GD5	neg_GD6	neg_GD7	neg_GD8	neg_GD9	neg_GD10	neg_GD11	neg_GD12	neg_GD13	neg_GD14	neg_GD15	neg_GD16	neg_control1
Com_535_neg	Ginkgolic Acid	银杏酸	N	C22H34O3	346.251	345.243	0.30904	[M-H]-	8.533	0.53	2	C18	Benzenoids	苯类化合物	Benzene and substituted derivatives	苯及其取代衍生物	Benzoic acids and derivatives	苯甲酸及其衍生物	"22910-60-7"	HMDB0033897	C10794	-	LMPK15040003	5317600	CCCCCC\C=C\CCCCCCCC1=C(C(O)=O)C(O)=CC=C1	YXHVCZZLWZYHSA-BQYQJAHWSA-N	8.34700962964872	3.0612594352899634	9.41115091796993e-12	1	1.84147953183474	up	214916271.07659	154714623.577783	85967136.4941036	80141008.4681187	97495393.4888906	197446024.916768	136768752.143893	221953680.72884	124259593.890275	491741389.434217	235088886.925837	130326888.246447	158228796.310534	112433384.228996	155090097.132323	247271149.284794	5183330.88811925
Com_1731_neg	17-keto-7(Z),10(Z),13(Z),15(E),19(Z)-Docosapentaenoic Acid	-	N	C22H32O3	344.235	343.228	0.12671	[M-H]-	8.785	-	3	C18	Lipids and lipid-like molecules	脂质和类脂分子	Fatty Acyls	脂肪酰类	Fatty acids and conjugates	脂肪酸和结合物	-	-	-	-	-	-	CCC=CCC(=O)C=CC=CCC=CCC=CCCCCCC(=O)O	PWVSFTLICCBISU-SEQVKQOISA-N	20.774783293823	4.376761522903079	1.53290600916589e-11	0.988281	1.52363476241817	up	36349765.2763461	47533443.4463006	21053585.4334427	13838757.3788624	4851007.73423049	54686407.5938505	80707375.0472068	73848713.6371343	47376133.3708561	108188783.740173	48806570.8038803	44226518.5640646	42619405.024322	18911921.6459449	26243510.2298241	30521740.9961654	228534.081053425
Com_2245_neg	LPC 18:2	溶血磷脂酰胆碱 18:2	N	C26H50NO7P	519.332	564.331	0.722	[M+HCOOH-H]-	9.341	0.74	2	C18	Lipids and lipid-like molecules	脂质和类脂分子	Glycerophospholipids	甘油磷脂	Glycerophosphocholines	甘油磷酸胆碱	-	-	C04230	map00564;map05231	LMGP01050035	-	O=C(OCC(O)COP(=O)([O-])OCC[N+](C)(C)C)CCCCCCCC=CCC=CCCCCC	SPJFYYJXNPEZDW-UHFFFAOYSA-N	0.137900269328268	-2.8583	2.07026555494108e-11	1	1.7889207889319	down	219763117.910205	150649466.167208	97538577.7071666	140618837.020198	131708645.538483	274288258.691973	289051020.720507	80477825.7053601	169877591.444581	139331581.267959	65464337.2170573	69945985.3129638	51315788.1648439	87449627.4152234	182311654.855238	68011546.5567548	1810042180.81871
Com_117_neg	Indoleacetic acid	吲哚乙酸	N	C10H9NO2	175.063	174.056	0.35341	[M-H]-	5.684	0.77	1	C18	Organoheterocyclic compounds	有机杂环化合物	Indoles and derivatives	吲哚及其衍生物	Indolyl carboxylic acids and derivatives	吲哚基羧酸及其衍生物	"87-51-4"	HMDB0000197	C00954	map00380;map01070;map01100;map04075	-	802	OC(=O)CC1=CNC2=C1C=CC=C2	SEOVTRFCIGRIMH-UHFFFAOYSA-N	0.239841436435211	-2.05985	5.32036160783568e-11	0.992188	1.84139860329417	down	2183107.64604369	2863415.03773202	2811837.05505318	2661687.07063901	8190198.78814185	2865848.59230386	3232547.20083366	2563144.60960947	2469116.36791789	4118139.38112343	4223199.65795736	1852152.50731579	2312025.52864853	2570286.18343784	2455090.88386852	1341610.36763877	17090669.5721241
Com_1010_neg	(3R)-3,9-dihydroxynonanoic acid	-	N	C9H18O4	190.121	189.113	0.09163	[M-H]-	6.018	-	3	C18	Organic acids and derivatives	有机酸及其衍生物	Hydroxy acids and derivatives	羟基酸及其衍生物	Medium-chain hydroxy acids and derivatives	中链羟基酸及其衍生物	-	-	-	-	-	86289845	C(CCCO)CCC(CC(=O)O)O	PVBPWTUAKKMEGB-MRVPVSSYSA-N	13.2792130366605	3.7310977459586048	7.15594585220097e-11	1	1.88652961251655	up	102119419.814522	105044919.28794	103810038.804974	80721214.8350294	134268500.913669	174007684.473959	290223553.507646	204607145.037478	188008127.288335	411572984.04899	166337346.173494	187901165.375212	286896738.319298	662456549.076119	302461830.677524	358658774.37568	2694311.1328273
Com_1079_neg	(E,E)-4,4,8-Trimethyl-2,8-cycloundecadien-1-one	-	N	C14H22O	206.167	205.16	0.54853	[M-H]-	8.259	-	3	C18	Organic oxygen compounds	有机氧化合物	Organooxygen compounds	有机氧化合物	Carbonyl compounds	羰基化合物	-	-	-	-	-	-	C1CCC(/C=C/C(=O)CC/C=C/1\C)(C)C	DSPDFJOUMGPCOG-NBQJXQBYSA-N	2.43393538903254	1.2832908709441828	1.00773722720263e-10	1	1.62276283971062	up	2259183.24699285	2230737.11319623	1937376.59971084	1730889.65378892	3578240.27242275	1852972.36233892	2223683.90328732	2331354.5932446	1739627.84017951	2668094.29995757	2892753.18461816	1970010.68264016	3207485.58999641	2758999.26650804	2025717.61336496	2769380.7634874	589417.437619653
Com_1319_neg	Ancistroquinone E	-	N	C12H8O7	264.027	263.021	3.50278	[M-H]-	5.552	-	3	C18	Benzenoids	苯类化合物	Naphthalenes	萘类	Naphthoquinones	萘醌类	-	-	-	-	-	-	CC1=C(C2=C(C(=C1O)O)C(=O)C3=C(C2=O)OCO3)O	KLKFUXDDMIEURH-UHFFFAOYSA-N	12.9346947534771	3.693174103077698	1.80626664831518e-10	1	1.58922351560792	up	103492978.650008	62620274.7034362	169625860.914441	166642264.587959	166805375.032751	66517667.7538221	76672367.222824	164024856.774895	56593974.8912663	292662693.853996	335861197.552774	153073627.861604	367140712.897473	375213368.247858	240856686.329351	256252485.999517	3359588.53133879
Com_1640_neg	(plusmn)11-HEDE	-	N	C20H36O3	324.266	323.259	0.49807	[M-H]-	8.822	0.68	2	C18	Lipids and lipid-like molecules	脂质和类脂分子	Fatty Acyls	脂肪酰类	Eicosanoids	类二十烷酸	"5598-37-8"	-	-	-	-	-	CCCCCC=CC=CC(CCCCCCCCCC(=O)O)O	HDMIRVFIVOGVIC-YTLDOUCOSA-N	7.72210519790846	2.9489942081864107	1.91793395556611e-10	0.984375	1.60519092432695	up	128558595.608816	122759438.214429	64858239.4995118	26528939.3260897	79735914.5279777	200801439.383997	122097731.057766	225552598.73895	147797433.076422	162176224.164898	148678217.913283	134260879.897157	95468598.7735339	133551223.343548	126412420.196508	175757989.689122	4515669.67494044
Com_549_neg	Rauwolscine	萝芙素	N	C21H26N2O3	354.194	353.186	1.56875	[M-H]-	8.159	0.68	2	C18	Alkaloids and derivatives	生物碱及其衍生物	Yohimbine alkaloids	育亨宾生物碱	-	-	"6211-32-1"	HMDB0015464	-	-	-	643606	COC(=O)C1C(CCC2C1CC3C4=C(CCN3C2)C5=CC=CC=C5N4)O	BLGXFZZNTVWLAY-DIRVCLHFSA-N	74.4425564067478	6.218055694239434	2.92977343700378e-10	1	1.72204225132347	up	4543119090.17667	3685394613.08885	2737927696.05298	2231127903.29894	970334630.86969	15867823477.9592	5768753547.17685	12134309888.2246	9432505702.06004	18745567393.1869	9482683016.87116	14638087381.3511	11483525873.7841	12303597317.7377	12491268402.9504	25209461108.7868	1773665.67639235
Com_236_neg	Traumatic Acid	反式-2-十二碳烯二酸	N	C12H20O4	228.136	227.129	0.04415	[M-H]-	6.515	0.61	1	C18	Lipids and lipid-like molecules	脂质和类脂分子	Fatty Acyls	脂肪酰类	Fatty acids and conjugates	脂肪酸和结合物	"6402-36-4"	HMDB0000933	C16308	map00592;map01110	LMFA01170002	5283028	OC(=O)CCCCCCCC\C=C\C(O)=O	MAZWDMBCPDUFDJ-VQHVLOKHSA-N	0.031878192974172	-4.97129	4.6818571678329e-10	1	1.55981023854249	down	227418.725206712	164705.402214354	102765.432304149	303407.794871122	61936.3270141442	78962.4697905067	193683.848548303	52417.2599034769	34558.9062899496	78080.6878314169	46633.558698057	55923.3641432197	47832.6209025449	62408.8746875028	28696.1264472766	42803.7510971561	11802781.8575232
Com_300_neg	1-Methylpseudouridine	N1-甲基伪尿苷	N	C10H14N2O6	258.085	257.078	0.02053	[M-H]-	4.635	0.64	2	C18	Nucleosides, nucleotides, and analogues	核苷、核苷酸和类似物	Nucleoside and nucleotide analogues	核苷和核苷酸类似物	-	-	"13860-38-3"	-	-	-	-	99543	CN1C=C(C(=O)NC1=O)C2C(C(C(O2)CO)O)O	UVBYMVOUBXYSFV-XUTVFYLZSA-N	0.338201001520996	-1.56405	6.27951221392162e-10	1	1.60370285633585	down	405701.748120748	367561.226300188	528141.258464318	352494.239397211	429280.628166834	450596.559310782	504048.719802758	256988.543100656	249629.945786697	332972.462942893	233046.782211202	328473.045381291	226526.748139121	356530.080144266	323314.752509994	160931.940102739	1822323.97664506
Com_1947_neg	CPA(18:1(11Z)/0:0)	-	N	C21H39O6P	418.248	417.241	0.02714	[M-H]-	10.152	-	3	C18	Lipids and lipid-like molecules	脂质和类脂分子	Glycerophospholipids	甘油磷脂	Glycerophosphates	甘油磷酸酯类	"-"	HMDB0007005	-	-	-	53477946	CCCCCC\C=C/CCCCCCCCCC(=O)OCC1COP(O)(=O)O1	AXUULXHJKNFQON-FPLPWBNLSA-N	0.0565174898070531	-4.14516	7.02664551041136e-10	1	1.91277308840423	down	828139.266108187	512399.444821385	486943.098979067	388338.305716363	514304.237202312	309504.174331048	531070.469283238	219807.094048962	254139.823894115	215296.258654652	304067.410460912	187596.189295314	63799.6624902365	109264.330301509	294358.798306896	116544.643321868	17471619.1348755
Com_2022_neg	Numersterol A	-	N	C28H48O4	448.355	447.348	0.40651	[M-H]-	10.802	0.52	2	C18	Lipids and lipid-like molecules	脂质和类脂分子	Steroids and steroid derivatives	类固醇和类固醇衍生物	Ergostane steroids	麦角甾烷类固醇	-	-	-	-	-	-	CC(C)C(=C)CCC(C)C1CCC2C1(CCC3C2CC(C4(C3(C(CC(C4)O)O)C)O)O)C	CXPIFTPKWGXGCI-YMLDZVRYSA-N	0.0247808871729095	-5.33463	1.1243161056214e-09	0.988281	1.51242904093388	down	607732.259311309	726304.921413607	436205.27111165	459230.367879497	1154338.04569693	887506.907684259	333775.13229056	126702	361536.313273972	136146.821965824	176537.720721703	470329.841089916	159674.397977703	199382.621852911	454983.289055208	147332.065466481	54381595.9982929
Com_1208_neg	Phomapentenone A	-	N	C14H24O3	240.173	239.165	0.1673	[M-H]-	7.668	0.59	2	C18	Organic oxygen compounds	有机氧化合物	Organooxygen compounds	有机氧化合物	Alcohols and polyols	醇和多元醇	-	-	-	-	-	-	CCCC(C1C(C=C(C1=O)C)CC(CC)O)O	LPDQFFNVQREPBA-XVSSEFHLSA-N	0.0517584647936803	-4.27206	1.58725622197267e-09	1	1.42380165293852	down	638204.302405984	1001627.88972657	941052.563703238	391463.50201477	1080628.36235411	352256.542657954	412127.111594679	375874.027254911	200435.887246129	259938.172089691	486460.388927896	242346.394410399	115682.166178115	214798.816804121	188870.422620456	346231.479497378	23301900.605094
Com_1338_neg	Clusiparalicoline C	-	N	C17H16O3	268.11	267.102	3.15401	[M-H]-	7.323	-	3	C18	Organoheterocyclic compounds	有机杂环化合物	Benzopyrans	苯并吡喃类	1-benzopyrans	1-苯并吡喃	-	-	-	-	-	-	CC1(C=CC2=C(C=C(C=C2O1)C3=CC=C(C=C3)O)O)C	KZMOGQPNVGDXEU-UHFFFAOYSA-N	0.00966814159341519	-6.69255	1.8512956258944e-09	0.980469	1.55270691272433	down	408.819832527887	1451.86330903214	591.625565770199	1162.34334278783	801.301039624369	858.416061346747	1345.20522139853	260.989821264483	115.586355302874	603.251716406831	199.754504155451	270.159509271183	84.7458430282529	501.821358895967	157.53312672115	140.211892915508	63818.5944033307
Com_2256_neg	LysoPC(20:4(5Z,8Z,11Z,14Z)/0:0)	溶血磷脂酰胆碱(20:4(5Z,8Z,11Z,14Z)/0:0)	N	C28H50NO7P	543.332	578.302	0.45259	[M+Cl]-	9.24	0.51	2	C18	Lipids and lipid-like molecules	脂质和类脂分子	Glycerophospholipids	甘油磷脂	Glycerophosphocholines	甘油磷酸胆碱	"60701-99-7"	HMDB0010395	C04230	-	LMGP01050048	24779476	CCCCC\C=C/C\C=C/C\C=C/C\C=C/CCCC(=O)OC[C@@H](O)COP([O-])(=O)OCC[N+](C)(C)C	LAXQYRRMGGEGOH-JXRLJXCWSA-N	0.161400590853069	-2.63128	2.47137907949684e-09	0.996094	1.56247123496047	down	1375705.05044694	1005601.75545466	597526.492560842	738854.342446133	704974.244095131	855863.091689086	1920135.68740009	390378.845760396	715948.593613108	968531.112777579	636529.598207775	269509.011975041	245119.704295352	141718.14370827	1355192.58704881	406993.420656518	9003534.9072003
Com_1849_neg	Epiplakinic acid F	-	N	C23H38O4	378.277	377.269	0.70874	[M-H]-	9.528	0.69	2	C18	Organoheterocyclic compounds	有机杂环化合物	Dioxolanes	二氧戊环	1,2-dioxolanes	1,2-二氧戊环	-	-	-	-	-	-	CCC=CC=CC=CCCCCCCCCC1(CC(OO1)(C)CC(=O)O)C	MIXTVNJOFJIRKQ-HYGKQVTOSA-N	14.6418756954266	3.872028476593558	2.58860236440695e-09	1	1.52430093806053	up	583889804.49262	998186983.441908	820608931.218863	1116516756.97829	2119488434.78532	2046535279.33382	1700337149.67155	1188530162.85088	1795194023.15878	2046676365.94221	1365002775.19934	6136825778.80759	1681573319.86086	6776542548.31465	4421300958.82222	3803696463.93901	16320182.3092872
Com_892_neg	2-Bromophenol	2-溴苯酚	N	C6H5BrO	171.952	170.944	5.19479	[M-H]-	1.292	-	3	C18	Benzenoids	苯类化合物	Phenols	酚类	Halophenols	卤代酚类	"95-56-7"	HMDB0032059	C14841	map00980	-	7244	OC1=CC=CC=C1Br	VADKRMSMGWJZCF-UHFFFAOYSA-N	0.334827310262542	-1.57851	3.34977090108112e-09	1	1.58622704386747	down	15495846.9263671	15939895.5739866	12408766.3552391	11117203.9790672	11022328.1039181	10501310.7581789	11724373.754655	11187602.9821288	9515871.27074631	11405254.5604258	8970547.99253033	9388398.91645004	8095797.8263243	9480662.74864271	9099235.98416028	8839041.59472485	56045640.4831746
Com_1685_neg	9,10,18-Trihydroxyoctadecanoic acid	9,10,18-三羟基十八烷酸	N	C18H36O5	332.256	331.249	0.15776	[M-H]-	7.02	0.55	2	C18	Lipids and lipid-like molecules	脂质和类脂分子	Fatty Acyls	脂肪酰类	Fatty acids and conjugates	脂肪酸和结合物	-	-	-	-	LMFA02000147	-	C(CCCCO)CCCC(C(CCCCCCCC(=O)O)O)O	OISFHODBOQNZAG-UHFFFAOYSA-N	0.32522913635184	-1.62047	3.50246679026353e-09	0.988281	1.84376080744541	down	392503.092418876	386505.240622595	299315.868187438	343428.932141872	332069.006775204	305594.318340135	367096.167617296	211353.449301697	264723.270808215	296540.396793168	233257.147764985	248080.758912291	234823.028233699	168735.669354566	241060.876455071	180688.735187225	1250795.68729815
Com_1748_neg	(1S,2S,4S,5S)-2,4,7-Thujanetriol 4-glucoside	(1S,2S,4S,5S)-2,4,7-三萜三醇-4-葡萄糖苷	N	C16H28O8	348.178	347.171	0.71968	[M-H]-	8.475	-	3	C18	Lipids and lipid-like molecules	脂质和类脂分子	Prenol lipids	异戊烯醇脂	Terpene glycosides	萜烯糖苷	"240495-80-1"	HMDB0033645	-	-	-	85282611	CC(C)(O)C12CC1C(C)(CC2O)OC1OC(CO)C(O)C(O)C1O	XCEFCWBOZHJCAP-UHFFFAOYSA-N	0.118198555575652	-3.08072	3.5709570277514e-09	1	1.66426594403469	down	360135.19213842	350336.830205763	320087.046119322	308513.707180662	223183.380611543	246590.006299947	203149.430343122	188608.218061965	193241.115076423	201684.242102688	180404.823749901	158349.165936259	120238.797419191	133790.458825979	127257.875200194	179886.000351891	4879270.16701865
Com_1996_neg	5beta-Cholestane-3alpha,7alpha,12alpha,24-tetrol	5beta-胆甾烷-3alpha,7alpha,12alpha,24-四醇	N	C27H48O4	436.355	435.348	0.08292	[M-H]-	10.803	0.69	2	C18	Lipids and lipid-like molecules	脂质和类脂分子	Steroids and steroid derivatives	类固醇和类固醇衍生物	Bile acids, alcohols and derivatives	胆汁酸、醇及其衍生物	-	-	-	-	LMST04030034	-	CC(C)C(CCC(C)C1CCC2C1(C(CC3C2C(CC4C3(CCC(C4)O)C)O)O)C)O	DOMPIYLJQFTRGI-HTIJMCESSA-N	0.011152801335428	-6.48645	3.60822856353935e-09	1	1.45676218842306	down	23480.2400957544	23672.607015563	15591.718724327	34001.2595582757	29928.8494141322	46179.7024563103	16460.4719911003	4801.75090362914	6755.93867508894	10971.7644941151	7528.02127588188	8476.74505824867	2311.32553961726	7666.65186906257	12492.959802672	6698.84847745918	5847487.67769823
Com_65_neg	Allantoin	尿囊素	N	C4H6N4O3	158.044	157.037	1.04099	[M-H]-	1.407	0.69	1	C18	Organoheterocyclic compounds	有机杂环化合物	Azoles	唑类	Imidazoles	咪唑类	"97-59-6"	HMDB0000462	C01551	-	-	204	NC(=O)NC1NC(=O)NC1=O	POJWUDADGALRAB-UHFFFAOYSA-N	0.127122658845261	-2.97571	4.94405418655831e-09	0.984375	1.70020477066765	down	141489.463510224	124789.040661465	521032.550698284	177545.476233152	182687.870993418	388113.741554792	318707.784260447	193237.312315218	116188.327565618	213028.738190313	69546.266050779	86935.7625398093	107945.941553862	206828.69631994	46962.6556067278	118815.027050924	4048628.96330135
Com_1480_neg	13(S)-HODE	13(s)-羟基-9z,11e-十八二烯酸	N	C18H32O3	296.235	295.228	0.52348	[M-H]-	9.385	0.57	2	C18	Lipids and lipid-like molecules	脂质和类脂分子	Fatty Acyls	脂肪酰类	Lineolic acids and derivatives	亚麻酸及其衍生物	"29623-28-7"	-	C14762	map03320;map00591	LMFA02000228	-	CCCCCC(C=CC=CCCCCCCCC(=O)O)O	HNICUWMFWZBIFP-IRQZEAMPSA-N	0.151354505936207	-2.724	5.3759650126129e-09	0.996094	1.51955121879127	down	1007318.26437518	1141826.69619779	682606.737732224	747990.475162408	1030945.28728008	790307.063605461	807255.259358901	636151.870951539	626833.114659784	655689.276167919	457136.235990103	580347.471899392	316857.10876463	386131.035500801	524709.230141572	468790.784548621	10767336.0900387
Com_896_neg	Cinnamylideneacetone	-	N	C12H12O	172.089	171.081	0.19177	[M-H]-	7.324	0.51	2	C18	Benzenoids	苯类化合物	Benzene and substituted derivatives	苯及其取代衍生物	Styrenes	苯乙烯	"4173-44-8"	HMDB0031621	-	-	-	5708783	CC(=O)\C=C\C=C\C1=CC=CC=C1	PRNUCJKOERXADE-YLNKAEQOSA-N	15.4878295333427	3.9530630736898233	5.89076937117928e-09	0.996094	1.53503262539975	up	34771323.0571154	43880927.8052315	49444720.6462929	72451673.6886519	84641176.3886208	79765975.000076	92244182.0325198	618538562.44869	94794284.7134853	113319945.230676	207013650.523061	124322822.108099	93035542.7493899	301668379.467072	197451572.173739	106416694.602521	684252.112669799
Com_2017_neg	Sacranoside A	-	N	C21H34O10	446.215	445.208	0.38242	[M-H]-	5.99	-	3	C18	Lipids and lipid-like molecules	脂质和类脂分子	Prenol lipids	异戊烯醇脂	Terpene glycosides	萜烯糖苷	-	-	-	-	-	-	CC1(C2CC=C(C1C2)COC3C(C(C(C(O3)COC4C(C(C(CO4)O)O)O)O)O)O)C	ZNYZPDGJGQZDPM-LRXHGMJHSA-N	0.107275175399712	-3.22061	7.01212420718861e-09	1	1.51743446923967	down	104674.842819167	118980.044295827	85990.6687771474	74488.8572772168	168693.537943239	162647.295881244	138820.858311585	63253.0973508425	58537.9251841314	84220.109049472	71654.1268805798	93765.4826716072	37756.9776871663	121749.413225057	74133.8841415961	50986.351111236	2248615.6031431
Com_1164_neg	11-Hydroxyjasmonic acid	11-羟基茉莉酸	N	C12H18O4	226.121	225.113	0.18528	[M-H]-	6.341	-	3	C18	Lipids and lipid-like molecules	脂质和类脂分子	Fatty Acyls	脂肪酰类	Lineolic acids and derivatives	亚麻酸及其衍生物	"140447-14-9"	-	-	-	-	-	CC(C=CCC1C(CCC1=O)CC(=O)O)O	KLPBEXRQJBKPDM-JQQSAOSDSA-N	0.00069671555935393	-10.4871	7.60554293862614e-09	1	1.49372555989952	down	2059.2002676855	1223.50378447313	810.482851143909	1592.24842395509	395.924501649053	326.888825608835	786.850401694177	160.027588097012	137.846483018538	304.192211700033	86.7148552859193	268.575994988806	196.569821195206	186.30149080222	59.1776195916019	117.99074146906	6235019.18013917
Com_976_neg	cis-2-Carboxycyclohexyl-acetic acid	-	N	C9H14O4	186.089	185.082	0.26777	[M-H]-	6.136	0.6	2	C18	Organic acids and derivatives	有机酸及其衍生物	Carboxylic acids and derivatives	羧酸及其衍生物	Dicarboxylic acids and derivatives	二元酸及其衍生物	-	-	C14112	map00626;map01120	-	-	C1CCC(C(C1)CC(=O)O)C(=O)O	GCGCKIUIBPEAQE-BQBZGAKWSA-N	0.223020300281128	-2.16475	7.85245844451964e-09	0.992188	1.41264407383007	down	1331781.76018676	1524606.13204262	2166981.22562415	1454032.07078916	1339622.04592735	977818.428246624	935919.46103246	974054.229985303	795683.269364793	1352791.67902477	980876.434347725	966935.431063506	970544.822184049	879262.277391421	685378.077625349	669782.820719972	11800833.8385319
Com_2166_neg	LysoPE(0:0/20:0)	溶血磷脂酰乙醇胺 (0:0/20:0)	N	C25H52NO7P	509.348	508.341	0.08057	[M-H]-	10.529	-	3	C18	Lipids and lipid-like molecules	脂质和类脂分子	Glycerophospholipids	甘油磷脂	Glycerophosphoethanolamines	甘油磷酸乙醇胺类	"-"	HMDB0011481	-	-	LMGP02050045	53480930	[H][C@@](CO)(COP(O)(=O)OCCN)OC(=O)CCCCCCCCCCCCCCCCCCC	QEQAJJJSRGAOOG-XMMPIXPASA-N	0.186701902830734	-2.42119	9.06401426378941e-09	0.992188	1.68192003785674	down	34543903.4079436	15709266.773851	12492600.0625081	16297867.5275517	27840871.1590642	19307767.1952466	26973955.5957467	12883816.7238072	18867778.8339687	13814700.1987743	12280421.8232976	6626240.65139646	3083279.03824503	9063414.98504544	25550123.9214171	14182849.6528456	185609299.725549
Com_1238_neg	indolepropionylglycine	吲哚丙酰甘氨酸	N	C13H14N2O3	246.1	245.093	0.4795	[M-H]-	5.421	-	3	C18	Organic acids and derivatives	有机酸及其衍生物	Carboxylic acids and derivatives	羧酸及其衍生物	Amino acids, peptides, and analogues	氨基酸、肽和类似物	"-"	HMDB0253470	-	-	-	129691959	OC(=O)CNC(=O)CCC1=CC2=CC=CC=C2N1	COLDUSPSCVUKRD-UHFFFAOYSA-N	0.0685763636553637	-3.86614	9.3606683858427e-09	0.988281	1.55081493090752	down	1580.2662875296	7699.09914195774	19383.1748054852	2048.67960140445	6979.93184757872	9536.92816683124	2376.72472768946	5425.89188713435	5256.50133940584	4114.8261203435	935.543856906931	4165.50948607259	2859.01433287073	3814.51632295087	3933.0145775776	440.275722797338	344920.479286935
Com_711_neg	Autoinducer III	-	N	C6H10N2O	126.079	125.071	4.38241	[M-H]-	9.165	-	3	C18	-	-	-	-	-	-	"-"	-	-	-	-	-	CC1NC=C(C)N=C1O	BUILUXASNMUODO-UHFFFAOYSA-N	0.287672063341279	-1.7975	9.8079922380907e-09	0.980469	1.85998604461325	down	275831.32235775	431040.654032643	407391.733148494	408432.547450796	322762.027416385	353286	867674.044931996	283361.972044529	253514.926168845	335816.077795466	298119.17867352	237516.444321856	150371.593581654	209647.064991277	521115.645448064	142134.248565486	1677386.36016048
Com_1958_neg	Phe-Trp-Ala	苯丙氨酸-色氨酸-丙氨酸	N	C23H26N4O4	422.195	421.187	1.81338	[M-H]-	8.49	0.6	2	C18	Organic acids and derivatives	有机酸及其衍生物	Carboxylic acids and derivatives	羧酸及其衍生物	Amino acids, peptides, and analogues	氨基酸、肽和类似物	-	-	-	-	-	-	CC(C(=O)O)NC(=O)C(CC1=CNC2=CC=CC=C21)NC(=O)C(CC3=CC=CC=C3)N	BPIFSOUEUYDJRM-DCPHZVHLSA-N	7.47922251943113	2.902888306789531	1.11739486718436e-08	1	1.50948642911543	up	35245479.7979159	45366865.1429714	43347361.6230772	44095321.715473	38346268.2024863	86441039.563538	113459519.894558	74748379.6568754	119754368.40008	92488650.952197	130810051.327147	80701576.2647974	75354832.7844469	68711429.1974607	143223361.068954	163326312.082373	3735183.77647415
Com_2212_neg	fatsicarpain B	-	N	C30H46O6S	534.302	533.294	0.29538	[M-H]-	7.627	-	3	C18	Lipids and lipid-like molecules	脂质和类脂分子	Prenol lipids	异戊烯醇脂	Triterpenoids	三萜类	-	-	-	-	-	-	CC1(CCC2(CCC3(C(=C2C1)C=CC4C3(CCC5C4(CCC(C5(C)C)OS(=O)(=O)O)C)C)C)C(=O)O)C	NXFKKVRHIZTYMJ-HLYSYWIOSA-N	0.000140657024488736	-12.7955	1.13071083490077e-08	0.996094	1.63679736789798	down	82.7959570216056	3.51325465867804	6.37164476189989	13.4513234107403	11.9574317273152	0.758442410798919	6.55523499795041	4.15665023377183	0.239886092773635	6.84264037820674	4.1370053071611	0.379035097161317	0.393153755367053	1.08784044696021	1.61719107065478	1.15479114103644	455827.313108987
Com_2227_neg	Physalin T	-	N	C28H34O11	546.21	545.203	0.14149	[M-H]-	6.92	-	3	C18	Lipids and lipid-like molecules	脂质和类脂分子	Steroids and steroid derivatives	类固醇和类固醇衍生物	Physalins and derivatives	酸浆苦素及其衍生物	-	-	-	-	-	-	CC12CC3C4(C56C1C(=O)C(O5)(C7CC(C8(CCCC(=O)C8(C7CCC6(C(=O)O4)O)C)O)O)OCC2C(=O)O3)C	HFDWVRTYJPQSME-AMJPPHARSA-N	0.00139910513704063	-9.48128	1.15637346544166e-08	0.988281	1.4853781151677	down	61.6417908174625	6.70010111796151	21.3724190594234	1.73264764698924	7.74992197971859	6.77304326008627	0.681243046295253	3.31831283382835	2.10075567212469	3.52845083495631	1.73400622334716	2.53135435450181	2.71961879575822	3.21216675237864	1.00519808167843	1.46667842585262	10706.427279622
Com_1295_neg	Androst-5-ene group	-	N	C19H30	258.235	257.227	0.04748	[M-H]-	8.389	-	3	C18	Lipids and lipid-like molecules	脂质和类脂分子	Steroids and steroid derivatives	类固醇和类固醇衍生物	Androstane steroids	雄甾烷类固醇	"-"	HMDB0248402	-	-	-	4643920	CC12CCCC1C1CC=C3CCCCC3(C)C1CC2	SBNLPRGISFUZQE-UHFFFAOYSA-N	14.9018118544784	3.897415848028091	1.1676013084963e-08	0.976562	1.59646326185805	up	21131157.4833477	27613298.4894349	21722425.683943	28395712.7963883	48974384.743403	12181091.143562	48579267.1707344	79873890.5330378	5066825.00361388	97081790.7413401	13133536.1071004	104742814.390328	70180821.5835449	96154481.302783	36826967.705415	17318886.1243919	481667.894144422
Com_640_neg	Hederagenin	常春藤皂苷元	N	C30H48O4	472.355	471.348	0.0586	[M-H]-	10.59	0.64	2	C18	Lipids and lipid-like molecules	脂质和类脂分子	Prenol lipids	异戊烯醇脂	Triterpenoids	三萜类	"465-99-6"	HMDB0253065	-	-	-	258538	CC1(C)CCC2(CCC3(C)C(=CCC4C5(C)CCC(O)C(C)(CO)C5CCC34C)C2C1)C(O)=O	PGOYMURMZNDHNS-UHFFFAOYSA-N	76.7263838907334	6.261650857270783	1.21015450533794e-08	0.992188	1.48562307720105	up	7392516326.93006	35629590934.1258	33074421073.3454	41479083800.1267	57542123460.5397	216037063858.536	162113124137.828	145870457240.918	332925832349.362	236149331051.514	223938013598.177	308352818606.657	499117130861.149	822046316356.124	494067462778.767	275636708371.734	34174582.5373725
Com_991_neg	cis-2,3-Dihydro-2,3-dihydroxybiphenyl	-	N	C12H12O2	188.084	187.076	0.20739	[M-H]-	6.732	-	3	C18	Benzenoids	苯类化合物	Benzene and substituted derivatives	苯及其取代衍生物	-	-	-	-	C06589	map00621;map01120;map01100;map01220	-	-	C1=CC=C(C=C1)C2=CC=CC(C2O)O	UMAHGMFKBJHGME-NWDGAFQWSA-N	71.0865594609418	6.151504906039387	1.27716215377281e-08	0.988281	1.43962349576519	up	2934292494.30089	5873379050.09603	7628834451.21745	9022384573.54542	985889104.203019	12085160318.185	25606043749.8205	125687014075.792	23755926572.4516	26992680149.1362	40094410908.4273	33996839286.0712	6308883238.32672	69224303360.7185	63998739524.8591	40015994920.9881	1518614.13113205
Com_982_neg	2-(Acetamidomethylene)succinate	-	N	C7H9NO5	187.048	186.041	0.19243	[M-H]-	4.968	-	3	C18	Lipids and lipid-like molecules	脂质和类脂分子	Fatty Acyls	脂肪酰类	Fatty acids and conjugates	脂肪酸和结合物	-	-	C01215	map01120;map00750	-	-	CC(=O)NC=C(CC(=O)O)C(=O)O	CPBSBMPDIRRVGP-HYXAFXHYSA-N	3.84760803404644e-05	-14.6657	1.29419459836563e-08	1	1.54651648092004	down	3.25841410037453	0.45859907421152	0.841405595835464	0.666808401702516	0.79953014654126	0.321176122787232	0.229367671115003	0.217219748204618	0.104073780399213	0.111250322771183	0.0654221485750117	0.0269289991641182	0.0317737439115992	0.0401957999776717	0.0279180774659696	0.0254219385192371	83101.4931486326
Com_104_neg	2-Methylcyclohexanone	2-甲基环己酮	N	C7H12O	112.089	171.103	0.46544	[M+CH3COOH-H]-	6.004	0.63	1	C18	Organic oxygen compounds	有机氧化合物	Organooxygen compounds	有机氧化合物	Carbonyl compounds	羰基化合物	"583-60-8"	HMDB0031539	-	-	-	11419	CC1CCCCC1=O	LFSAPCRASZRSKS-UHFFFAOYSA-N	1.67293933556912	0.7423851310544439	1.31849915916636e-08	0.992188	1.44646836343747	up	40506199.5548554	37498281.4409513	35337353.0049519	35520132.8065998	41294587.3290531	43621140.4029424	38178326.2333037	46316038.2451262	47626959.2380708	65133766.0222151	49368031.1872909	42334450.4839771	47242446.2378754	46008560.6663214	56770413.7147414	58620012.3338605	19997529.6177191
Com_169_neg	D-Glucaric acid	葡萄糖二酸	N	C6H10O8	210.038	191.02	0.51928	[M-H-H2O]-	4.725	0.91	2	C18	Organic oxygen compounds	有机氧化合物	Organooxygen compounds	有机氧化合物	Carbohydrates and carbohydrate conjugates	碳水化合物和碳水化合物结合物	"576-42-1"	HMDB0000663	C00818	map00053;map01100	LMFA01170108	-	C(C(C(C(=O)O)O)O)(C(C(=O)O)O)O	DSLZVSRJTYRBFB-LLEIAEIESA-N	0.0385665983756681	-4.6965	1.42819166878421e-08	1	1.56055161710505	down	332746.856804873	310948.717408331	255582.70789004	162750.092869926	196889.228227345	131410.165297102	108806.039758673	95102.3529545023	111967.715348191	101190.590886918	81800.5569734448	86258.067618979	61955.1339225307	61371.8254059093	66537.2337338569	54344.6041408754	10682629.7156482
Com_1861_neg	N-Palmitoyl Lysine	N-棕榈酰赖氨酸	N	C22H44N2O3	384.335	383.328	0.64738	[M-H]-	9.065	-	3	C18	Organic acids and derivatives	有机酸及其衍生物	Carboxylic acids and derivatives	羧酸及其衍生物	Amino acids, peptides, and analogues	氨基酸、肽和类似物	"-"	HMDB0241929	-	-	-	9821462	CCCCCCCCCCCCCCCC(=O)NC(CCCCN)C(O)=O	OLDGKSQBWGEFNM-UHFFFAOYSA-N	36.7277834520276	5.198799925907639	1.43813678433092e-08	1	1.59176466175669	up	42035705.7087548	59185052.3326733	42659909.7189377	101943979.164002	1.66144e+08	266213801.277977	298158152.268185	294896843.209186	144122614.930776	150255356.312054	504171946.350531	441825091.580484	536047254.930857	434150378.202785	282181522.192041	915383311.030042	157174.47133722
Com_1732_neg	10,20-Dihydroxyeicosanoic acid	10,20-二羟基二十酸	N	C20H40O4	344.293	343.285	0.49579	[M-H]-	8.087	-	3	C18	Lipids and lipid-like molecules	脂质和类脂分子	Fatty Acyls	脂肪酰类	Fatty acids and conjugates	脂肪酸和结合物	"120727-26-6"	HMDB0031923	-	-	-	14259007	OCCCCCCCCCCC(O)CCCCCCCCC(O)=O	RIIQXYZWFWMFSB-UHFFFAOYSA-N	0.111776036793267	-3.16132	1.49529674937701e-08	0.976562	1.69830464343562	down	100221.455484494	48346.4345634117	26550.9898457994	181064.738537841	196275.952561439	125065.328118783	113989.72001566	17975.8802535555	189908.390592207	60389.5082316663	14093.5196800794	151516.369641374	58337.4956199368	30495.4256383774	102117.265626294	73632.3438160839	1281394.43704657
Com_434_neg	Bilobalide	(-)-白果内酯	N	C15H18O8	326.1	307.083	1.54651	[M-H-H2O]-	5.66	-	3	C18	Lipids and lipid-like molecules	脂质和类脂分子	Prenol lipids	异戊烯醇脂	Terpene lactones	萜内酯	"33570-04-6"	HMDB0242203	C07605	-	-	545839	CC(C)(C)C1(O)CC2OC(=O)CC22C(=O)OC3OC(=O)C(O)C123	MOLPUWBMSBJXER-UHFFFAOYSA-N	0.00652492288666757	-7.25982	1.51404058458672e-08	0.992188	1.56343420652135	down	40.4957400795784	140.727886587774	35.4107619567173	26.627567177336	23.0209329250642	14.5745759783969	13.6666996148258	34.1544374603614	9.29518155365166	9.32784020749794	36.9683021887267	8.13048550350587	18.1285885048071	18.4930444988607	10.2831449896916	12.3484523949005	21279.7854267083
Com_2012_neg	Cystone A	胱氨酸A	N	C27H38O5	442.272	441.265	1.02663	[M-H]-	9.965	-	3	C18	Lipids and lipid-like molecules	脂质和类脂分子	Prenol lipids	异戊烯醇脂	Diterpenoids	二萜类	"-"	HMDB0250716	-	-	-	-	CC(CCC=C(C)C(O)CC1OC1(C)C)=CC(=O)CC(C)=CCC1=C(O)C(C)=CC(O)=C1	XFVWZFWNPPFZHK-UHFFFAOYSA-N	23.0697716043547	4.527931815991227	1.59370626997906e-08	0.984375	1.6114791694665	up	170393396.303982	642452269.905432	1201027827.26111	1350906557.57679	1078882223.13961	1738481480.93414	2018193936.87765	736994408.650836	1.84453e+09	2248008462.42875	4201678624.35142	3259866252.69184	4662209621.87996	4643031935.86098	1498015510.17918	1609795308.15504	3257809.78816095
Com_1081_neg	3-sulfanylpentan-1-ol-L-cysteine	3-硫烷基戊醇-1-醇-L-半胱氨酸	N	C8H17NO3S	207.093	206.086	0.62841	[M-H]-	5.055	-	3	C18	Organic acids and derivatives	有机酸及其衍生物	Carboxylic acids and derivatives	羧酸及其衍生物	Amino acids, peptides, and analogues	氨基酸、肽和类似物	"-"	-	-	-	-	-	[H][C@](N)(CSC([H])(CC)CCO)C(O)=O	DAWUNVINPBLNRY-MLWJPKLSSA-N	0.0619502040751507	-4.01275	1.66465777133622e-08	1	1.49664673474758	down	37227.4612997349	30431.1838350836	26968.9086031001	27768.8973207504	32266.7091123813	24053.0606853395	22627.9422591882	6814.85219495709	11601.5426222084	10839.5051820442	12596.2462257223	14454.8184940757	7502.09407533914	12574.3050838749	8777.13297452533	7057.03903807751	1084430.37963008
Com_2046_neg	Topsentisterol C1	表甾醇 C1	N	C29H46O4	458.34	457.333	0.57062	[M-H]-	8.822	-	3	C18	Lipids and lipid-like molecules	脂质和类脂分子	Steroids and steroid derivatives	类固醇和类固醇衍生物	Cholestane steroids	胆甾烷类固醇	-	-	-	-	-	-	CC1CC1C(C)CCC(C)C2CCC3C2(CCC4(C3=CC(=O)C5(C4(CCC(C5)O)C)O)O)C	DJTPDRQBXVXHCC-PKLUILQISA-N	947.838157805433	9.888496931530804	1.73986744763465e-08	0.988281	1.40800958915236	up	5054070410.07372	33132890804.457	93688027257.0556	170786330004.333	101784931978.305	372155226800.393	446944801999.11	62236943758.3327	717305013737.386	533059884881.028	1809120970550.24	8006932357015.7	8108117882238.97	7370906514560.13	9065809078675.41	5924375191386.19	770413.164662894
Com_311_neg	Cidofovir	西多福韦	N	C8H14N3O6P	279.062	260.045	2.98981	[M-H-H2O]-	3.311	-	3	C18	Organoheterocyclic compounds	有机杂环化合物	Diazines	二嗪类	Pyrimidines and pyrimidine derivatives	嘧啶和嘧啶衍生物	"113852-37-2"	HMDB0014513	C06909	-	-	60613	NC1=NC(=O)N(C[C@@H](CO)OCP(O)(O)=O)C=C1	VWFCHDSQECPREK-LURJTMIESA-N	9.92582164335534e-09	-26.5862	1.92257847122664e-08	1	1.52651278126232	down	0.00551562200159042	0.00241333731115561	0.0014543062916874	0.000713752536207219	0.000323157486872667	0.000189903190214198	8.983694786977e-05	6.36910262875367e-05	2.68146736037017e-05	2.55134061697685e-05	1.21061212457651e-05	8.6363034199471e-06	5.54902194892363e-06	4.80661802635775e-06	3.1737253518206e-06	1.31177220104939e-06	864441.532537053
Com_2134_neg	Tricin 5-glucoside	苜蓿素 5-葡萄糖苷	N	C23H24O12	492.127	491.12	0.79196	[M-H]-	6.268	-	3	C18	Phenylpropanoids and polyketides	苯丙素类和聚酮类	Flavonoids	黄酮类化合物	Flavonoid glycosides	黄酮糖苷	"-"	HMDB0302148	-	-	LMPK12110861	-	COC1=CC(=CC(OC)=C1O)C1=CC(=O)C2=C(OC3OC(CO)C(O)C(O)C3O)C=C(O)C=C2O1	FLSOTPIEFVBPBU-UHFFFAOYSA-N	35.8264495131278	5.162953170989473	1.94646456510012e-08	1	1.51664796375354	up	2483977002.93351	3658263563.90496	5387389603.33407	6024022324.42123	7503814829.43947	9100764028.90757	10909485159.0973	10694001950.8229	16157175225.8866	16163543373.7587	21368357698.3111	22535325367.8935	30231456553.3106	23015352822.6409	32557460720.5436	37734247573.8897	5630398.01509879
Com_1844_neg	Fluocortolone	氟可龙	N	C22H29FO4	376.205	375.199	2.41961	[M-H]-	7.901	-	3	C18	Lipids and lipid-like molecules	脂质和类脂分子	Steroids and steroid derivatives	类固醇和类固醇衍生物	Hydroxysteroids	羟基类固醇	"152-97-6"	HMDB0252351	-	-	-	14445453	CC1CC2C3CC(F)C4=CC(=O)C=CC4(C)C3C(O)CC2(C)C1C(=O)CO	GAKMQHDJQHZUTJ-UHFFFAOYSA-N	106.045834580436	6.7285441435223055	2.06759735382696e-08	1	1.45520894419306	up	971812286.806771	1890055772.9365	2374740099.83384	3437682871.08534	4863113085.62721	2426272459.59671	3417961780.65779	5787784317.01819	7155230128.28679	13983666664.7822	20045439005.5559	29498496232.4191	20859941104.3449	25673896359.406	19939925732.0923	27012294093.477	359754.471264618
Com_1090_neg	(plusmn)7-epi Jasmonic Acid	-	N	C12H18O3	210.126	209.118	0.42686	[M-H]-	6.588	-	3	C18	Lipids and lipid-like molecules	脂质和类脂分子	Fatty Acyls	脂肪酰类	Lineolic acids and derivatives	亚麻酸及其衍生物	"62653-85-4"	-	C16317	-	LMFA02020003	-	CCC=CCC1C(CCC1=O)CC(=O)O	ZNJFBWYDHIGLCU-QKMQQOOLSA-N	1.47355963732519e-05	-16.0503	2.0903098805866e-08	1	1.48983375402897	down	8.92836056291405	6.08118097551559	3.44760404499673	3.35802613378534	1.4174027115354	1.66070632777894	1.42629069734682	0.56836883623436	0.415324134734141	0.417831707769945	0.139115089912131	0.444659103148841	0.312392727649866	0.315251174065693	0.109180418624762	0.172181772929355	1179469.46478919
Com_887_neg	Ethyl N-methyl-1,2,5,6-tetrahydro-pyridine-3-carboxylate	N-甲基-1,2,5,6-四氢吡啶-3-羧酸乙酯	N	C9H15NO2	169.11	168.103	0.15586	[M-H]-	5.917	-	3	C18	Alkaloids and derivatives	生物碱及其衍生物	-	-	-	-	-	-	-	-	-	-	CCOC(=O)C1=CCCN(C1)C	UNARQANIGOBIHM-UHFFFAOYSA-N	3.7325362379781	1.9001562670838645	2.11174488534166e-08	0.976562	1.42724910418327	up	3347695.7847081	3220298.52790485	2855800.53125056	2439041.38746312	4726933.76290941	5200508.08539805	3112450.39771296	7750299.42194535	5957441.41548653	7297401.19485716	8802714.56464301	7476998.52043392	5287524.47351676	8420944.37420879	7715963.41996313	14353240.9606281	527941.463201183
Com_10_neg	4-Methylcatechol	4-甲基邻苯二酚	N	C7H8O2	124.052	123.045	0.19279	[M-H]-	5.426	0.64	1	C18	Benzenoids	苯类化合物	Phenols	酚类	Benzenediols	苯二醇类	"452-86-8"	HMDB0000873	C06730	map00622;map01120;map00623;map01100;map00626;map01220	-	9958	CC1=CC=C(O)C(O)=C1	ZBCATMYQYDCTIZ-UHFFFAOYSA-N	0.16141108276762	-2.63119	2.11571469324069e-08	0.957031	1.49952362898646	down	103021.141899439	261964.270902019	294392.597603408	227842.640158692	93330.9532560214	536623.93534057	450588.441608812	163282.815002333	547929.597633169	357793.138382739	134138.006107421	180165.656301435	104160.870352457	132238.67847508	153050.964957148	82222.4918185372	2709308.17370038
Com_229_neg	Paeonol	丹皮酚	N	C9H10O3	166.063	225.076	4.71741	[M+CH3COOH-H]-	6.004	-	3	C18	Organic oxygen compounds	有机氧化合物	Organooxygen compounds	有机氧化合物	Carbonyl compounds	羰基化合物	"552-41-0"	HMDB0256081	C10712	-	-	11092	COC1=CC=C(C(C)=O)C(O)=C1	UILPJVPSNHJFIK-UHFFFAOYSA-N	0.000646564004575013	-10.5949	2.13134849224059e-08	1	1.56313199820203	down	715.675981031407	638.021723466114	349.735097885461	320.888667104773	158.757793672159	128.523358647637	101.659869937759	93.4639297927281	58.1396548045509	67.6564074313705	24.8106357901749	53.4943895258468	32.7676262165505	52.5250751797784	25.0872900641994	20.408376974709	1923649.64732462
Com_773_neg	3-methyl-3-sulfanylhexan-1-ol	3-甲基-3-硫烷基己-1-醇	N	C7H16OS	148.092	147.085	2.05162	[M-H]-	8.345	-	3	C18	Organoheterocyclic compounds	有机杂环化合物	Benzopyrans	苯并吡喃类	1-benzopyrans	1-苯并吡喃	"-"	-	-	-	-	-	CCCC(C)(S)CCO	PSALIMFZUGITJC-UHFFFAOYSA-N	0.000315530001528354	-11.6299	2.13384428546922e-08	1	1.53904807859962	down	37.4510497388203	28.5606401734371	13.1532028904346	20.1518757567219	10.1584754362337	15.1472425314963	5.32025722867122	5.57871810002249	2.6972678499646	5.13070765748995	5.46840673712936	2.87703313409812	0.62639013131716	3.23112256905268	2.08042784279886	2.26501756195237	189719.407324091
Com_1064_neg	3,4-Bis(trifluoromethyl)-1H-pyrazole	3,4-双(三氟甲基)-1H-吡唑	N	C5H2F6N2	204.012	203.005	0.04283	[M-H]-	2.058	0.55	2	C18	Organoheterocyclic compounds	有机杂环化合物	Azoles	唑类	Pyrazoles	吡唑类	"-"	HMDB0246017	-	-	-	18006160	FC(F)(F)C1=C(C=NN1)C(F)(F)F	OERNNUCUUZXPBL-UHFFFAOYSA-N	3.78617471402626	1.9207409861191416	2.16673354820928e-08	1	1.74340515638923	up	20925970.981928	23824201.8352227	24163924.5023639	23150558.4829948	27786581.5879299	24560620.4717673	27817073.514672	31477055.1228316	43978123.6853231	32091757.7471869	48668509.4939072	35851024.2053353	36396971.9930252	47604551.0545303	34991047.0865971	46166756.8037273	5481470.91815944
Com_80_neg	Terephthalic acid	对苯二甲酸	N	C8H6O4	166.027	165.019	0.56859	[M-H]-	5.49	0.76	1	C18	Benzenoids	苯类化合物	Benzene and substituted derivatives	苯及其取代衍生物	Benzoic acids and derivatives	苯甲酸及其衍生物	"100-21-0"	HMDB0002428	C06337	map01120;map01100;map00627;map01220;map00624	-	7489	OC(=O)C1=CC=C(C=C1)C(O)=O	KKEYFWRCBNTPAC-UHFFFAOYSA-N	0.304900205225161	-1.71359	2.24164569128302e-08	0.992188	1.45945975420539	down	12053872.4269456	10629028.1621761	12311747.9726548	10782491.1859976	9931107.38126252	8747525.13670141	7625848.87341432	7286252.42390829	6269445.89012906	9549502.51674424	7848574.79787555	6725034.70701698	6206906.73629346	7706614.86413839	6744550.22455355	5815622.56784805	53500972.2885894
Com_2021_neg	Xestobergsterol A	-	N	C27H44O5	448.319	447.311	0.42699	[M-H]-	9.294	-	3	C18	Lipids and lipid-like molecules	脂质和类脂分子	Steroids and steroid derivatives	类固醇和类固醇衍生物	Oxosteroids	氧化类固醇	-	-	-	-	-	-	CC1CC(C2C1C3(CCC4C(C3C2=O)C(C(C5C4(CCC(C5)O)C)O)O)C)(CC(C)C)O	NXIUUQKBFNWMSY-GUYYLKMKSA-N	9.02364605118225	3.1737104797248725	2.28383503307775e-08	0.988281	1.55656809064883	up	219346104.335129	693040166.785499	818981569.577327	937763492.350851	1304820531.63917	1035889864.24078	1104454312.31807	959950343.503691	890111652.996835	1475955772.37831	1570354267.52857	2549100561.37325	1121376867.67883	2527182538.04065	1854646019.32623	1582496292.88789	16576010.3949509
Com_1966_neg	Naucleidinal	-	N	C21H30O9	426.189	425.182	0.08679	[M-H]-	5.931	-	3	C18	Lipids and lipid-like molecules	脂质和类脂分子	Fatty Acyls	脂肪酰类	Fatty acyl glycosides	脂肪酰糖苷	-	-	-	-	-	-	CC1=C2CC(C(C=C2CCC1)C(=O)OC3C(C(C(C(O3)CO)O)O)O)C(C)C(=O)O	KRIIHCDVUZEPQL-ZNPKIPCHSA-N	404.296688296057	8.659270575925952	2.31009179872298e-08	0.992188	1.54900886789241	up	34640670369.9761	81250674819.6865	435750835042.233	651951490914.073	279850227833.144	1291631210915.04	7141012272241.03	1962299232713.51	2619387962865.17	8076755709425.07	5192652225241.63	8576459531630.21	9951110673182.81	13601365384239.9	13402242859897.8	16059077084866.0	1054863.60122462
Com_1294_neg	2-Methoxytetradecanoic acid	-	N	C15H30O3	258.219	257.212	0.0329	[M-H]-	8.945	-	3	C18	Lipids and lipid-like molecules	脂质和类脂分子	Fatty Acyls	脂肪酰类	Fatty acids and conjugates	脂肪酸和结合物	-	-	-	-	LMFA01080020	-	CCCCCCCCCCCCC(C(=O)O)OC	SVEUDKQPMQGCGQ-UHFFFAOYSA-N	0.152886471464066	-2.70947	2.35516746968316e-08	0.972656	1.55802503580007	down	627345.101791448	518191.229059081	224053.459091307	402272.327105111	153678.555259419	246409.677851897	736717.099105302	247281.044872617	204812.763428609	108752.573951814	135661.956782252	95285.1370232305	31515.3622649124	119054.335610535	208103.951037605	145776.82981264	3219492.79813012
Com_1626_neg	(plusmn)12-HETE	-	N	C20H32O3	320.235	319.228	0.01153	[M-H]-	8.389	0.8	2	C18	Lipids and lipid-like molecules	脂质和类脂分子	Fatty Acyls	脂肪酰类	Eicosanoids	类二十烷酸	"54397-83-0"	-	C14777	-	LMFA03060007	-	CCCCCC=CCC(C=CC=CCC=CCCCC(=O)O)O	ZNHVWPKMFKADKW-LQWMCKPYSA-N	3.65712597168948	1.870710321949072	2.42510240532398e-08	0.972656	1.28623448125663	up	1041811180.04815	995903353.539605	844726130.046908	391708789.36705	776293572.822654	716876093.574593	847708553.508245	1177261945.03587	429360376.308068	1806788171.60805	695038161.329389	583081595.332126	5.86806e+08	265948238.735192	797033859.455625	743624516.662202	102006337.950465
Com_935_neg	2-Hydroxy-3-(4-hydroxyphenyl)propenoate	-	N	C9H8O4	180.042	179.035	0.13562	[M-H]-	5.754	0.68	2	C18	Benzenoids	苯类化合物	Benzene and substituted derivatives	苯及其取代衍生物	Phenylpyruvic acid derivatives	苯基丙酮酸衍生物	-	HMDB0006915	C05350	map00350	-	-	C1=CC(=CC=C1C=C(C(=O)O)O)O	GQYBCIHRWMPOOF-YVMONPNESA-N	0.267248692592118	-1.90375	2.44354591339827e-08	1	1.52850612493236	down	3178007.51020682	2526095.90731981	2866048.28572611	2480387.39562158	2666281.34769565	2773208.96151892	2158933.42421518	1972297.61101167	1676280.69257335	2131948.81790537	2135018.59502741	1691673.66613478	1542143.27122858	1753189.11659709	1.7346e+06	1473872.29864163	18265897.5871893
Com_712_neg	trans-2-Octenal	反式-2-辛烯醛	N	C8H14O	126.104	125.097	0.21324	[M-H]-	5.979	0.72	2	C18	Organic oxygen compounds	有机氧化合物	Organooxygen compounds	有机氧化合物	Carbonyl compounds	羰基化合物	-	HMDB0302984	C21138	map00333;map01130	LMFA06000029	-	CCCCCC=CC=O	LVBXEMGDVWVTGY-VOTSOKGWSA-N	0.233119995675036	-2.10086	2.53941266405214e-08	1	1.48005671048852	down	302955.947274314	308395.608488639	250004.789596005	235561.068712414	201390.831896069	195997.887150888	218276.583491462	183821.607004515	188234.732229457	182058.905365745	164284.56868634	149000.288989445	132439.928366683	129371.894781613	139548.26309451	125407.692557049	1992484.78509093
Com_871_neg	Quinolinic acid	吡啶-2,3-二羧酸	N	C7H5NO4	167.022	166.014	0.47937	[M-H]-	5.799	-	3	C18	Organoheterocyclic compounds	有机杂环化合物	Pyridines and derivatives	吡啶及其衍生物	Pyridinecarboxylic acids and derivatives	吡啶羧酸及其衍生物	"89-00-9"	HMDB0000232	C03722	map01064;map00380;map00410;map00760;map01100;map01060	-	-	O=C(O)C1=NC=CC=C1C(=O)O	GJAWHXHKYYXBSV-UHFFFAOYSA-N	0.211820823016314	-2.23908	2.54302431689666e-08	1	1.54476644741814	down	784390.622994974	687904.251076807	612247.899429749	578501.798613857	589215.561793092	560911.245639455	483477.908327165	498014.50541288	485613.531332626	278535.965893111	423965.186668093	386292.730649883	369950.122204429	359729.349253324	352859.089488096	371464.115610629	5819652.50220905
Com_817_neg	Tryptamine	色胺	N	C10H12N2	160.1	159.093	0.61034	[M-H]-	5.274	-	3	C18	Organoheterocyclic compounds	有机杂环化合物	Indoles and derivatives	吲哚及其衍生物	Tryptamines and derivatives	色胺及其衍生物	"61-54-1"	HMDB0000303	C00398	map00380;map00901;map01060;map01063;map01100;map01110;map04080	-	-	NCCC1=CNC=2C=CC=CC21	APJYDQYYACXCRM-UHFFFAOYSA-N	2.94032142697165	1.5559738747047673	2.57007338612471e-08	0.976562	1.4499871332891	up	7503026.14300371	10712574.7358861	12508069.7517453	14988115.3570764	15422035.161756	15651793.9341984	11078126.7625147	16767461.4590888	11180631.6083001	21731592.9346327	12951040.0461473	18062447.0084627	20798149.2262821	2.94731e+07	14466696.3438156	10981040.5768344	2009536.9511482
Com_2145_neg	Jatamanvaltrate L	-	N	C25H38O10	498.247	497.24	1.94401	[M-H]-	6.732	-	3	C18	Lipids and lipid-like molecules	脂质和类脂分子	Prenol lipids	异戊烯醇脂	Monoterpenoids	单萜类	-	-	-	-	-	-	CC(C)CC(=O)OC1C2C(CC(C23CO3)O)(C(=CO1)COC(=O)C(C(C)C)OC(=O)CC(C)C)O	ZLGMGWPIAQVIEN-PDQNLLLBSA-N	59.0102888510729	5.882894615129563	2.59089247884015e-08	0.964844	1.44530388142079	up	5974850828.29969	258788394.979119	630766868.009177	1737003330.58622	3964627373.95208	7613104368.20434	8076771731.8629	7668374103.20221	4079857340.25577	200765908.601615	1723227164.86565	337300005.060083	2087606842.68976	68451089885.1634	5598630943.53645	2126915399.45169	14610833.7001454
Com_2026_neg	Cajaisoflavone	-	N	C26H26O7	450.168	449.161	0.14597	[M-H]-	8.231	-	3	C18	Phenylpropanoids and polyketides	苯丙素类和聚酮类	Isoflavonoids	异黄酮类	Isoflavans	异黄烷	-	HMDB0034020	-	-	LMPK12050308	-	CC(=CCC1=C(C(=C(C=C1O)OC)C2=COC3=CC4=C(C=CC(O4)(C)C)C(=C3C2=O)O)O)C	ZCGBVHBPKBFGFW-UHFFFAOYSA-N	0.00209580738211265	-8.89828	2.65723521299996e-08	0.992188	1.47923532535577	down	51.9368024271208	116.964094451919	80.7240393115267	91.1464028278747	25.8146224548479	4.88815940677423	8.75487103196745	3.26473504869261	6.95064000309286	20.5061900503493	23.0832161982924	18.6695135631492	22.4441168974184	14.4854899433751	6.85248297177272	6.54094699089477	88805.3910906836
Com_1128_neg	3-hydroxybenzoic acid-3-O-sulphate	3-羟基苯甲酸-3-O-硫酸酯	N	C7H6O6S	217.989	216.981	2.89868	[M-H]-	4.883	-	3	C18	Organic acids and derivatives	有机酸及其衍生物	Organic sulfuric acids and derivatives	有机硫酸及其衍生物	Arylsulfates	芳基硫酸盐	"-"	HMDB0059968	-	-	-	21126437	OC(=O)C1=CC(OS(O)(=O)=O)=CC=C1	MZYPOJMKJHCOQG-UHFFFAOYSA-N	241.469953551861	7.91569987341742	2.93397161533092e-08	0.996094	1.51158966040203	up	439902634381.171	777374980062.417	1458416609536.47	1601339999689.94	2940334819914.22	5675993221702.58	4031197323980.75	8168739256529.66	10943604460627.4	34258158581453.1	19874856991973.5	37841566549138.4	27058538115227.6	56285258398609.6	50513547801544.5	83223007900666.9	21017462.6672652
Com_63_neg	4-Nitrocatechol	4-硝基儿茶酚	N	C6H5NO4	155.022	154.015	0.22403	[M-H]-	5.681	0.76	1	C18	Benzenoids	苯类化合物	Phenols	酚类	Nitrophenols	硝基酚类	"3316-09-4"	HMDB0002916	C02235	map00627;map01120	-	3505109	OC1=C(O)C=C(C=C1)[N+]([O-])=O	XJNPNXSISMKQEX-UHFFFAOYSA-N	0.0238658180918168	-5.38891	2.97370536581327e-08	1	1.51063500686188	down	83440.2880468355	66153.4229203918	74040.2156737443	60428.6473994959	45501.9840676088	49098.0204117524	36311.009414402	27846.8424654395	22872.6169604321	29297.1271540603	24577.367318001	19950.8395799873	16485.3087940845	16916.3495867389	19818.8141528856	16103.409324812	7382533.68018836
Com_1069_neg	Eriosematin F	-	N	C12H12O3	204.079	203.072	0.94649	[M-H]-	5.274	-	3	C18	Benzenoids	苯类化合物	Naphthalenes	萘类	Naphthalenecarboxylic acids and derivatives	萘甲酸及其衍生物	-	-	-	-	-	-	COC1CC(=CC2=CC=CC=C12)C(=O)O	MFOLLHFXHIMCQW-NSHDSACASA-N	0.0012324274489427	-9.66428	3.14076308770927e-08	1	1.48625817993342	down	620.611483825324	555.363485169031	511.364996232095	388.288097832043	326.906085037214	442.985444050399	131.043039485372	143.950653279291	143.435620587997	118.414286874028	117.680161257879	66.0971625286775	111.634609287235	74.0056840616892	31.3610796133064	23.9147177753192	1047577.09938008
Com_575_neg	Allolithocholic acid	别石胆酸	N	C24H40O3	376.298	375.29	0.68626	[M-H]-	9.137	0.7	1	C18	Lipids and lipid-like molecules	脂质和类脂分子	Steroids and steroid derivatives	类固醇和类固醇衍生物	Bile acids, alcohols and derivatives	胆汁酸、醇及其衍生物	"2276-94-0"	HMDB0000381	-	-	LMST04010005	53477689	C[C@@H](CCC(O)=O)C1CCC2C3CCC4C[C@H](O)CC[C@]4(C)C3CC[C@]12C	SMEROWZSTRWXGI-IBUNROKMSA-N	43.6656870690024	5.4484281357045825	3.19153365872126e-08	0.996094	1.61734456381942	up	8370507.98862203	9310642.12356863	21117309.117563	3916226.15240941	46534941.5175184	20898415.7216324	40851710.098159	98269085.5637544	62307582.6427173	80371805.8820681	116220005.782255	104328836.361301	57500989.047872	6970303.3132732	91221952.9196682	91392081.6920775	38643.1335266146
Com_214_neg	Sabinic acid	端羟基12酸	N	C12H24O3	216.173	215.165	0.85809	[M-H]-	9.522	0.63	2	C18	Organic acids and derivatives	有机酸及其衍生物	Hydroxy acids and derivatives	羟基酸及其衍生物	Medium-chain hydroxy acids and derivatives	中链羟基酸及其衍生物	"505-95-3"	HMDB0002059	C08317	-	LMFA01050039	79034	OCCCCCCCCCCCC(O)=O	ZDHCZVWCTKTBRY-UHFFFAOYSA-N	30.2000818600782	4.916480554999597	3.24556938244321e-08	0.996094	1.59793676789886	up	501376488.88918	1452301715.31315	925459240.791664	1801744395.56982	2988273732.56249	4392444769.80709	3964220112.25867	7123623493.27736	5483864797.90528	7255687327.60121	4913059160.23832	10571605613.5991	7622163814.23337	14314997563.1371	9757618595.88319	7139840572.53355	3574386.04073808
Com_764_neg	2-Hydroxyheptanoic acid	-	N	C7H14O3	146.094	145.087	0.17388	[M-H]-	6.136	0.71	2	C18	Lipids and lipid-like molecules	脂质和类脂分子	Fatty Acyls	脂肪酰类	Fatty acids and conjugates	脂肪酸和结合物	-	-	-	-	LMFA01050016	-	CCCCCC(C(=O)O)O	RGMMREBHCYXQMA-UHFFFAOYSA-N	11.8969206439022	3.57251629475071	3.25408622813883e-08	1	1.48121236359556	up	1403019342.1715	1513406675.67664	2154718478.86959	2973050607.33379	3432796143.52017	3410235702.80919	4405354859.31488	4876957651.53275	3428897541.37937	4432224877.44163	4023075993.14302	5008547090.3087	6714079467.18264	8866984446.16839	7752786535.06725	10371277888.2628	31558867.6418197
Com_5_neg	Fumaric Acid	延胡索酸	N	C4H4O4	116.011	115.004	0.03774	[M-H]-	2.481	0.91	1	C18	Organic acids and derivatives	有机酸及其衍生物	Carboxylic acids and derivatives	羧酸及其衍生物	Dicarboxylic acids and derivatives	二元酸及其衍生物	"110-17-8"	HMDB0000134	C00122	map01063;map01064;map00760;map00020;map00250;map00220;map00350;map01066;map00360;map01070;map00650;map01100;map01061;map01062;map00643;map00190;map01065;map00620;map00720;map01060	-	444972	OC(=O)\C=C\C(O)=O	VZCYOOQTPOCHFL-OWOJBTEDSA-N	65.3936917674923	6.0310795670831885	3.27379701395282e-08	1	1.46925890095797	up	324500285023.936	581331961866.861	804111469417.718	987669587461.384	1451129729401.7	1754009510612.24	2214019685657.82	2618357776723.47	3019864300965.03	4271586133542.92	4376663372297.84	5303238450748.63	6592802716761.72	7700925801233.02	8074107453226.93	8819584283643.49	184600443.799608
Com_338_neg	2'-O-methyl-5-methyluridine	2'-O-甲基-5-甲基尿苷	N	C11H16N2O6	272.101	271.093	0.20816	[M-H]-	5.042	-	3	C18	Nucleosides, nucleotides, and analogues	核苷、核苷酸和类似物	Pyrimidine nucleosides	嘧啶核苷	-	-	"55486-09-4"	-	-	-	-	191372	CC1=CN(C(=O)NC1=O)C2C(C(C(O2)CO)O)OC	YHRRPHCORALGKQ-FDDDBJFASA-N	7.35727572637816	2.8791716598128283	3.35218872756758e-08	1	1.43128738280203	up	31278319.4310188	31750516.967664	55681153.9418004	36716081.7103927	67189011.9860086	23454625.1365265	100829224.628384	54659929.3643248	46044289.7569538	66437287.8501918	41688513.7632602	100527970.108574	36789351.823697	91729079.3978262	149069843.133713	75220630.1094129	1452282.91875168
Com_269_neg	pseudouridine	假尿苷	N	C9H12N2O6	244.07	243.062	1.11496	[M-H]-	1.436	0.78	1	C18	Nucleosides, nucleotides, and analogues	核苷、核苷酸和类似物	Nucleoside and nucleotide analogues	核苷和核苷酸类似物	-	-	"1445-07-4"	HMDB0000767	C02067	map00240	-	15047	OC[C@H]1O[C@H]([C@H](O)[C@@H]1O)C1=CNC(=O)NC1=O	PTJWIQPHWPFNBW-GBNDHIKLSA-N	0.546279164627926	-0.87229	3.36478549934325e-08	1	1.40412781691385	down	9938083.63015842	8283288.41414297	10571634.1553745	9223187.17226515	10687502.3851039	6399264.77929098	10196787.3015353	7224693.47111536	8920749.83375573	7281943.45871764	8449811.1261863	8555458.66114877	7808830.96565587	8483700.71400812	6530099.32568963	6928205.30479079	25088513.8231369
Com_2343_neg	PE-NMe2(18:0/20:4(5Z,8Z,11Z,14Z))	磷脂酰乙醇胺-NMe2(18:0/20:4(5Z,8Z,11Z,14Z))	N	C45H82NO8P	795.578	794.571	0.74849	[M-H]-	11.458	0.55	2	C18	Lipids and lipid-like molecules	脂质和类脂分子	Glycerophospholipids	甘油磷脂	Glycerophosphoethanolamines	甘油磷酸乙醇胺类	"-"	HMDB0113999	-	-	-	131821108	[H]C(COC(=O)CCCCCCCCCCCCCCCCC)(COP(O)(=O)OCCN(C)C)OC(=O)CCC\C=C/C\C=C/C\C=C/C\C=C/CCCCC	MWVUQMNBJZJXCF-NZPWPDRSSA-N	0.0226802245093995	-5.46242	3.55931694134611e-08	0.980469	1.58535253485873	down	25150.5910973166	14946.2642626394	31033.2202541874	34955.6115301016	8918.13644847899	2194.70264745538	12893.5652059147	14300.4258664774	9757.81013794221	1222.29486431142	12468.1507611777	1773.00961811688	3271.67189989071	5231.22024579905	4604.16360306796	2046.26757756997	2344487.94097276
Com_1528_neg	Koninginin G	-	N	C16H30O5	302.209	301.203	3.04683	[M-H]-	7.281	-	3	C18	Organoheterocyclic compounds	有机杂环化合物	Benzopyrans	苯并吡喃类	-	-	-	-	-	-	-	-	CCCCCCC(C1CCC2C(CCC(C2(O1)O)O)O)O	PLZAVOYXRMPNBF-LGFJLYTPSA-N	334.062325849149	8.383973480513156	3.83610551888132e-08	1	1.54073302773191	up	165804982154.598	120095040414.368	203156244034.097	1329272768928.13	721220798451.05	959251150034.285	6163816391704.66	686401350019.54	2175541424203.37	1526927067303.55	4027195168424.69	4252793530752.69	24661471909097.6	7447646596321.11	9154449377276.85	6028909475037.96	4046218.31926014
Com_1950_neg	Maesaquinone	-	N	C26H42O4	418.308	417.301	0.00245	[M-H]-	9.798	0.69	2	C18	Organic oxygen compounds	有机氧化合物	Organooxygen compounds	有机氧化合物	Carbonyl compounds	羰基化合物	-	-	-	-	-	-	CCCCC=CCCCCCCCCCCCCCC1=C(C(=O)C(=C(C1=O)O)C)O	UEFNZITZGVWLFK-VOTSOKGWSA-N	17.5273656123741	4.131537268191405	4.03915349627012e-08	0.988281	1.49831371342625	up	904639064.406596	2932899041.15838	3230334197.42571	2604534662.35712	5435550776.62649	10492409543.0078	6577551907.40472	11519221830.9232	5747134192.62427	14089296818.6067	8152726871.48787	23395293866.9639	12207676591.4096	20944782783.2741	29260097229.4788	15225261480.848	27752312.4602478
Com_66_neg	4,6-Dioxoheptanoic acid	4,6-二氧代庚酸	N	C7H10O4	158.058	157.05	0.69581	[M-H]-	5.329	0.58	1	C18	Organic acids and derivatives	有机酸及其衍生物	Keto acids and derivatives	酮酸及其衍生物	Medium-chain keto acids and derivatives	中链酮酸及其衍生物	"51568-18-4"	HMDB0000635	-	-	-	5312	CC(=O)CC(=O)CCC(O)=O	WYEPBHZLDUPIOD-UHFFFAOYSA-N	18.0960525111527	4.177603115748472	4.06277252817311e-08	0.996094	1.39862613279275	up	3636167046.09018	6851860047.85278	6806497534.6849	8153863754.34552	9908526065.11102	10209776059.0714	15194477434.4952	13914632218.6312	15271684983.7644	21151609760.4224	19393424453.3597	21928778598.5023	30816857587.0725	32669445583.6709	29653543846.4884	34987645430.9662	30021085.9690099
Com_943_neg	5-(1-Methoxy-1-methylethyl)-2-methyl-phenol	5-(1-甲氧基-1-甲基乙基)-2-甲基苯酚	N	C11H16O2	180.115	179.108	0.09814	[M-H]-	7.121	0.69	2	C18	Benzenoids	苯类化合物	Benzene and substituted derivatives	苯及其取代衍生物	Phenylpropanes	苯丙烷类	-	-	-	-	-	-	CC1=C(C=C(C=C1)C(C)(C)OC)O	ASVZXURNINVJAS-UHFFFAOYSA-N	0.492660539783985	-1.02133	4.06594370409207e-08	1	1.51995766638153	down	735808.65685656	866488.64277947	796055.243139913	908830.883646239	681661.666090505	894979.182147818	727280.353942558	648326.03789224	820228.140977346	666124.823409738	687496.549936139	799391.040281946	793164.418022097	464062.18680239	524939.003216578	719871.908264248	2294606.64317644
Com_1039_neg	2,4-Dinitrophenylhydrazine	2,4-二硝基苯肼	N	C6H6N4O4	198.039	197.032	3.91505	[M-H]-	5.563	-	3	C18	Benzenoids	苯类化合物	Benzene and substituted derivatives	苯及其取代衍生物	Nitrobenzenes	硝基苯类	"119-26-6"	HMDB0245463	C11283	-	-	-	C1=CC(=C(C=C1[N+](=O)[O-])[N+](=O)[O-])NN	HORQAOAYAYGIBM-UHFFFAOYSA-N	2.05662691067242e-11	-35.5009	4.11008063457899e-08	1	1.47676974316342	down	3.54832565865681e-06	7.65530496009637e-07	6.19635494814542e-07	2.28961667867318e-07	1.90100405610655e-07	3.45482662546328e-08	1.85819398564401e-08	4.30848865244521e-09	1.01205559554818e-09	2.62210829764833e-09	1.12379074264683e-09	4.97464929852237e-10	4.84811197837739e-10	4.4849601276042e-10	2.19498622424513e-10	1.58782268110955e-10	251624.651590784
Com_550_neg	Dinoprost	地诺前列素	N	C20H34O5	354.241	353.233	0.0892	[M-H]-	6.775	0.76	1	C18	Lipids and lipid-like molecules	脂质和类脂分子	Fatty Acyls	脂肪酰类	Eicosanoids	类二十烷酸	"38562-01-5"	HMDB0001139	C00639	map00590;map01100;map04072;map04080;map04913;map04976;map04921;map04726	LMFA03010002	5283078	CCCCC[C@H](O)\C=C\[C@H]1[C@H](O)C[C@H](O)[C@@H]1C\C=C\CCCC(O)=O	PXGPLTODNUVGFL-UAAPODJFSA-N	3.05928989937785	1.6131968236591234	4.22415383189152e-08	0.972656	1.65144241276572	up	124588728.649339	88140496.1448577	83125029.9401918	51428055.1468048	25677124.1227674	73960462.6926117	62093689.1972601	39157348.7819832	67074190.7082029	65706253.2507449	28059815.7882486	62383438.8443217	30485838.8168319	47572428.851137	29956953.8946607	38595624.3347921	10193516.4578921
Com_2072_neg	7-Oxatyphasterol	7-草红固醇	N	C28H48O5	464.35	463.343	0.13081	[M-H]-	9.568	0.62	2	C18	Lipids and lipid-like molecules	脂质和类脂分子	Steroids and steroid derivatives	类固醇和类固醇衍生物	Steroid lactones	类固醇内酯	-	-	C17735	map00905	-	-	CC(C)C(C)C(C(C(C)C1CCC2C1(CCC3C2COC(=O)C4C3(CCC(C4)O)C)C)O)O	LLFIMDUWAVPJEJ-IPLAFFEMSA-N	51.2041749204101	5.678189539710637	4.33310567232246e-08	1	1.54884133545439	up	35379364542.9245	72013179648.785	73326425795.1908	115369815812.467	179189621420.058	310324427488.538	262513505223.466	212330910989.453	373137541703.646	563734169778.528	316115545613.157	714467276097.447	392764234218.994	1048724955236.2	1169556728481.28	636242088902.307	50747109.4998933
Com_1131_neg	Hydroxysebacic acid	-	N	C10H18O5	218.115	217.108	0.17568	[M-H]-	6.077	-	3	C18	Organic acids and derivatives	有机酸及其衍生物	Hydroxy acids and derivatives	羟基酸及其衍生物	Medium-chain hydroxy acids and derivatives	中链羟基酸及其衍生物	-	-	-	-	LMFA01170092	-	O=C(O)CCCCCCC(O)CC(=O)O	OQYZCCKCJQWHIE-UHFFFAOYSA-N	0.125281798115044	-2.99675	4.35492921206281e-08	0.96875	1.53691765602827	down	353763.784528407	141112.768157599	141454.403484285	120426.026065603	88005.4895975167	87704.6753134803	98050.1834494464	295535.056881358	66577.8891923413	67190.3065053051	51803.5857414706	52208.2461254828	44902.5601972275	59974.1959959848	35329.5513232462	55994.3078856608	2911524.40046028
Com_2015_neg	Gibberoketosterol B	赤霉酮甾醇B	N	C28H44O4	444.324	443.317	0.22238	[M-H]-	10.14	0.56	2	C18	Lipids and lipid-like molecules	脂质和类脂分子	Steroids and steroid derivatives	类固醇和类固醇衍生物	Ergostane steroids	麦角甾烷类固醇	-	-	-	-	-	-	CC(C)C(=C)C=CC(C)C1CCC2C1(CCC3C2CC(=O)C4(C3(C(CC(C4)O)O)C)O)C	GGUKDEVDQIQJKX-FBLPJEGZSA-N	74.8070420193403	6.225102180617647	4.58704542242174e-08	0.996094	1.48559793016113	up	44031857532.474	150745866639.066	87762617646.7636	272465711328.072	399495720282.832	1161166731700.9	579696075877.699	616966525308.574	854416705085.047	1513424555028.99	850891441242.937	1819489219491.98	1402031746471.97	3075403325287.67	4586822441229.0	1676478219178.24	80643789.382712
Com_220_neg	Monobutyl phthalate	邻苯二甲酸单丁酯	N	C12H14O4	222.089	221.082	0.16288	[M-H]-	6.457	0.67	1	C18	Benzenoids	苯类化合物	Benzene and substituted derivatives	苯及其取代衍生物	Benzoic acids and derivatives	苯甲酸及其衍生物	"131-70-4"	HMDB0013247	-	-	-	8575	CCCCOC(=O)C1=CC=CC=C1C(O)=O	YZBOVSFWWNVKRJ-UHFFFAOYSA-N	0.599952201571633	-0.737081	4.65980453961399e-08	0.996094	1.63062106322747	down	15623289.1495774	14490953.657438	13181246.018062	12264502.4664673	14534962.5069046	14488463.6203222	13177386.5380212	12808414.1784112	11719480.664539	11483737.8802619	13776989.4662752	12209171.1043898	11376537.4706973	11606664.6544321	12147470.9984767	12097655.7101773	27949890.7525417
Com_1905_neg	(3beta,5alpha,6a)-Cholesta-8,14-diene-3,6-diol	-	N	C27H44O2	400.334	399.327	0.05339	[M-H]-	10.377	0.56	2	C18	Lipids and lipid-like molecules	脂质和类脂分子	Steroids and steroid derivatives	类固醇和类固醇衍生物	Cholestane steroids	胆甾烷类固醇	"84765-66-2"	HMDB0034328	-	-	-	131751546	CC(C)CCCC(C)C1CC=C2C3=C(CCC12C)C1(C)CCC(O)CC1C(O)C3	CZXLHIZQQUJTND-UHFFFAOYSA-N	17.9192482351684	4.1634382082792785	4.66466907293107e-08	0.984375	1.57164393383243	up	274660004.10615	417992328.232599	489289037.670392	831446528.874344	3111076981.59946	3887292180.47785	1105911503.49396	1771113406.68261	3.13204e+09	2164765933.67595	2235605478.52265	4667014594.4841	2154969239.42156	4753557280.84741	4605861209.38484	3364843237.49132	5167797.34168731
Com_393_neg	Antrodin A	安特罗丁A	N	C19H22O4	314.152	295.134	1.21159	[M-H-H2O]-	7.093	0.67	1	C18	Benzenoids	苯类化合物	Phenol ethers	苯酚醚	-	-	"656830-24-9"	-	-	-	-	-	CC(C)CC1=C(C(=O)OC1=O)C2=CC=C(C=C2)OCC=C(C)C	ZXIUCXGVUOQMSH-UHFFFAOYSA-N	0.020356354959846	-5.61838	4.72302108728568e-08	0.988281	1.44816085971079	down	830.634070725429	2576.76118185849	2550.96380011715	2211.25645501197	1556.67617405749	591.985205135623	365.370819582415	481.435596421866	246.503949213894	1147.63550642056	1598.64982659227	1192.36565379044	1423.29661756565	843.719398312717	236.424977372161	239.042231487856	371910.932907077
Com_651_neg	Cycloastragenol	环黄芪醇	N	C30H50O5	490.366	489.358	0.24642	[M-H]-	9.81	0.7	2	C18	Lipids and lipid-like molecules	脂质和类脂分子	Prenol lipids	异戊烯醇脂	Terpene glycosides	萜烯糖苷	"78574-94-4"	HMDB0250635	-	-	-	3664530	CC(C)(O)C1CCC(C)(O1)C1C(O)CC2(C)C3CC(O)C4C5(CC35CCC12C)CCC(O)C4(C)C	WENNXORDXYGDTP-UHFFFAOYSA-N	5.58805660354323	2.482346634426246	5.21333706247334e-08	0.984375	1.5357048954749	up	494935206.844465	1143989196.42057	772979019.963243	687379783.080564	1249125845.81576	1422606586.60652	1369421413.28137	985848390.482442	1308735987.93323	1485350224.73652	1016465264.16433	3153898854.54405	1402094348.66625	2018019866.32402	3430325161.37383	1185918978.66398	43024812.9252825
Com_1127_neg	5-Sulfosalicylate	5-磺基水杨酸盐	N	C7H6O6S	217.989	216.98	3.54685	[M-H]-	5.36	-	3	C18	Benzenoids	苯类化合物	Benzene and substituted derivatives	苯及其取代衍生物	Benzenesulfonic acids and derivatives	苯磺酸及其衍生物	-	HMDB0011725	C16199	map00626	-	-	C1=CC(=C(C=C1S(=O)(=O)O)C(=O)O)O	YCPXWRQRBFJBPZ-UHFFFAOYSA-N	133.472186405583	7.0603953270783615	5.42330925868915e-08	1	1.56025566568392	up	280260192413.203	524344265914.978	922188804725.508	601342068463.535	1324587100680.01	983494474102.638	1435342017219.18	4125092749961.9	2591101502956.49	14937967775397.8	7043571960395.53	6483955532258.43	13644580486671.0	14840136534655.3	4722496010282.86	7555875551480.28	23902373.8923328
Com_2284_neg	Delavayin B	-	N	C32H42N6O7	622.312	621.305	0.52631	[M-H]-	9.38	0.77	2	C18	Organic acids and derivatives	有机酸及其衍生物	Carboxylic acids and derivatives	羧酸及其衍生物	Amino acids, peptides, and analogues	氨基酸、肽和类似物	-	-	-	-	-	-	CCC(C)C1C(=O)NC(C(=O)NC(C(=O)NC(C(=O)NCC(=O)NC(C(=O)N1)CO)C)CC2=CC=CC=C2)CC3=CC=CC=C3	PMMISECAXPWOSB-GFRGYEAHSA-N	14.7263037253974	3.8803234569502707	5.56906578033576e-08	0.984375	1.56200655122484	up	748591785.99144	1164299292.43066	567354174.786931	1731697081.75045	4718120780.62052	3744107603.72802	4094433591.93056	3304744045.8775	3468439116.63996	4435013388.6993	7081881887.95265	8013276385.27212	1668361786.4754	15713007006.5052	6088593166.68522	5045944083.22224	17826868.4576484
Com_2108_neg	Brassinolide	-	N	C28H48O6	480.345	479.337	0.83458	[M-H]-	9.212	-	3	C18	Lipids and lipid-like molecules	脂质和类脂分子	Steroids and steroid derivatives	类固醇和类固醇衍生物	Steroid lactones	类固醇内酯	-	HMDB0034081	C08814	map00905;map01060;map01062;map01070;map01100;map01110;map04075	LMST01140001	-	CC(C)C(C)C(C(C(C)C1CCC2C1(CCC3C2COC(=O)C4C3(CC(C(C4)O)O)C)C)O)O	IXVMHGVQKLDRKH-KNBKMWSGSA-N	8.10109619604317	3.018117138811103	5.6930134465638e-08	0.992188	1.53702481723016	up	416250621.902527	709002764.68228	813156938.822821	1151403921.28371	1388867122.99829	1580764426.71998	1424983152.73758	1116934239.2597	1281719041.12974	2110795845.99562	1466593658.73798	3283765284.01785	1509923851.71662	3147194382.64164	2435826691.5273	1630873501.5221	24126442.9668889
Com_811_neg	Indole-3-acetaldehyde	吲哚-3-乙醛	N	C10H9NO	159.068	158.061	0.44806	[M-H]-	5.712	0.55	2	C18	Organoheterocyclic compounds	有机杂环化合物	Indoles and derivatives	吲哚及其衍生物	Indoles	吲哚	"2591-98-2"	HMDB0001190	C00637	map00380;map01100	-	-	C1=CC=C2C(=C1)C(=CN2)CC=O	WHOOUMGHGSPMGR-UHFFFAOYSA-N	0.347545280177044	-1.52473	5.73943441349427e-08	0.984375	1.44346970280532	down	781889.950146166	671940.341483448	758571.527175929	626522.199846204	834503.83106942	749634.920989373	702001.792350707	652032.622771542	483548.841706595	654504.970647917	580914.477148595	435930.709269119	637270.728306622	659176.814270501	480314.517918893	410014.74647926	2926169.84268422
Com_1209_neg	Putaminoxin D	-	N	C14H24O3	240.173	239.165	0.0414	[M-H]-	7.223	-	3	C18	Organoheterocyclic compounds	有机杂环化合物	Oxocins	恶辛素	-	-	-	-	-	-	-	-	CCCCCC1CC=CC(CCCC(=O)O1)O	UYQOFPNMJKJWGM-WPKIKQRISA-N	14.3318234620074	3.8411502726824005	5.77360117791051e-08	0.996094	1.44448476447621	up	1062781756.6629	1715117559.14782	1284007815.19971	2163178515.93186	2319922676.19993	2059938380.58545	3527824367.49949	3551532992.34813	3845307742.17707	5626748160.42505	6046248158.99079	4935282068.25386	4197170189.28383	5604378527.35854	4548984667.68717	10162474806.0777	9874295.57111803
Com_1105_neg	5-Deoxyribose-1-phosphate	5-脱氧核糖-1-磷酸	N	C5H11O7P	214.024	213.017	0.4563	[M-H]-	1.378	-	3	C18	Organic oxygen compounds	有机氧化合物	Organooxygen compounds	有机氧化合物	Carbohydrates and carbohydrate conjugates	碳水化合物和碳水化合物结合物	"-"	HMDB0060393	C16637	-	-	24906327	C[C@H]1O[C@H](OP(O)(O)=O)[C@H](O)[C@@H]1O	XXQFKXPJJNBLSU-TXICZTDVSA-N	4.92853687064358	2.3011594188631315	5.80004457537411e-08	1	1.40764632170905	up	1072792812.71608	1155638757.71011	1366812392.08114	1499138012.29053	1.64495e+09	1747994960.33319	1827574784.82521	1984625454.91325	2169356781.52815	2432729875.2157	2602659018.01086	2639453310.92313	2450789686.56367	2835889842.33498	3315318573.05613	2716179416.77494	77293423.9111594
Com_1992_neg	lysophosphatidic acid	-	N	C21H41O7P	436.259	435.252	0.20223	[M-H]-	9.911	0.91	2	C18	Lipids and lipid-like molecules	脂质和类脂分子	Glycerophospholipids	甘油磷脂	Glycerophosphates	甘油磷酸酯类	-	HMDB0007855	-	-	LMGP10050045	-	CCCCCCCCC=CCCCCCCCC(=O)OCC(COP(=O)(O)O)O	WRGQSWVCFNIUNZ-KTKRTIGZSA-N	0.125814628380163	-2.99063	6.11553592738034e-08	0.984375	1.6048584767421	down	12282243.9324366	10083202.597745	11966047.915651	4476865.6870848	7550426.91107243	6339559.31209544	8452923.6100068	5524345.57371631	2985542.77758039	3818685.23597297	4823234.94208013	4599388.01987088	1360176.74980769	6346153.07137524	3889830.3721549	2808360.15132641	105942683.212928
Com_1429_neg	Myristoyl-Gly-OH	-	N	C16H31NO3	285.23	284.223	0.42011	[M-H]-	8.778	0.61	2	C18	Organic acids and derivatives	有机酸及其衍生物	Carboxylic acids and derivatives	羧酸及其衍生物	Amino acids, peptides, and analogues	氨基酸、肽和类似物	-	-	-	-	-	-	CCCCCCCCCCCCCC(=O)NCC(=O)O	DYUGTPXLDJQBRB-UHFFFAOYSA-N	3.98946908976584	1.996196768371262	6.18559429761363e-08	0.992188	1.52202489496691	up	70344129.0716043	101966925.596088	142211482.198644	83047300.5829905	172773223.732256	98816571.1878799	207837643.69629	113387291.93082	118465389.115841	1.31725e+08	232692877.265046	157187751.125145	155815280.934481	202369335.235084	1.73359e+08	244634512.399731	9142129.21726558
Com_1886_neg	Diacarnoxide B	-	N	C24H42O4	394.308	393.302	1.5186	[M-H]-	9.836	0.5	2	C18	Lipids and lipid-like molecules	脂质和类脂分子	Prenol lipids	异戊烯醇脂	Diterpenoids	二萜类	-	-	-	-	-	-	CC(CCCC1(CCC(OO1)C(C)C(=O)O)C)CCC2C(=C)CCCC2(C)C	VCZNGUOXJKTDBG-TWAVVCCYSA-N	7.17465435580884	2.8429093305796926	6.43329023315321e-08	0.992188	1.48942509242518	up	248306727.373388	663273512.928991	520222932.824756	671286856.051573	790250260.764749	1297636499.11784	1122800429.59571	903888578.719515	842553923.744269	1428999028.55799	763728701.989922	1960868323.09091	1160286265.56719	2472646148.58696	2041954942.15943	1106698708.69345	14343501.6318728
Com_797_neg	Levodione	-	N	C9H14O2	154.099	153.092	0.28645	[M-H]-	5.933	0.67	2	C18	Organic oxygen compounds	有机氧化合物	Organooxygen compounds	有机氧化合物	Carbonyl compounds	羰基化合物	-	-	-	-	-	-	CC1CC(=O)CC(C1=O)(C)C	HVHHZSFNAYSPSA-ZCFIWIBFSA-N	0.0740455082231274	-3.75544	6.50603691997896e-08	0.988281	1.50076407302378	down	82995.6436730772	137997.135283113	133096.230783772	111130.081141841	76666.114790672	58956.3730209453	84455.2350920625	77732.3609880083	47719.0382977232	54976.6209935615	34451.8318667105	69110.8515170889	59888.9517537228	61721.7729630102	34627.9060033396	46921.3478990147	3914525.57472365
Com_1245_neg	Diphenyl phosphate	磷酸二苯酯	N	C12H11O4P	250.04	249.032	0.60971	[M-H]-	6.004	-	3	C18	Organic acids and derivatives	有机酸及其衍生物	Organic phosphoric acids and derivatives	有机磷酸及其衍生物	Phosphate esters	磷酸酯类	"838-85-7"	HMDB0251449	-	-	-	13282	O=P(O)(OC=1C=CC=CC1)OC=2C=CC=CC2	ASMQGLCHMVWBQR-UHFFFAOYSA-N	13.0408748680761	3.7049687532214293	6.73249441580225e-08	0.957031	1.34226133145201	up	187923763.822814	340925534.954966	114444283.905769	417183413.369296	434271243.819389	1530080873.1205	775839904.634875	1590805757.76624	2032930017.69192	1243825565.02131	2743010128.4428	1018399010.75871	1868821459.93788	1679075655.48336	1404346657.08614	5196626337.33043	5978426.00632855
Com_1547_neg	ent-15-Nor-14-oxo-8(17),12E-labdadiene-18-oic acid	ent-15-正-14-氧代-8(17),12E-油酸二烯-18-酸	N	C19H28O3	304.204	303.197	0.11446	[M-H]-	9.186	0.7	2	C18	Lipids and lipid-like molecules	脂质和类脂分子	Prenol lipids	异戊烯醇脂	Diterpenoids	二萜类	-	-	-	-	-	-	CC(=CCC1C(=C)CCC2C1(CCCC2(C)C(=O)O)C)C=O	NBGCWDAYASHSEK-NFIIJZSHSA-N	172.816448306562	7.433096726494808	7.10151388296516e-08	0.984375	1.50282024617105	up	1287639983.95663	5591561843.48122	18758222834.5362	34887035679.4476	43953709311.6885	11222444682.705	19391680102.0235	13944773369.2806	18093947512.9272	105404150640.318	228483134981.592	225801719757.318	397250271145.14	465736864784.954	94787414768.6394	123855463321.125	470568.187651358
Com_1891_neg	7,11,15-Trimethyl-3-methylene-1,2-hexadecanediol diacetate	7,11,15-三甲基-3-亚甲基-1,2-十六二醇二乙酸酯	N	C24H44O4	396.324	395.317	0.14355	[M-H]-	10.209	-	3	C18	Lipids and lipid-like molecules	脂质和类脂分子	Prenol lipids	异戊烯醇脂	Diterpenoids	二萜类	-	-	-	-	-	-	CC(C)CCCC(C)CCCC(C)CCCC(=C)C(COC(=O)C)OC(=O)C	FKUXBFQXDAAQNC-YOSAUDMPSA-N	41.1432959970358	5.362585467945798	7.46059386189989e-08	0.988281	1.49158198811333	up	4793398181.37386	14714506941.3034	10050839723.7106	33914022745.3198	34983760551.3294	72105146502.4347	68457890750.1216	40589027348.2821	59306194987.3979	84586825155.9326	82639234881.364	179674124549.028	56471085239.2771	188985648983.743	265220079899.589	106329185754.956	21634986.1711521
Com_409_neg	Zearalenone	玉米赤霉烯酮	N	C18H22O5	318.147	299.129	1.05517	[M-H-H2O]-	7.064	0.66	1	C18	Phenylpropanoids and polyketides	苯丙素类和聚酮类	Macrolides and analogues	大环内酯类及其类似物	Zearalenones	玉米赤霉烯酮	"17924-92-4"	HMDB0031752	C09981	-	LMPK04000016	5375083	[H]\C1=C([H])/C2=CC(O)=CC(O)=C2C(=O)OC(C)CCCC(=O)CCC1	MBMQEIFVQACCCH-XVNBXDOJSA-N	106.562337889876	6.735553829184029	7.53237226948435e-08	0.96875	1.49761010390382	up	707806881.259691	16307883860.493	26406421332.5756	42108372694.1832	28629592777.1983	7497433283.44537	53057738675.2515	13098749602.7627	3377095517.77343	187488151226.512	208698699714.511	353244367323.862	542795256496.151	210232933983.171	69464852008.5952	45425275110.6938	4059822.1571021
Com_1730_neg	16(17)-EpDPE	-	N	C22H32O3	344.235	343.228	0.30413	[M-H]-	8.317	-	3	C18	Lipids and lipid-like molecules	脂质和类脂分子	Fatty Acyls	脂肪酰类	Fatty acids and conjugates	脂肪酸和结合物	"-"	HMDB0013621	-	-	LMFA04000037	14392758	CC\C=C/CC1OC1C\C=C/C\C=C/C\C=C/C\C=C/CCC(O)=O	BCTXZWCPBLWCRV-ZYADFMMDSA-N	3.96457695971291	1.9871669313302303	7.55071025597663e-08	0.972656	1.52545928153022	up	145834667.053483	141332716.053664	59216441.4541864	33146034.1056273	51900528.8229283	128763382.564884	96864481.1402711	169365629.527846	81037452.0750695	326923930.126857	81867736.922296	87222446.7737539	66751587.5120368	41747383.9692269	58929381.5432315	99693575.5872567	12737719.4052045
Com_791_neg	3-propylbenzene-1,2-diol	3-丙基苯-1,2-二醇	N	C9H12O2	152.084	151.076	0.5902	[M-H]-	6.905	0.75	2	C18	Benzenoids	苯类化合物	Benzene and substituted derivatives	苯及其取代衍生物	Phenylpropanes	苯丙烷类	"2896-63-1"	-	-	-	-	-	CCCC1=C(C(=CC=C1)O)O	GOZVFLWHGAXTPA-UHFFFAOYSA-N	10.2261298158275	3.3541883404646975	7.75547118104547e-08	0.996094	1.46300107798221	up	90529675.2085471	112143458.506251	109291935.913032	161012963.444083	206967185.668426	209868997.658173	183528640.77262	195372573.521216	282064868.417057	331476077.21564	411072352.429313	361664100.075381	452197829.935016	370887332.868305	450276373.879793	524658687.071088	2307202.24308077
Com_1180_neg	Polyribosylribitolphosphate	-	N	C5H13O8P	232.035	231.027	0.31498	[M-H]-	5.623	-	3	C18	Organic oxygen compounds	有机氧化合物	Organooxygen compounds	有机氧化合物	Carbohydrates and carbohydrate conjugates	碳水化合物和碳水化合物结合物	"-"	HMDB0249913	-	-	-	2219	OCC(O)C(O)C(O)COP(O)(O)=O	VJDOAZKNBQCAGE-UHFFFAOYSA-N	7.20344964056239	2.8486879603721342	7.86465543220632e-08	0.976562	1.33432644237876	up	16976035.4532833	20909318.7780843	25083764.0131128	30404011.5725943	30344415.6123855	35406833.4808885	48564416.5632031	76987083.6252566	78439551.0730363	52252826.342279	65988192.3324879	68826491.8129918	87858244.2924633	59907030.8856727	154866850.700897	92506629.0850338	1091607.37225069
Com_1964_neg	4,4'-Methylenebis(2,6-di-tert-butylphenol)	4,4′-亚甲基双(2,6-二叔丁基苯酚)	N	C29H44O2	424.334	423.327	0.53133	[M-H]-	10.89	0.62	2	C18	Benzenoids	苯类化合物	Benzene and substituted derivatives	苯及其取代衍生物	Diphenylmethanes	二苯甲烷	"118-82-1"	-	C14287	-	-	-	CC(C)(C)C1=CC(=CC(=C1O)C(C)(C)C)CC2=CC(=C(C(=C2)C(C)(C)C)O)C(C)(C)C	MDWVSAYEQPLWMX-UHFFFAOYSA-N	42.4089502993275	5.406296868868714	8.73407780919363e-08	0.992188	1.46007240432555	up	4971524734.10652	11722524708.9219	19669513425.4661	21188883540.6997	31379395714.6035	34780408697.3361	53721527587.0187	119129051497.033	51784347354.1034	73629417026.3597	76078010867.0084	93061150762.7922	77226059392.1343	128305414020.298	181505567015.082	111113995109.569	8271756.90381668
Com_1969_neg	Ptilosteroid C	-	N	C21H34O7S	430.203	429.195	1.12202	[M-H]-	10.044	-	3	C18	Lipids and lipid-like molecules	脂质和类脂分子	Steroids and steroid derivatives	类固醇和类固醇衍生物	Sulfated steroids	硫酸化类固醇	-	-	-	-	LMST02030214	-	CC12CCC3C(C1C(CC2C=C)O)CCC4C3(CC(C(C4O)O)OS(=O)(=O)O)C	KFOPOXHOEMKJHW-NCHXZLGNSA-N	19.8111243513172	4.308238855480175	8.86597282368727e-08	0.972656	1.5654030413622	up	95579867.3258483	75443436.7196748	79353940.9916104	176163189.634082	320700715.124825	428993222.22016	626856665.211869	346656183.576919	844641885.663394	659743752.75643	585146170.517439	689486190.515407	1015197300.96066	1831382898.38493	3539337919.01096	4135575768.98953	5284363.91673186
Com_1752_neg	Dodecyl glucoside	十二烷基吡喃葡萄糖苷	N	C18H36O6	348.251	347.244	0.62581	[M-H]-	9.194	-	3	C18	Lipids and lipid-like molecules	脂质和类脂分子	Fatty Acyls	脂肪酰类	Fatty acyl glycosides	脂肪酰糖苷	"59122-55-3"	-	-	-	-	-	CCCCCCCCCCCCOC1C(C(C(C(O1)CO)O)O)O	PYIDGJJWBIBVIA-UYTYNIKBSA-N	0.153637038876181	-2.7024	8.94574770342722e-08	1	1.7442238405876	down	688498.10856753	721262.36483063	948071.580497422	1024220.30643258	905149.468617603	695258.182969889	950220.709538889	718376.873697144	580119.244199639	492249.952274308	732571.864542614	348307.197363788	680419.108728914	403762.638796687	722831.649234776	970513.239449373	17231571.4394385
Com_197_neg	Panthenol	D-泛醇	N	C9H19NO4	205.131	204.124	0.41046	[M-H]-	5.175	0.78	1	C18	Lipids and lipid-like molecules	脂质和类脂分子	Fatty Acyls	脂肪酰类	Fatty amides	脂肪酰胺	"81-13-0"	HMDB0004231	C05944	map00770	LMFA08020198	131204	CC(C)(CO)[C@@H](O)C(=O)NCCCO	SNPLKNRPJHDVJA-ZETCQYMHSA-N	3.5961387608595	1.8464486898572423	9.16784453607902e-08	0.988281	1.4084066988823	up	44310223.0476798	47643189.8961501	78009993.8967341	49354580.9344494	91779464.4031243	53817228.8490724	55820928.7532047	66528351.3271754	70526235.3681142	120762757.788591	77746378.8861605	85225426.1542099	79235048.9961981	79083133.3708339	61125194.0392382	145552658.740659	5295516.33196983
Com_1721_neg	Cardenolide	-	N	C23H34O2	342.256	341.248	1.08378	[M-H]-	10.048	-	3	C18	Lipids and lipid-like molecules	脂质和类脂分子	Steroids and steroid derivatives	类固醇和类固醇衍生物	Steroid lactones	类固醇内酯	"-"	HMDB0249669	-	-	-	22340795	CC12CCC3C(CCC4CCCCC34C)C1CCC2C1=CC(=O)OC1	JIUWTCXNUNHEGP-UHFFFAOYSA-N	30.3075492152896	4.921605289870024	1.00532698329896e-07	0.972656	1.4361929555559	up	182603927.030831	3434535224.36695	5136876618.23501	12330908771.681	7050813272.03088	4850656626.57097	6046815274.53395	2269204304.16253	4750789061.36432	18724060662.2469	30904623420.3168	27586616224.7531	41392980077.0214	52166482309.0632	7112010101.62707	7597253550.56844	13116351.3627692
Com_461_neg	Arbutin	熊果苷	N	C12H16O7	272.09	317.088	1.65045	[M+HCOOH-H]-	5.42	-	3	C18	Organic oxygen compounds	有机氧化合物	Organooxygen compounds	有机氧化合物	Carbohydrates and carbohydrate conjugates	碳水化合物和碳水化合物结合物	"497-76-7"	HMDB0029943	C06186	map02060;map00010	-	440936	OC[C@H]1O[C@@H](OC2=CC=C(O)C=C2)[C@H](O)[C@@H](O)[C@@H]1O	BJRNKVDFDLYUGJ-RMPHRYRLSA-N	0.0787795774044945	-3.66603	1.00583865305175e-07	0.980469	1.34758635865964	down	11353.5100070824	10805.6696550678	25246.055450166	4603.71253551431	12317.013364649	7948.07384676161	7742.20420202094	9021.40571384498	2826.18942205076	7953.80687262282	6250.12473376435	3344.86121341172	3471.40580983143	9014.13150364222	5561.53696602438	4218.04291492156	426165.73735519
Com_2132_neg	Lycernuic acid E	-	N	C30H50O5	490.366	489.359	0.27214	[M-H]-	9.02	0.54	2	C18	Lipids and lipid-like molecules	脂质和类脂分子	Prenol lipids	异戊烯醇脂	Triterpenoids	三萜类	-	-	-	-	-	-	CC1(C2CCC3(CC4(CCC5C(C4CCC3C2(CCC1O)C)(CCC(C5(C)C(=O)O)O)C)C)O)C	KJEMTTTXNNLOSG-AHVWWDOUSA-N	9.00240234546572	3.170310044709756	1.05715435657313e-07	0.984375	1.53587278783573	up	1070393765.21218	2619736325.97562	2851576602.18071	1961030437.17389	5893643992.01581	3702172031.54597	3802095420.37547	5010007248.25279	8576526508.30508	11966112232.1507	5227613012.54407	8927777411.75319	6075164988.02656	7632463410.88956	7597515876.87089	8062859991.53231	50907658.9274865
Com_795_neg	Diethyl sulfate	硫酸二乙酯	N	C4H10O4S	154.03	153.023	0.70652	[M-H]-	5.188	0.55	2	C18	Organic acids and derivatives	有机酸及其衍生物	Organic sulfuric acids and derivatives	有机硫酸及其衍生物	Sulfuric acid esters	硫酸酯类	"64-67-5"	HMDB0251240	C14706	-	-	-	CCOS(=O)(=O)OCC	DENRZWYUOJLTMF-UHFFFAOYSA-N	57.5566246582373	5.846910084262216	1.07386118013447e-07	0.992188	1.34426655036127	up	428897963.654115	163130901.27335	300093211.028553	301081281.46587	409946618.743549	1010954219.62136	595908925.48657	7140200510.48614	9770890466.51107	7711695030.8812	11811399004.0185	2326730035.84437	3550966098.45092	9192815337.96214	2320602520.98679	2235136157.20782	280253.622967441
Com_2138_neg	Ekeberin D2	-	N	C30H54O5	494.397	493.39	0.40353	[M-H]-	10.862	0.56	2	C18	Lipids and lipid-like molecules	脂质和类脂分子	Prenol lipids	异戊烯醇脂	Triterpenoids	三萜类	-	-	-	-	-	-	CC(=CCCC=C(C)CCC(C1(CCC(O1)C(C)(C)O)C)O)CCC=C(C)CCC(C(C)(C)O)O	TWLPOABITNDBEQ-MJUHBVCJSA-N	99.5627234187773	6.63753378893699	1.09211218646851e-07	0.996094	1.50713729164258	up	180310425360.119	741750059948.876	322975296021.575	1004075188375.44	1594231830975.07	3774324678121.5	3787581803744.3	1546316418540.56	3619488981466.64	4254218123219.46	5141726925853.7	11541248563266.1	4369591766708.81	10869760613463.1	20716018444335.1	8394534272282.25	57317593.4741428
Com_1647_neg	Anordiol	-	N	C22H30O2	326.225	325.217	0.92179	[M-H]-	9.608	-	3	C18	Lipids and lipid-like molecules	脂质和类脂分子	Steroids and steroid derivatives	类固醇和类固醇衍生物	Androstane steroids	雄甾烷类固醇	"-"	HMDB0248450	-	-	-	21953304	CC12CC(O)(CC1CCC1C3CCC(O)(C#C)C3(C)CCC21)C#C	HUUUMTTWAPMBMU-UHFFFAOYSA-N	48.8507012654241	5.610307367518852	1.10347726068783e-07	0.984375	1.50683918480293	up	2097800528.97104	4372106105.38964	2934737435.54157	2078083245.12579	19129897161.156	17733939648.9112	21988411111.3414	33808200398.6443	13781621397.4505	50165255438.2758	68926331060.2385	53016798847.1338	19659567671.9745	33104329889.5052	104669372902.116	68231399345.3412	1472799.04995437
Com_1217_neg	2-Deoxy-D-arabino-hexose 6-(dihydrogen phosphate)	2-脱氧-D-阿拉伯糖-6-(二氢磷酸)	N	C6H13O8P	244.035	243.028	0.52517	[M-H]-	1.364	-	3	C18	Organic acids and derivatives	有机酸及其衍生物	Organic phosphoric acids and derivatives	有机磷酸及其衍生物	Phosphate esters	磷酸酯类	"-"	HMDB0245100	-	-	-	5083977	OC(COP(O)(O)=O)C(O)C(O)CC=O	MBPFNOMGYSRGQZ-UHFFFAOYSA-N	23.212713405875	4.536843268513102	1.14011897690484e-07	0.988281	1.3929645533914	up	131076396276.789	60092074619.3355	188426208274.853	295391549820.404	304759289743.673	342062010122.559	315199160298.55	527252117399.497	493309276759.977	581737827991.794	472446129572.704	661438984612.122	834593557501.872	987549195212.238	1545766212352.01	1134058582005.65	279500078.914048
Com_1431_neg	ent-Abacavir	-	N	C14H18N6O	286.154	285.147	1.13658	[M-H]-	7.556	-	3	C18	Nucleosides, nucleotides, and analogues	核苷、核苷酸和类似物	Nucleoside and nucleotide analogues	核苷和核苷酸类似物	Cyclopentyl nucleosides	环戊基核苷	"-"	HMDB0251820	-	-	-	1971	NC1=NC2=C(N=CN2C2CC(CO)C=C2)C(NC2CC2)=N1	MCGSCOLBFJQGHM-UHFFFAOYSA-N	40.329845931644	5.333775989248118	1.1721761866072e-07	1	1.38141780484855	up	796380980.256235	3149861565.86268	2370529762.07049	2470891898.49864	2405379285.17786	4306315475.83063	5433946751.71554	3540610583.40535	2435294656.92821	6741713371.26323	1.19073e+09	18462120034.0453	9316277850.62755	17696135650.6431	18827189715.4602	15896707807.8963	800531.384311476
Com_675_neg	Timosaponin A1	知母皂苷A1	N	C33H54O8	578.382	577.375	0.73464	[M-H]-	8.693	-	3	C18	Lipids and lipid-like molecules	脂质和类脂分子	Steroids and steroid derivatives	类固醇和类固醇衍生物	Steroidal glycosides	甾体糖苷	"68422-00-4"	-	-	-	-	-	CC1CCC2(C(C3C(O2)CC4C3(CCC5C4CCC6C5(CCC(C6)OC7C(C(C(C(O7)CO)O)O)O)C)C)C)OC1	ZNEIIZNXGCIAAL-MYNIFUFOSA-N	44.3004832043322	5.4692505298458025	1.19647164339107e-07	1	1.48771617080646	up	2313208452.56789	2355935808.46846	1545475640.68378	3851939538.6199	4063397200.57629	5064898845.50858	11518718672.3379	7238657992.28903	6087989094.44065	8244675472.22827	10408383483.9564	34943029155.7077	11773858903.7991	43305620998.4495	25344568027.2505	26721756562.0596	1038943.67661069
Com_1023_neg	alpha-[3-(Nitrosoamino)propyl]-3-pyridinemethanol	α-[3-(亚硝基氨基)丙基]-3-吡啶甲醇	N	C9H13N3O2	195.101	194.093	3.55499	[M-H]-	7.193	-	3	C18	Organoheterocyclic compounds	有机杂环化合物	Pyridines and derivatives	吡啶及其衍生物	-	-	-	HMDB0062443	C19581	map00980;map05204	-	-	C1=CC(=CN=C1)C(CCCNN=O)O	QCCXEQGBFPINIY-UHFFFAOYSA-N	2.29028767881132e-05	-15.4141	1.21875506418652e-07	1	1.38979900384628	down	0.215602581074258	0.0474468226328439	0.124963210876391	0.0963413739501533	0.11685299668194	0.0802482040556524	0.0313111685033725	0.0263197791093915	0.0332845695274656	0.00836776254254681	0.0140014870202994	0.0105462766968754	0.00457083124784929	0.00406957329171214	0.00225348252843295	0.00468742959953223	11743.9997516989
Com_2109_neg	LysoPE(0:0/18:0)	溶血磷脂酰乙醇胺 (0:0/18:0)	N	C23H48NO7P	481.317	480.31	0.82562	[M-H]-	9.682	0.76	2	C18	Lipids and lipid-like molecules	脂质和类脂分子	Glycerophospholipids	甘油磷脂	Glycerophosphoethanolamines	甘油磷酸乙醇胺类	-	HMDB0011129	-	-	LMGP02050038	-	CCCCCCCCCCCCCCCCCC(=O)OC(CO)COP(=O)(O)OCCN	KIHAGWUUUHJRMS-JOCHJYFZSA-N	13.2417299738326	3.7270197111131425	1.29833561035828e-07	1	1.41285890367062	up	249645107592.093	370690370587.047	370902488784.196	502149696345.117	805310022706.913	665340904930.961	1078684457461.36	838875184511.897	1139771682921.97	1513985793862.93	1133243276025.05	1105836931321.74	1100360281964.73	1449256753498.47	2867274830137.28	1685632534360.7	3173728861.96748
Com_1286_neg	5-Methylcytidine	5-甲基胞苷	N	C10H15N3O5	257.101	256.094	0.02716	[M-H]-	2.015	-	3	C18	Nucleosides, nucleotides, and analogues	核苷、核苷酸和类似物	Pyrimidine nucleosides	嘧啶核苷	-	-	"2140-61-6"	HMDB0000982	-	-	-	-	N=C1N=C(O)N(C=C1C)C2OC(CO)C(O)C2O	ZAYHVCMSTBRABG-JXOAFFINSA-N	2.41677824047322	1.273085099894025	1.33202137938019e-07	0.976562	1.40625440435816	up	14806126.4394298	15034492.8532428	16318146.6453136	11290911.9808823	17346500.1024707	20325755.535186	31115139.6745268	19420984.8552471	14727797.6762306	23939527.1685047	19111772.1442759	17869953.8216742	10799824.9737515	23526750.3297511	21382441.7921412	17551422.9546419	4041575.9220904
Com_1704_neg	18-carboxy dinor Leukotriene B4	-	N	C18H26O6	338.173	337.166	0.05147	[M-H]-	7.441	-	3	C18	Lipids and lipid-like molecules	脂质和类脂分子	Fatty Acyls	脂肪酰类	Fatty acids and conjugates	脂肪酸和结合物	"102674-12-4"	HMDB0062301	-	-	LMFA01170145	-	C(CC(C=CC=CC=CC(CC=CCCC(=O)O)O)O)CC(=O)O	XWRIIHRGMKHPHN-USRRKILKSA-N	195.125294521854	7.608256999581484	1.35455236836154e-07	0.976562	1.36575334673919	up	261263254.492428	571947131.390805	760538898.989077	7636083964.18876	3296118241.41571	3350227640.30672	2867412986.21459	278551056100.96	3195845813.63809	33718156430.1546	15135129697.2807	27092513130.791	14876434412.8447	23895044211.3723	90510405293.1275	8790599648.73811	264642.708881433
Com_2258_neg	LysoPC(20:3(5Z,8Z,11Z)/0:0)	溶血磷脂酰胆碱(20:3(5Z,8Z,11Z)/0:0)	N	C28H52NO7P	545.348	580.317	1.20714	[M+Cl]-	9.614	0.5	2	C18	Lipids and lipid-like molecules	脂质和类脂分子	Glycerophospholipids	甘油磷脂	Glycerophosphocholines	甘油磷酸胆碱	"1199257-41-4"	HMDB0010393	-	-	LMGP01050139	53480467	CCCCCCCC\C=C/C\C=C/C\C=C/CCCC(=O)OC[C@@H](O)COP([O-])(=O)OCC[N+](C)(C)C	YHGXYYIGHBPDMX-BUTFDPNWSA-N	7.9804426972991	2.9964687789643007	1.46115519034297e-07	1	1.43791779564663	up	69921019.6262719	117130331.743029	79829895.2559625	137966708.580828	244260556.20142	155556493.110624	294262769.627225	217629174.591834	135442255.075238	246454187.179134	344473404.029875	239789808.28308	131682139.126086	581239607.493301	231553967.10849	159996304.501375	2301827.67096264
Com_1116_neg	5-Carboxy-2-oxohept-3-enedioate	5-羧基-2-氧代庚-3-烯二酸酯	N	C8H8O7	216.027	215.02	3.55331	[M-H]-	1.378	-	3	C18	Organic acids and derivatives	有机酸及其衍生物	Carboxylic acids and derivatives	羧酸及其衍生物	Tricarboxylic acids and derivatives	三羧酸及其衍生物	"-"	-	C04052	map00350;map01120;map01220	-	-	[H]C(=CC(=O)C(O)=O)C(CC(O)=O)C(O)=O	WHGVLEMQINVDLH-UHFFFAOYSA-N	0.00633828517618995	-7.30169	1.46424618924443e-07	0.996094	1.44489752143444	down	79856.6743778765	33271.7776822274	51370.8241008938	22761.4089116722	30051.2795735381	29692.9729566719	23627.0846083832	30252.672415431	16246.0150172163	16538.150579501	20414.2055413622	19683.5444099799	7528.79337086024	7240.31610711007	8912.43983962703	14151.6938408479	15047711.8167442
Com_1262_neg	12-Noralliacolide	-	N	C14H20O4	252.136	251.128	1.60215	[M-H]-	6.703	0.6	2	C18	Organoheterocyclic compounds	有机杂环化合物	Oxanes	环氧乙烷类	-	-	-	-	-	-	-	-	CC1CCC2(CC(=O)OC23C14C(O4)C(C3)(C)C)O	DTNFWWBECYJQMT-YWIKUWRNSA-N	0.241727757638194	-2.04854	1.58505242557584e-07	0.957031	1.56035254979574	down	3496874.4660137	9867626.30619197	403777.50213007	2776105.26816222	2992052.04267651	1673734.23824432	2880752.23137854	1126845.84877262	1347794.36416476	2444344.53225703	2025748.8901729	1635657.84970506	2099432.17700637	2097461.31000429	852541.10586377	1481511.31341548	17549695.3136637
Com_2048_neg	LysoPA(20:3(8Z,11Z,14Z)/0:0)	溶血甘油磷酸甘油酯(20:3(8Z,11Z,14Z)/0:0)	N	C23H41O7P	460.259	459.252	0.29466	[M-H]-	9.612	0.77	2	C18	Lipids and lipid-like molecules	脂质和类脂分子	Glycerophospholipids	甘油磷脂	Glycerophosphates	甘油磷酸酯类	"-"	HMDB0114759	-	-	-	87978475	CCCCC\C=C/C\C=C/C\C=C/CCCCCCC(=O)OCC(O)COP(O)(O)=O	LZSKMXWVALYCLG-QNEBEIHSSA-N	7.55035529852228	2.916544535213277	1.62929382633713e-07	1	1.39932405445448	up	894660815.235199	1325233649.2013	1125319533.07761	842473797.953015	2254380287.39792	1.41612e+09	2217843318.19543	3.07653e+09	965825481.762973	1533129404.77234	3676021453.71039	2494395100.95227	912282025.150944	7125662053.57306	2145740277.19023	2059235156.49161	25936147.2723497
Com_1836_neg	Androstane-3,17-diol 17-sulfate	-	N	C19H32O5S	372.197	371.19	1.46044	[M-H]-	6.457	-	3	C18	Lipids and lipid-like molecules	脂质和类脂分子	Steroids and steroid derivatives	类固醇和类固醇衍生物	Sulfated steroids	硫酸化类固醇	"-"	HMDB0247995	-	-	-	73744476	CC12CCC3C(CCC4CC(O)CCC34C)C1CCC2OS(O)(=O)=O	KWYNDVHEQWYGIL-UHFFFAOYSA-N	0.000102806569559479	-13.2478	1.63475962275002e-07	0.984375	1.38615446822155	down	427.493888449807	78.2783351826702	282.910308880786	136.953784693688	78.9359064446676	73.1708281752021	59.3489058397215	11.8989677682615	22.7682624635769	73.6594723886222	54.0522143942534	16.3377479189968	2.85059319883756	20.868600498801	6.03406079755774	3.10951480616261	6259750.02200711
Com_1942_neg	Maryal	-	N	C20H34O9	418.22	417.213	0.16668	[M-H]-	6.873	-	3	C18	Organic oxygen compounds	有机氧化合物	Organooxygen compounds	有机氧化合物	Carbohydrates and carbohydrate conjugates	碳水化合物和碳水化合物结合物	-	-	-	-	-	-	CC1C(C(CC(O1)OC2C(OC(CC2O)OC3C(OC=CC3OC)C)C)OC)O	FXCCXRYBFVGDRR-TYHBFHBZSA-N	270.100916678661	8.077354725902664	1.7278357156831e-07	0.992188	1.48529963963302	up	491250374037.582	194522356941.932	805742868427.123	1525883351998.73	1152277356290.74	680055336105.808	12130671758258.6	1893872995197.63	1271136814345.86	6309519243263.41	2644245778219.54	8170810160365.52	50847125626694.9	22186388024129.3	22478009835153.1	26803692428428.1	12238341.2726271
Com_2059_neg	Phlomistetraol B	-	N	C29H48O4	460.355	459.348	0.50643	[M-H]-	8.706	0.51	2	C18	Lipids and lipid-like molecules	脂质和类脂分子	Steroids and steroid derivatives	类固醇和类固醇衍生物	Hydroxysteroids	羟基类固醇	-	-	-	-	-	-	CC1(CCC2(C1)CCC3(C(=CCC4C3(CCC5C4(CC(C(C5(C)CO)O)O)C)C)C2O)C)C	SVHAKFJIIYNECQ-UNMGPXMVSA-N	62.9584763268832	5.976328721148123	1.78944739138318e-07	1	1.33155758392451	up	3787319635.40738	2870692756.94878	2641480801.09285	6218925087.52743	7.4416e+09	7861005830.88099	37440000367.7927	9052151471.45671	56618733906.722	10975966721.9778	31434179402.2055	57880054358.6713	29539463229.4546	162203458128.727	48433717836.3683	84168666090.1136	510413.431660395
Com_1856_neg	1-Myristoyl-2-hydroxy-sn-glycero-3-phosphate	-	N	C17H35O7P	382.212	381.205	0.07888	[M-H]-	8.706	0.83	2	C18	Lipids and lipid-like molecules	脂质和类脂分子	Glycerophospholipids	甘油磷脂	Glycerophosphates	甘油磷酸酯类	-	-	-	-	LMGP10050007	-	CCCCCCCCCCCCCC(=O)OCC(COP(=O)(O)O)O	FAZBDRGXCKPVJU-MRXNPFEDSA-N	13.2874095041835	3.731987960994804	1.84849791147955e-07	0.996094	1.44710962375116	up	2090198275.35265	2188019210.9808	1870347136.69231	1260532160.88869	6951117953.68621	3.19113e+09	8527770143.0288	7691126037.17911	2399864931.20557	8911004803.9872	13009523193.8836	7251403419.52428	2993180401.11428	12707959482.5048	10122924810.9405	6431820035.52683	9798296.62189551
Com_1474_neg	Sterculic acid	-	N	C19H34O2	294.256	293.249	0.02021	[M-H]-	8.591	0.73	2	C18	Lipids and lipid-like molecules	脂质和类脂分子	Fatty Acyls	脂肪酰类	Fatty acids and conjugates	脂肪酸和结合物	-	HMDB0258495	C08366	map01060	LMFA01140018	-	CCCCCCCCC1=C(C1)CCCCCCCC(=O)O	PQRKPYLNZGDCFH-UHFFFAOYSA-N	11.5887408871332	3.5346519214071397	1.87512974439752e-07	0.976562	1.39366936417756	up	89567054.5244261	291539721.636665	124939460.154727	363569080.893619	178750380.640781	473006631.683817	835104145.350954	360204655.940913	283420666.673861	619933328.089579	179648639.344809	1024676162.75631	673557578.294436	938212240.500705	1171064846.93183	596187917.879169	1878000.99747854
Com_2126_neg	LysoPG(16:0/0:0)	-	N	C22H45O9P	484.28	483.273	0.06103	[M-H]-	9.482	0.53	2	C18	Lipids and lipid-like molecules	脂质和类脂分子	Glycerophospholipids	甘油磷脂	Glycerophosphoglycerols	甘油磷酸甘油	"116870-26-9"	HMDB0240601	-	-	LMGP04050008	42607483	CCCCCCCCCCCCCCCC(=O)OC[C@@H](O)COP(O)(=O)OC[C@@H](O)CO	BVJSKAUUFXBDOB-LEWJYISDSA-N	10.7773322786975	3.429928205761534	1.89749393375914e-07	0.996094	1.29856741260729	up	365056313.699179	327774564.280229	471273526.088688	463459747.985554	725805627.454662	834678830.16695	1353494086.91245	1411647918.09193	809612825.653588	1554472574.9268	1127017004.82995	1293968618.98119	675924104.272029	1502751848.88258	2826004290.05083	2606672019.86328	3937768.85940983
Com_2121_neg	Certonardosterol B4	神经酰胺tonardosterol B4	N	C28H50O6	482.361	481.354	0.2749	[M-H]-	8.432	-	3	C18	Lipids and lipid-like molecules	脂质和类脂分子	Steroids and steroid derivatives	类固醇和类固醇衍生物	Bile acids, alcohols and derivatives	胆汁酸、醇及其衍生物	-	-	-	-	-	-	CC(C)C(CCC(C)C1CC(C2C1(CCC3C2CC(C4C3(CCC(C4O)O)C)O)C)O)(CO)O	UIFHHMHOQPQDQO-VOPWKURJSA-N	34.2447016001496	5.097808883938544	1.91024284085202e-07	0.988281	1.43787466701544	up	36149540603.0272	88407754475.968	58756609305.6873	138572370780.943	162654835565.112	185878202898.192	308292544978.942	154261504973.263	398051540019.336	476413412088.276	539137075692.124	840183393119.78	330421343086.977	1102661031807.53	2186324655963.03	538213347072.999	86943638.376553
Com_445_neg	Palmitoylglycine	棕榈酰甘氨酸	N	C18H35NO3	313.262	312.254	0.46986	[M-H]-	9.641	0.53	1	C18	Organic acids and derivatives	有机酸及其衍生物	Carboxylic acids and derivatives	羧酸及其衍生物	Amino acids, peptides, and analogues	氨基酸、肽和类似物	"2441-41-0"	HMDB0013034	-	-	LMFA08020079	151008	CCCCCCCCCCCCCCCC(=O)NCC(O)=O	KVTFEOAKFFQCCX-UHFFFAOYSA-N	10.7799861978226	3.4302834258214143	2.05048195332684e-07	0.988281	1.52808489396684	up	43292573.6860693	76350615.571287	78411939.1636908	91627206.5558545	215221833.887384	123283460.43949	195862520.315934	111363882.373439	167176502.617023	193177980.561528	271090848.045573	229261085.98056	110787325.084932	283427597.680874	474554047.483386	489183583.802976	518457.591800919
Com_2040_neg	LysoPA(20:5(5Z,8Z,11Z,14Z,17Z)/0:0)	溶血甘油磷酸甘油酯(20:5(5Z,8Z,11Z,14Z,17Z)/0:0)	N	C23H37O7P	456.228	455.22	0.12812	[M-H]-	7.783	-	3	C18	Lipids and lipid-like molecules	脂质和类脂分子	Glycerophospholipids	甘油磷脂	Glycerophosphates	甘油磷酸酯类	"-"	HMDB0114748	-	-	-	25006224	CC\C=C/C\C=C/C\C=C/C\C=C/C\C=C/CCCC(=O)OCC(O)COP(O)(O)=O	DKFJPTBTSHHMCQ-JLNKQSITSA-N	0.0094718112663515	-6.72214	2.27561426466906e-07	0.972656	1.34488323406081	down	385.319162090406	481.799054369433	538.093262050027	248.241834125459	99.1225407557199	54.7376481545065	275.794053516404	110.706401046228	64.3150496656137	42.201099143324	25.1104551105554	23.9308569058165	5.70155027850674	7.73980646343223	22.134424086999	17.317977422435	25954.2279185523
Com_1585_neg	Homochlorcyclizine	苯甲庚嗪	N	C19H23ClN2	314.155	313.148	0.42962	[M-H]-	7.815	-	3	C18	Benzenoids	苯类化合物	Benzene and substituted derivatives	苯及其取代衍生物	Diphenylmethanes	二苯甲烷	"848-53-3"	HMDB0240243	-	-	-	3627	CN1CCCN(CC1)C(C1=CC=CC=C1)C1=CC=C(Cl)C=C1	WEUCDJCFJHYFRL-UHFFFAOYSA-N	0.0205576428459553	-5.60418	2.29714459141391e-07	0.953125	1.3928853346226	down	1818.49320345487	3427.52122341169	3308.14717908495	2801.14529847245	3438.44015010681	3787.20355046764	858.918035704942	259.320319312326	473.283945923876	776.924785738354	893.869761571697	2296.90496712573	563.695036325794	1115.59127915926	304.432248235891	443.902312570391	266284.730390924
Com_360_neg	7-Methylguanosine	7-甲基鸟苷	N	C11H15N5O5	297.107	278.09	0.25582	[M-H-H2O]-	4.94	-	3	C18	Nucleosides, nucleotides, and analogues	核苷、核苷酸和类似物	Purine nucleosides	嘌呤核苷	-	-	"20244-86-4"	HMDB0001107	C20674	-	-	445404	CN1C=[N+]([C@@H]2O[C@H](CO)[C@@H](O)[C@H]2O)C2=C1C(=O)N=C(N)N2	OGHAROSJZRTIOK-KQYNXXCUSA-O	4.70206069972356	2.233293163113632	2.31591863871403e-07	0.96875	1.56616327497111	up	2777750.92948935	2728601.94598129	5481135.18252092	1961391.39897873	3964533.37088948	3843603.39070052	2119985.13854947	6332298.18734188	2601880.93922615	7640136.62684441	4514187.12585099	4027516.68231566	5697438.31342878	13068699.3995278	3670464.63549468	2785212.05658995	329050.459890537
Com_1879_neg	CPA(16:0/0:0)	-	N	C19H37O6P	392.233	391.226	0.25455	[M-H]-	9.866	0.56	2	C18	Lipids and lipid-like molecules	脂质和类脂分子	Glycerophospholipids	甘油磷脂	Glycerophosphates	甘油磷酸酯类	"-"	HMDB0007003	-	-	-	9801940	CCCCCCCCCCCCCCCC(=O)OCC1COP(O)(=O)O1	WLYRJURLXSFXRK-UHFFFAOYSA-N	0.361769669059696	-1.46686	2.37703501519813e-07	0.988281	1.19791140632589	down	38223355.5848747	29518433.2072228	28333751.7313477	19979451.3292963	33616298.9223853	24201164.2675139	32355240.1026175	33399628.8547532	19058163.4086585	22405419.9626819	28375587.357287	20759111.6819863	7907106.6881712	16021537.1973783	30604755.4745307	17573781.7086408	75300134.6777726
Com_666_neg	1-Palmitoyl-sn-glycero-3-phosphocholine	1-棕榈酰基-sn-甘油-3-磷酸胆碱	N	C24H50NO7P	495.332	540.331	0.19337	[M+HCOOH-H]-	9.683	1	1	C18	Lipids and lipid-like molecules	脂质和类脂分子	Glycerophospholipids	甘油磷脂	Glycerophosphocholines	甘油磷酸胆碱	"17364-16-8"	HMDB0010382	-	-	LMGP01050018	460602	CCCCCCCCCCCCCCCC(=O)OC[C@@H](O)COP([O-])(=O)OCC[N+](C)(C)C	ASWBNKHCZGQVJV-HSZRJFAPSA-N	11.6649638624011	3.544109932803947	2.44644600572629e-07	0.992188	1.40827436206983	up	1232400476610.73	1844766856325.76	1862884732457.18	2461830163553.92	4027186223658.68	4392343702234.36	5554258523801.5	4031122001866.23	5646079514062.58	7183897589842.08	6768129521006.56	5214167502260.06	5306838187402.63	6750396549789.14	13959977084450.0	8041351989282.8	17821111511.7016
Com_588_neg	3beta -Ursodeoxycholic acid	3beta-熊去氧胆酸	N	C24H40O4	392.293	391.286	0.53407	[M-H]-	8.302	1	1	C18	Lipids and lipid-like molecules	脂质和类脂分子	Steroids and steroid derivatives	类固醇和类固醇衍生物	Bile acids, alcohols and derivatives	胆汁酸、醇及其衍生物	"78919-26-3"	HMDB0000686	C17662	map00121	LMST04010035	127601	[H][C@@]1(CC[C@@]2([H])[C@]3([H])[C@@H](O)C[C@]4([H])C[C@@H](O)CC[C@]4(C)[C@@]3([H])CC[C@]12C)[C@H](C)CCC(O)=O	RUDATBOHQWOJDD-DNMBCGTGSA-N	7.70402385027171	2.9456121695125588	2.81806103312208e-07	0.953125	1.48185849513162	up	990018062.717383	1498969313.45242	2696737366.42162	753903944.62442	1357584802.71323	4037867710.51248	7036256923.36495	4716642021.82877	6560011846.7875	11126451358.073	2051930806.7089	8393783114.86723	3426903652.60944	6044018500.99187	9576698049.53074	3071271714.82965	104185421.794235
Com_1815_neg	3beta-Acetoxy-8beta,15-dihydroxy-ent-labda-13E-ene	-	N	C22H38O4	366.277	365.269	0.99441	[M-H]-	9.485	0.72	2	C18	Lipids and lipid-like molecules	脂质和类脂分子	Prenol lipids	异戊烯醇脂	Diterpenoids	二萜类	-	-	-	-	-	-	CC(=CCO)CCC1C2(CCC(C(C2CCC1(C)O)(C)C)OC(=O)C)C	CLXJESZSIVHFGY-XWJOHNOOSA-N	4.46885227922097	2.159904356310984	2.83180102349824e-07	0.953125	1.48084048828925	up	106625553.444804	321614427.188845	317726416.129897	320964491.341684	523508279.465189	711146650.618675	369756761.30198	482075623.556957	374268223.920597	786893760.760726	424147345.330558	974430757.674979	392452124.633604	1132938297.19499	931639614.474344	448238000.520973	33331466.0744723
Com_801_neg	5-(S)-(1-1(S)-hydroxybut-2-enyl))-dihydrofuran-2-one	5-(S)-(1-1(S)-羟基丁-2-烯基))-二氢呋喃-2-酮	N	C8H12O3	156.079	155.071	0.13464	[M-H]-	6.091	-	3	C18	Organoheterocyclic compounds	有机杂环化合物	Lactones	内酯类	Gamma butyrolactones	γ-丁内酯	-	-	-	-	-	-	CC=CC(C1CCC(=O)O1)O	HSLUVDZLTGWSDM-VHJVCUAWSA-N	0.454676160952409	-1.13709	2.85181309616847e-07	0.957031	1.43511896906564	down	5448974.04842419	3583209.07477984	3446607.22264384	4887502.59824356	2940115.13128726	6741436.69862834	4392419.63629879	4209409.21347485	2622743.01049793	3527570.03273343	2946971.93395666	2988599.11418715	3271453.77382839	4358429.58071738	3950535.39356118	2762896.69478306	10409755.8114361
Com_2067_neg	Perfluorononanoic acid	全氟壬酸	N	C9HF17O2	463.971	462.963	0.31658	[M-H]-	7.222	-	3	C18	Organohalogen compounds	有机卤化合物	Alkyl halides	卤代烃	Alkyl fluorides	烷基氟	"375-95-1"	-	-	-	-	67821	O=C(O)C(F)(F)C(F)(F)C(F)(F)C(F)(F)C(F)(F)C(F)(F)C(F)(F)C(F)(F)F	UZUFPBIDKMEQEQ-UHFFFAOYSA-N	0.270790157657526	-1.88475	2.90386669666581e-07	0.945312	1.70436162990573	down	1521569.68435967	5015431.70776711	4628319.20238059	2207310.90034661	2786260.68261434	1628440.17156086	1786536.39440696	1723773.56165155	1676357.93775579	4700732.16803323	3331943.1994654	3125628.46203109	1491717.80769961	1023264.72339588	1053674.49807907	1174780.82871733	17598488.701613
Com_1824_neg	(Z)-myristoleoylcarnitine	-	N	C21H39NO4	369.288	368.28	1.15134	[M-H]-	9.703	-	3	C18	Lipids and lipid-like molecules	脂质和类脂分子	Fatty Acyls	脂肪酰类	Fatty acid esters	脂肪酸酯	-	HMDB0240588	-	-	-	-	CCCCC=CCCCCCCCC(=O)OC(CC(=O)[O-])C[N+](C)(C)C	ABVVZYXTZLEOHP-OLHLWXQYSA-N	70.2261304422536	6.133936037739313	2.96401290499747e-07	0.976562	1.37106711841254	up	1187516976.21932	9909604036.46839	17183576918.9608	20494915114.8285	42816001694.6421	44570507564.7344	32954286452.7508	9877464600.84978	58226997698.1741	23490404273.5461	125693269537.056	93929424344.4002	112694844472.812	87123475979.5705	230742489391.889	236055870530.645	1743167.9019969
Com_1607_neg	9,10-Dihydroxystearate	9,10-二羟基硬脂酸酯	N	C18H36O4	316.261	315.254	0.51994	[M-H]-	7.944	0.54	2	C18	Lipids and lipid-like molecules	脂质和类脂分子	Fatty Acyls	脂肪酰类	Fatty acids and conjugates	脂肪酸和结合物	-	HMDB0302281	C19622	map00073	LMFA02000142	-	CCCCCCCCC(C(CCCCCCCC(=O)O)O)O	VACHUYIREGFMSP-UHFFFAOYSA-N	0.4501032552035	-1.15167	3.06240270802001e-07	0.953125	1.46080599658713	down	5600558.54894402	11885257.7058419	11417642.2075746	7300732.4720883	6895818.57636238	4527497.69871022	12373130.7291319	3207460.68976845	5556330.62987744	5628368.82129421	6683131.23578399	6162429.63468434	6355730.13892024	5127409.58054215	4245174.34909111	4789920.3137878	17729997.9510435
Com_2183_neg	Wilforic acid D	-	N	C32H52O5	516.381	515.374	0.58398	[M-H]-	10.057	-	3	C18	Lipids and lipid-like molecules	脂质和类脂分子	Prenol lipids	异戊烯醇脂	Triterpenoids	三萜类	-	-	-	-	-	-	CCOC1C23CCC4C(C2CC(C(C3C)O1)O)(CCC5(C4(CCC6(C5CC(CC6)(C)C(=O)O)C)C)C)C	MILUXBBEUPIOMH-RCBJQPBOSA-N	5.89959406985277	2.560615691159636	3.28463994253479e-07	0.976562	1.34822885051379	up	209830104.832702	430130959.31671	213649533.389967	425962809.36273	467878261.687989	1222437771.03409	844510759.435036	424152761.911163	413984250.004936	1033207722.00898	523283455.705546	1457717280.07984	533058698.415856	1057629460.10554	1768335907.29721	708584758.281245	18840051.1288945
Com_317_neg	2'-O-methylinosine	2-O-甲基肌苷	N	C11H14N4O5	282.096	263.079	1.66491	[M-H-H2O]-	6.674	-	3	C18	Nucleosides, nucleotides, and analogues	核苷、核苷酸和类似物	Purine nucleosides	嘌呤核苷	-	-	"3881-21-8"	-	-	-	-	135412763	COC1C(C(OC1N2C=NC3=C2N=CNC3=O)CO)O	HPHXOIULGYVAKW-IOSLPCCCSA-N	188.389236258109	7.557572727757996	3.57113876607922e-07	0.976562	1.41301790197226	up	13016527378.6134	674022931288.67	315005302586.864	45569710856.4916	248430788472.867	74301089398.3477	800290131654.95	621367292141.53	578827319239.992	17136543283658.5	6759706491740.81	5038492900880.12	4742244792648.57	6524956548694.17	8180304186027.1	5318840526096.83	1312122.87609974
Com_920_neg	Diallyl Trisulfide	二烯丙基三硫醚	N	C6H10S3	177.994	176.986	4.9877	[M-H]-	5.028	-	3	C18	Organosulfur compounds	有机硫化合物	Organic trisulfides	有机三硫化物	-	-	"2050-87-5"	HMDB0031154	-	-	-	-	S(SCC=C)SCC=C	UBAXRAHSPKWNCX-UHFFFAOYSA-N	53.359399455644	5.737670524392624	3.59124554246932e-07	0.984375	1.42260612096359	up	1013604328.4492	2449542579.46528	18254888969.6716	4015196469.85154	3250924547.04026	13043533439.999	30923303225.402	15271502245.9771	13127517905.5389	34143282730.3522	53342976404.5323	41842582452.7403	39309679713.1837	14350820782.0985	86999569352.8061	9693180054.19846	2189514.08862265
Com_1705_neg	Aspidospermatine	-	N	C21H26N2O2	338.199	337.192	1.62189	[M-H]-	10.218	-	3	C18	Alkaloids and derivatives	生物碱及其衍生物	Strychnos alkaloids	马钱子碱	-	-	"-"	HMDB0030358	C09041	-	-	6266786	COC1=CC=CC2=C1N(C1CC3CCN4CCC21C4\C3=C\C)C(C)=O	CCNTUVFHVFQEJI-SYZQJQIISA-N	0.216046988937496	-2.21058	3.78988397248939e-07	0.957031	1.28371644028028	down	378489.083260782	386574.116025988	256120.361527502	230441.625573755	489946.836455652	488331.081101048	366998.630880994	321680.706152172	339363.392368036	187633.613418402	281935.731137405	183207.93043408	87364.7930126784	166170.904997792	294073.44120871	287400.006273805	2390073.9041601
Com_2144_neg	DG(10:0/17:0cycw7c/0:0)	二酰基甘油(10:0/17:0cycw7c/0:0)	N	C30H56O5	496.413	495.406	0.37405	[M-H]-	11.304	-	3	C18	Lipids and lipid-like molecules	脂质和类脂分子	Glycerolipids	甘油脂	Diradylglycerols	双甘油酯	"-"	-	-	-	-	-	[H][C@](O)(COC(=O)CCCCCCCCC)COC(=O)CCCCCCCC1CC1CCCCCC	DMUTVRSDWVEDAC-LADMEODRSA-N	13.5695567406514	3.7623016897407684	3.90416620870422e-07	0.972656	1.49950591205198	up	849109066.833903	1819769877.32371	618843470.543244	3437483784.62438	2242713425.73903	7671039797.0925	12071550500.2979	3386970120.80273	5116792452.98204	6671930260.17318	6481222744.92911	16487788859.2653	4.47604e+09	14147435823.0726	11772917341.4195	4384637864.82841	13104935.3247534
Com_1461_neg	Koenimbine	O-甲基柯氏九里香酚碱	N	C19H19NO2	293.142	292.134	0.06108	[M-H]-	6.631	-	3	C18	Organoheterocyclic compounds	有机杂环化合物	Indoles and derivatives	吲哚及其衍生物	Carbazoles	咔唑类	"21087-98-9"	HMDB0030210	-	-	-	97487	COC1=CC2=C(NC3=C4C=CC(C)(C)OC4=C(C)C=C23)C=C1	OSERHKINMDLESD-UHFFFAOYSA-N	2.20530774553905	1.1409799945506915	4.3113902747424e-07	0.984375	1.1521152062143	up	108096911.662673	86420412.3633151	73478300.4548749	102770390.443969	140332963.767771	106403767.398106	96156942.3458874	139243534.710885	109659755.457894	127009003.028465	135772415.38043	107473831.807726	140919479.352271	187223970.347217	174231378.812207	121035006.527647	20698917.2610505
Com_2266_neg	Epimesquitol-(4alpha->O->4beta)-epimesquitol	-	N	C30H26O13	594.137	593.131	1.38888	[M-H]-	6.905	-	3	C18	Phenylpropanoids and polyketides	苯丙素类和聚酮类	Flavonoids	黄酮类化合物	Flavans	黄烷	-	-	-	-	-	-	C1=CC(=C(C=C1C2C(C(C3=C(O2)C(=C(C=C3)O)O)OC4C(C(OC5=C4C=CC(=C5O)O)C6=CC(=C(C=C6)O)O)O)O)O)O	KBCIHRRYAIBEDE-FAJYKJGGSA-N	7.0781977864117	2.8233820756213754	4.67598512641755e-07	0.988281	1.3537729503611	up	190433548.132012	260174000.912559	432833917.727089	441789884.653082	503881558.720779	567857780.652661	639211908.631933	335613540.251627	583476144.529753	1079858500.66583	909952322.226686	835407352.098049	675442085.194513	1306297619.41263	1377994805.02546	807231078.769377	7146214.66592966
Com_1561_neg	Abealpha1-3Manalpha	-	N	C12H22O9	310.126	309.119	0.49671	[M-H]-	5.537	-	3	C18	Organic oxygen compounds	有机氧化合物	Organooxygen compounds	有机氧化合物	Carbohydrates and carbohydrate conjugates	碳水化合物和碳水化合物结合物	-	-	-	-	-	-	CC1C(CC(C(O1)OC2C(C(OC(C2O)O)CO)O)O)O	QVRWXXYMZHICKL-LRYUFDBCSA-N	0.413130034651964	-1.27533	4.75386706844905e-07	0.917969	1.44821009625257	down	19768877.1854242	15670375.7661199	22990088.0434163	19096000.8266314	19582313.0200529	12756268.1316448	17095799.6602158	12416142.0933126	10102898.8561275	20333591.2559414	20304130.2293494	9839790.97463329	12671321.6177768	16148516.6720041	19768296.3946606	8184273.22593411	63105509.3306637
Com_1924_neg	17-Hydroxypregnenolone sulfate	-	N	C21H32O6S	412.192	411.185	0.54257	[M-H]-	6.063	-	3	C18	Lipids and lipid-like molecules	脂质和类脂分子	Steroids and steroid derivatives	类固醇和类固醇衍生物	Sulfated steroids	硫酸化类固醇	"2477-77-2"	HMDB0000416	-	-	LMST05020021	152971	[H][C@@]12CC[C@](O)(C(C)=O)[C@@]1(C)CC[C@@]1([H])[C@@]2([H])CC=C2CC(CC[C@]12C)OS(O)(=O)=O	OMOKWYAQVYBHMG-QUPIPBJSSA-N	4.61717835318635	2.2070114621442034	4.98433572473958e-07	0.96875	1.42789568796564	up	138638425.577252	130021021.897451	128481855.421418	308878895.401087	194786032.170857	596673230.992166	442838552.437887	280707097.823352	255250354.216503	540318292.261441	690951519.168172	422871811.71544	200386169.980325	651537022.983762	475296237.208226	242456355.253328	22253996.4542066
Com_721_neg	6-Methyl-5,6-dihydro-4H-1,3-thiazin-2-amine	6-甲基-5,6-二氢-4H-1,3-噻嗪-2-胺	N	C5H10N2S	130.056	129.048	7.43259	[M-H]-	5.537	-	3	C18	Organoheterocyclic compounds	有机杂环化合物	Thiazines	噻嗪类	1,3-thiazines	1,3-噻嗪类	"-"	HMDB0244999	-	-	-	1534	CC1CCN=C(N)S1	BATVOUKHGLKDGQ-UHFFFAOYSA-N	0.0547984587451241	-4.18972	5.1094564989639e-07	0.960938	1.35321867702727	down	193468.557275045	84359.2388013096	418624.957850598	102484.939248656	300304.574841425	109228.253461662	94014.670139546	85917.7177822048	73906.5777498787	186782.921261259	137774.044224501	77835.1936824662	222571.087574298	70990.5534715674	31026.3783984967	34967.0518373507	12500645.3417735
Com_1037_neg	3,4-Dihydroxyphthalate	-	N	C8H6O6	198.016	197.009	0.41309	[M-H]-	5.419	-	3	C18	Benzenoids	苯类化合物	Benzene and substituted derivatives	苯及其取代衍生物	Benzoic acids and derivatives	苯甲酸及其衍生物	-	-	C03223	map01120;map01220;map00624	-	-	C1=CC(=C(C(=C1C(=O)O)C(=O)O)O)O	QXGJCWSBOZXWOV-UHFFFAOYSA-N	0.132010077964695	-2.92128	5.59584902512787e-07	0.945312	1.53520386965372	down	27257.182789428	9489.64550519168	2385.99209916762	3067.81672994027	27190.8942567304	25437.9774012347	2928.99396288347	21306.836710386	3014.85464813965	21087.9242938248	24122.4526720576	17048.9290247323	1644.55606250502	15516.9244563673	7188.84209402872	11389.8155472966	156502.197988313
Com_1639_neg	14,15-EE-5(Z)-E	-	N	C20H36O3	324.266	323.259	0.64614	[M-H]-	9.882	-	3	C18	Lipids and lipid-like molecules	脂质和类脂分子	Fatty Acyls	脂肪酰类	Fatty acids and conjugates	脂肪酸和结合物	"519038-92-7"	-	-	-	-	-	CCCCCC1C(O1)CCCCCCCC=CCCCC(=O)O	KZTLOTWHEAHQAZ-UHFFFAOYSA-N	2.14688513445887	1.1022450042476144	5.61924175523061e-07	0.898438	1.28087535444486	up	9942858.75130126	10150252.6906994	10207422.4644672	5745905.77868561	18115146.0022471	11261749.9575506	10618715.2220775	10312935.5415813	11387060.1999665	11141013.1939276	16421084.8080222	9270138.04155277	7519948.82222954	11893270.1991966	11158809.5550722	15303872.3106697	3689860.54449301
Com_2222_neg	DG(12:0(3-OH)/17:0cycw7c/0:0)	二酰基甘油(12:0(3-OH)/17:0cycw7c/0:0)	N	C32H60O6	540.439	539.432	0.6545	[M-H]-	10.593	-	3	C18	Lipids and lipid-like molecules	脂质和类脂分子	Glycerolipids	甘油脂	Diradylglycerols	双甘油酯	"-"	-	-	-	-	-	[H][C@@](O)(COC(=O)CCCCCCCC1CC1CCCCCC)COC(=O)CC(O)CCCCCCCCC	GVYJEDYVEZLPBE-VXBYCJGMSA-N	9.07970059615686	3.1826447253177967	5.75620930267339e-07	0.980469	1.55104551446041	up	818352356.148128	1927605104.92929	1165064472.93852	4110235668.74155	2384332515.74708	3128580018.68429	10412810080.9237	2555680315.60929	4079662278.30444	5618387314.9989	4080616434.19127	12351708765.3877	2582529840.01296	9074189771.56696	6649890031.01141	4101315112.11513	1.97378e+07
Com_1214_neg	3-Oxotetradecanoic acid	3-氧代十四烷酸	N	C14H26O3	242.188	241.181	0.27446	[M-H]-	8.102	-	3	C18	Lipids and lipid-like molecules	脂质和类脂分子	Fatty Acyls	脂肪酰类	Fatty acids and conjugates	脂肪酸和结合物	"-"	HMDB0010730	-	-	LMFA01060099	-	CCCCCCCCCCCC(=O)CC(O)=O	XLKOZYOVXNPWGT-UHFFFAOYSA-N	10.9695020207099	3.4554261285082064	5.76153459109206e-07	0.976562	1.46512795759811	up	7459322130.25741	14662034273.3531	27429500680.9244	14473288890.1126	44854190618.709	22124450964.5967	32217965680.371	32625436010.5545	23641879066.3249	40711644785.8177	107913623714.655	35253496774.8848	30267223028.0848	68025203684.5556	60328499390.3715	122149134185.761	72411728.4540891
Com_1648_neg	2-Hydroxydesogestrel	2-羟基去甲地诺酮	N	C22H30O2	326.225	325.217	0.37	[M-H]-	8.331	0.61	2	C18	Lipids and lipid-like molecules	脂质和类脂分子	Steroids and steroid derivatives	类固醇和类固醇衍生物	Estrane steroids	雌激素类固醇	"-"	HMDB0060719	-	-	-	131769928	CC[C@]12CC(=C)C3[C@@H](CCC4=CCC(O)C[C@H]34)C1CCC2(O)C#C	QIHOGMOPCFYMJU-MTRZUGBVSA-N	5.32021089740622	2.411483436442902	5.88553939440402e-07	0.96875	1.45808316806555	up	5204951.80841701	4.51351e+06	2194961.98917309	878088.597348274	2402944.18086559	4685976.09697676	2732511.68924397	6544421.70085341	2232599.14809394	11504613.6846522	3191358.13580609	2680078.81351773	2103815.10336128	1449994.97827224	1594912.43909162	3466875.11935166	223040.190279392
Com_2111_neg	11-Hydroxyvittatine	-	N	C28H26N4O4	482.195	481.188	0.3378	[M-H]-	6.283	-	3	C18	Organoheterocyclic compounds	有机杂环化合物	Indoles and derivatives	吲哚及其衍生物	Carbazoles	咔唑类	-	-	-	-	-	-	CC12C(C(CC(O1)N3C4=CC=CC=C4C5=C6C(=C7C8=C(N2C7=C53)C(=CC=C8)O)CNC6=O)NC)OC	YVTHZQUVPBXOSO-STWPBFOBSA-N	4.84651079252615	2.2769464640153685	6.12317753817866e-07	0.941406	1.36309458008964	up	321769593.975562	275855936.848725	323984618.026652	340697540.352635	282790232.754138	1148693288.24904	717956556.278986	654482871.336854	450104771.806678	811210224.733062	1030851719.39219	681059776.861463	169563703.454645	1366069644.27652	858526088.601432	364706974.571904	46461709.3969758
Com_2058_neg	Phlomistetraol C	-	N	C29H48O4	460.355	459.348	0.0719	[M-H]-	10.575	-	3	C18	Lipids and lipid-like molecules	脂质和类脂分子	Steroids and steroid derivatives	类固醇和类固醇衍生物	Hydroxysteroids	羟基类固醇	-	-	-	-	-	-	CC1(CCC2(C1)CCC3(C(=CCC4C3(CCC5C4(CC(C(C5(CO)CO)O)O)C)C)C2)C)C	FJJQNQUIZRSMKR-SQCYTPTNSA-N	9.05217391487093	3.1782643026462933	6.22019103535623e-07	0.96875	1.34123562622008	up	125984751.084362	633978520.567478	375345406.919445	736940451.650675	699885771.363292	1573082577.91843	931230111.676952	861771586.824494	959231078.707967	1787616828.90421	1698641885.29149	2264411100.65949	1996810649.98965	3728564627.61454	3562238043.09168	1342948859.6174	11756931.7858548
Com_2153_neg	Clusianone	-	N	C33H42O4	502.308	501.302	1.32882	[M-H]-	8.173	0.57	2	C18	Lipids and lipid-like molecules	脂质和类脂分子	Prenol lipids	异戊烯醇脂	Monoterpenoids	单萜类	-	-	-	-	-	44593352	CC(=CCC1CC2(C(=O)C(=C(C3=CC=CC=C3)O)C(=O)C(C2=O)(C1(C)C)CC=C(C)C)CC=C(C)C)C	KLFBRRJTELLZLW-SPNPYKNRSA-N	0.20187674475979	-2.30845	7.01240418014427e-07	0.9375	1.33569442366087	down	149645.075247783	332511.821042303	368942.646955488	261413.362466118	145275.476032067	132171.267001291	53175.6195776461	46240.8689026815	111524.069591546	58230.7692216776	117172.049432471	181718.289387531	77249.7663892137	69366.7902025014	70964.8928797172	81010.6586719111	1970441.98767673
Com_2280_neg	Wattoside G	-	N	C32H52O11	612.351	611.344	1.2724	[M-H]-	7.395	-	3	C18	Lipids and lipid-like molecules	脂质和类脂分子	Steroids and steroid derivatives	类固醇和类固醇衍生物	Steroidal glycosides	甾体糖苷	-	-	-	-	-	-	[C@H]1([C@@H]([C@@H]([C@@]2([C@]([C@@H]1O)([C@@H]1[C@@H](CC2)[C@H]2[C@](CC1)([C@@H]1[C@H](C2)O[C@]2([C@H]1C)OC[C@@H](CC2)C)C)C)O)O[C@H]1[C@@H]([C@H]([C@@H](CO1)O)O)O)O)O	ORXKAXSJMZSRAH-UKVHCALONA-N	0.030710893131703	-5.02511	7.32342560179081e-07	0.984375	1.32515840311608	down	3315.8368055782	1355.36883119166	2938.57668117612	1118.8137854129	4328.49836688558	1433.62023683905	1704.43653104523	1532.54307818784	1170.29880894538	1504.56996380752	753.144392528645	1355.81	1075.46714097639	2762.84365429915	147.481969343481	571.570095493194	31249.2218533344
Com_1808_neg	N-Palmitoyltaurine	-	N	C18H37NO4S	363.244	362.237	0.58799	[M-H]-	9.336	-	3	C18	Lipids and lipid-like molecules	脂质和类脂分子	Fatty Acyls	脂肪酰类	Fatty amides	脂肪酰胺	"83982-06-3"	HMDB0240594	-	-	LMFA08020080	14504290	CCCCCCCCCCCCCCCC(=O)NCCS(O)(=O)=O	LPDJCYFKKSLKRO-UHFFFAOYSA-N	5.35131473416879	2.4198933826248417	7.46343595955106e-07	0.984375	1.3019310301952	up	63184676.1448328	74783990.0304893	77273548.5777775	95965768.8403004	265943378.205978	115724869.38915	257590735.945903	189846020.310534	147095864.293963	151852046.682102	227124254.02182	155029645.107538	115267533.095121	234639022.283134	225892105.376283	298252885.455814	4279374.33284459
Com_600_neg	3beta-Hydroxy-5-cholestenoic acid	3-beta-羟基-5-胆甾醇酸酯	N	C27H44O3	416.329	415.322	0.20027	[M-H]-	9.89	0.9	1	C18	Lipids and lipid-like molecules	脂质和类脂分子	Steroids and steroid derivatives	类固醇和类固醇衍生物	Bile acids, alcohols and derivatives	胆汁酸、醇及其衍生物	"6561-58-6"	HMDB0012453	C17333	-	LMST04030072	40579073	[H][C@@]1(CC[C@@]2([H])[C@]3([H])CC=C4C[C@@H](O)CC[C@]4(C)[C@@]3([H])CC[C@]12C)[C@H](C)CCC[C@@H](C)C(O)=O	WVXOMPRLWLXFAP-KQOPCUSDSA-N	4.73783886359726	2.244229132592007	7.61790983715809e-07	0.9375	1.40770345512505	up	29436301.0139195	68983410.7957178	54602041.7001726	50341174.7262716	191197337.461102	76597287.8547466	157887448.610189	142909323.012793	117335847.869473	160949319.403197	212673570.990815	242915452.875624	108010774.909617	220188139.071182	195393880.217514	173441660.211268	5736658.69803428
Com_1555_neg	5(Z),8(Z),14(Z)-Eicosatrienoic Acid	-	N	C20H34O2	306.256	305.248	0.35416	[M-H]-	10.52	0.56	2	C18	Lipids and lipid-like molecules	脂质和类脂分子	Fatty Acyls	脂肪酰类	Fatty acids and conjugates	脂肪酸和结合物	"90105-02-5"	-	-	-	LMFA01030767	-	CCCCCC=CCCCCC=CCC=CCCCC(=O)O	MZHLWKPZCXLYSL-IJJPYCETSA-N	4.78070111381357	2.2572222121909644	7.66166065844285e-07	0.972656	1.49860167168227	up	1013674736.5703	1747696865.40147	1551447086.77144	1290962867.63289	4139355548.47326	1.68093e+09	2999170735.89348	3606267335.07751	1438053129.52187	3611755585.12731	7640375434.01261	2961057280.10764	1845369024.04479	4038232372.64394	3239925339.0653	3442488509.86546	92772540.8339955
Com_1340_neg	G3	-	N	C14H20O5	268.131	267.123	1.5669	[M-H]-	6.545	-	3	C18	Organic oxygen compounds	有机氧化合物	Organooxygen compounds	有机氧化合物	Alcohols and polyols	醇和多元醇	-	-	-	-	-	-	CC1(C=C2C(=O)C(C(=O)C(C2(OO1)O)(C)C)(C)C)C	UBYZFUSXTLJWFM-AWEZNQCLSA-N	0.312382786489074	-1.67861	7.91430023069924e-07	0.949219	1.23053728999487	down	357666.781748716	664289.253876013	447770.646249255	1015169.84741167	475022.484895764	501427.659286108	798063.91691901	194587.971044238	305630.831208456	114815.477417682	140885.410482771	359017.827939407	463558.116998376	638486.228932664	390597.067963555	369828.025294848	2678754.24081908
Com_974_neg	3-Fumarylpyruvate	3-富马酰丙酮酸	N	C7H6O6	186.016	185.009	1.06686	[M-H]-	6.033	-	3	C18	Organic acids and derivatives	有机酸及其衍生物	Keto acids and derivatives	酮酸及其衍生物	Medium-chain keto acids and derivatives	中链酮酸及其衍生物	"-"	HMDB0060371	C02514	map01100;map01120;map00350	-	5280525	OC(=O)\C=C\C(=O)CC(=O)C(O)=O	AZCFLHZUFANAOR-OWOJBTEDSA-N	0.252006189013037	-1.98847	8.0590445125677e-07	0.957031	1.44952313240134	down	17256.4168721223	3639.82198084509	10558.995801619	5546.15003019061	6876.13360391015	3984.40904595269	6820.65440076052	3216.22799869552	3393.98532090011	6050.66678549944	4938.71172556433	2716.87302520527	8009.32388494903	8115.85073260429	5000.60915438679	3419.65445737578	28270.5753974594
Com_1103_neg	Perfluorobutyric acid	七氟丁酸	N	C4HF7O2	213.986	212.979	0.21828	[M-H]-	5.711	0.61	2	C18	Organohalogen compounds	有机卤化合物	Alkyl halides	卤代烃	Alkyl fluorides	烷基氟	"375-22-4"	HMDB0253102	-	-	-	9777	O=C(O)C(F)(F)C(F)(F)C(F)(F)F	YPJUNDFVDDCYIH-UHFFFAOYSA-N	0.574645194190774	-0.799257	8.35873887184184e-07	0.996094	1.66053135533603	down	5457670.69227548	5536489.8023442	4830010.56776616	5054800.93752874	5318032.68098082	5265364.00685085	5155116.91813194	4834020.04850009	4758710.22021685	4781439.97899521	4788889.89521948	4556701.7761673	4625103.0678092	4746499.14556571	6076623.3551034	4574706.18751358	12176245.0354868
Com_1446_neg	5-(2-Chloroethyl)-2'-deoxyuridine	5-(2-氯乙基)-2'-脱氧尿苷	N	C11H15ClN2O5	290.067	289.06	2.4967	[M-H]-	6.267	-	3	C18	Nucleosides, nucleotides, and analogues	核苷、核苷酸和类似物	Pyrimidine nucleosides	嘧啶核苷	Pyrimidine 2'-deoxyribonucleosides	嘧啶2'-脱氧核糖核苷	"-"	HMDB0246718	-	-	-	506140	OCC1OC(CC1O)N1C=C(CCCl)C(=O)NC1=O	UUSHUCRHZYSZKI-UHFFFAOYSA-N	0.21748262479048	-2.20103	8.64776096302123e-07	0.957031	1.31966967743186	down	16046.3438643127	15192.1990865675	14257.5662683792	15853.6697028555	22183.6891438274	3789.8138501872	20334.4963405466	16934.0287142422	3170.74173211917	2729.02913009091	3954.52612858122	2872.26225860502	7634.84529511651	7144.55551680858	2837.00213058325	20197.7288889294	137608.142710453
Com_1694_neg	Docosatrienoic Acid	二十二碳三烯酸	N	C22H38O2	334.287	333.28	0.01992	[M-H]-	11.288	0.52	2	C18	Lipids and lipid-like molecules	脂质和类脂分子	Fatty Acyls	脂肪酰类	Fatty acids and conjugates	脂肪酸和结合物	"28845-86-5"	HMDB0002823	-	-	LMFA01030408	-	CCC=CCC=CCC=CCCCCCCCCCCCC(=O)O	WBBQTNCISCKUMU-PDBXOOCHSA-N	5.49216825492875	2.457375823743033	8.97752682451942e-07	0.949219	1.51797267247588	up	21585141.6947617	43283334.3448498	51795941.966467	19992216.4901125	117213892.757147	41228446.9929144	115114369.559511	96967645.4825323	34036381.1807226	74179217.3996334	208000923.850328	46579156.0886788	36765290.3203102	107720007.260142	119651403.754183	125787378.527598	2173298.66051865
Com_1852_neg	C18-Sphingosine 1-phosphate; D-erythro-Sphingosine-1-phosphate	-	N	C18H38NO5P	379.249	378.242	0.32995	[M-H]-	8.865	0.84	2	C18	Lipids and lipid-like molecules	脂质和类脂分子	Sphingolipids	鞘脂类	Phosphosphingolipids	磷脂鞘脂	"-"	HMDB0247790	-	-	-	5262	CCCCCCCCCCCCCC=CC(O)C(N)COP(O)(O)=O	DUYSYHSSBDVJSM-UHFFFAOYSA-N	4.56271214335166	2.1898916385613756	1.00605913771817e-06	0.960938	1.39228444660299	up	726924282.155359	1644965555.52776	1522228432.44458	1156047911.44497	3251631521.44936	3075676940.06963	4474395387.25132	3110533929.59326	1944898644.62053	3989676272.12872	2766708741.17646	3210339942.90512	1904214912.99042	7962301399.02732	5091875797.70312	2874349556.60533	120664732.301781
Com_146_neg	gamma-Glu-Gly	gamma-谷氨酰胺-甘氨酸	N	C7H12N2O5	204.075	185.057	0.6101	[M-H-H2O]-	1.45	0.84	1	C18	Organic acids and derivatives	有机酸及其衍生物	Carboxylic acids and derivatives	羧酸及其衍生物	Amino acids, peptides, and analogues	氨基酸、肽和类似物	"1948-29-4"	HMDB0011667	-	-	-	165527	N[C@@H](CCC(=O)NCC(O)=O)C(O)=O	ACIJGUBIMXQCMF-BYPYZUCNSA-N	0.202092750996777	-2.30691	1.01253943734553e-06	0.953125	1.07821354382842	down	800048.502541723	733925.782823061	659574.920687091	359405.384888236	717652.370897347	242758.516400489	314807.210162761	657131.94697525	742000.954432826	353953.251170357	312317.372668323	197859.575285717	238613.638802834	405704.378958985	139785.840647644	154508.206928199	6594715.57620621
Com_547_neg	N-Feruloylserotonin	N-阿魏羟色胺	N	C20H20N2O4	352.142	351.134	2.07898	[M-H]-	6.905	-	3	C18	Organoheterocyclic compounds	有机杂环化合物	Indoles and derivatives	吲哚及其衍生物	Tryptamines and derivatives	色胺及其衍生物	"68573-23-9"	HMDB0032759	-	-	-	5969616	COC1=CC(\C=C\C(=O)NCCC2=CNC3=C2C=C(O)C=C3)=CC=C1O	WGHKJYWENWLOMY-XVNBXDOJSA-N	2.18149653022914	1.1253181790432258	1.04721306915161e-06	0.957031	1.31012540786128	up	18742116.4531514	18277863.8865906	16572774.2266675	17259014.6915224	28589927.0669919	31105070.6534014	28016618.1649202	2.10332e+07	26787695.9840783	20679621.2137695	34520547.4856822	31913104.1773923	21315399.2964742	31082845.762029	3.72176e+07	34703663.165199	5968646.13081233
Com_700_neg	Phenylacetaldehyde	2-苯基乙醛	N	C8H8O	120.058	119.05	0.82472	[M-H]-	5.683	0.75	2	C18	Benzenoids	苯类化合物	Benzene and substituted derivatives	苯及其取代衍生物	Phenylacetaldehydes	苯乙醛类	"122-78-1"	HMDB0006236	C00601	map00360;map00643;map01100;map01120	-	-	C1=CC=C(C=C1)CC=O	DTUQWGWMVIHBKE-UHFFFAOYSA-N	0.279844718370154	-1.8373	1.11510127271947e-06	0.929688	1.48445583708907	down	2825084.82380108	1788483.6407897	12721819.9127576	1837318.95510545	1745135.92217454	1191487.71669121	2825529.83633539	1501067.02199612	1582625.70410568	3196401.84484352	1853715.51018207	1667049.37776344	2010549.09320087	1526254.09011178	1669100.35625703	1533015.19291682	15963121.2053486
Com_1254_neg	Procainamide 4-hydroxylamine	-	N	C13H21N3O2	251.163	250.156	1.21453	[M-H]-	7.252	-	3	C18	Benzenoids	苯类化合物	Benzene and substituted derivatives	苯及其取代衍生物	Benzoic acids and derivatives	苯甲酸及其衍生物	-	HMDB0256787	-	-	-	-	CCN(CC)CCNC(=O)C1=CC=C(C=C1)NO	JBFULHOJGOVPTK-UHFFFAOYSA-N	1.65784501458789	0.7293091412505976	1.15673056930341e-06	0.929688	1.08509074339359	up	2001988.41559976	2349526.66782986	2597839.00184725	2679071.19259689	2495266.43052208	2039546.57526416	2697733.32099445	1795622.67522131	2834403.2819349	1955492.52099632	3457659.97490994	2958104.07321561	2809616.17753989	2478248.8409566	2950346.18080419	2902875.89692268	1045047.4719137
Com_2264_neg	Bilirubin	胆红素	N	C33H36N4O6	584.263	583.257	0.86689	[M-H]-	11.078	0.72	2	C18	Organoheterocyclic compounds	有机杂环化合物	Tetrapyrroles and derivatives	四吡咯及其衍生物	Bilirubins	胆红素	"635-65-4"	HMDB0000054	C00486	map00860;map01100;map01110;map04976	-	-	O=C(O)CCC1=C(NC(C=C2N=C(O)C(=C2C=C)C)=C1C)CC=3NC(C=C4N=C(O)C(C=C)=C4C)=C(C3CCC(=O)O)C	BPYKTIZUTYGOLE-IFADSCNNSA-N	30.7026851610577	4.940292929607859	1.21101699311177e-06	0.933594	1.32781359872409	up	747741482.827285	2082772827.9581	4943048749.7606	10519790965.5301	5553785618.55101	328815314.910746	7934316323.86351	865494425.756681	102376884.000356	14395529312.1687	9518867391.07382	15479095174.798	22446101360.2147	60997735924.6081	2719617955.54385	2636239223.07764	24745702.3921671
Com_259_neg	2'-O-Methyluridine	2-甲氧基尿苷	N	C10H14N2O6	258.085	239.066	3.81839	[M-H-H2O]-	7.031	0.64	2	C18	Nucleosides, nucleotides, and analogues	核苷、核苷酸和类似物	Pyrimidine nucleosides	嘧啶核苷	-	-	"2140-76-3"	HMDB0240328	-	-	-	102212	CO[C@@H]1[C@H](O)[C@@H](CO)O[C@H]1N1C=CC(=O)NC1=O	SXUXMRMBWZCMEN-ZOQUXTDFSA-N	74.7847894385833	6.22467296348956	1.23133439003781e-06	0.996094	1.54877382606816	up	534316857225.106	1381311444903.98	3765488943880.34	7231395251498.32	1469562383019.44	2133761092046.03	4411628030994.69	2725082695406.61	3473445042959.38	8418853873657.14	5762280492826.6	9081456271067.06	14998148981889.0	14424448282362.3	15062892009315.1	17056637821556.4	2851185.47307595
Com_1636_neg	6beta,7beta-Dihydroxy-12E-abienol	6beta,7beta-二羟基-12E-松油醇	N	C20H34O3	322.251	321.243	0.44796	[M-H]-	8.577	0.5	2	C18	Lipids and lipid-like molecules	脂质和类脂分子	Prenol lipids	异戊烯醇脂	Diterpenoids	二萜类	-	-	-	-	-	-	CC(=CCC1C2(CCCC(C2C(C(C1(C)O)O)O)(C)C)C)C=C	JEZOMVOAWYLQAJ-CZPBSACOSA-N	2.72515496509329	1.4463382706289898	1.24308028292156e-06	0.929688	1.24555561570645	up	27716571.1912307	17051259.9108621	11308482.7906828	6336759.27141208	8394098.45847103	16991985.7173038	8882095.40682527	30345636.0903673	6463536.78995449	20346042.8910564	11503182.4539501	8141678.50530995	7869073.47074749	10085889.1385864	9031197.30514114	10743718.8023384	3243624.10109307
Com_1610_neg	3,4,17-trihydroxy-9,10-secoandrosta-1,3,5(10)-triene-9-one	-	N	C19H26O4	318.183	317.176	0.35478	[M-H]-	8.62	-	3	C18	Benzenoids	苯类化合物	Phenols	酚类	Benzenediols	苯二醇类	-	-	-	-	-	91825647	CC1=C(C(=C(C=C1)O)O)CCC2C3CCC(C3(CCC2=O)C)O	XRMKFJVUFYGENU-AYSYYIBYSA-N	8.46898071324984	3.0821883440051026	1.2781014675656e-06	0.945312	1.5365511743276	up	5421159.33793795	16328326.906168	20430526.0821241	31194442.5390999	26170305.8180915	2288752.00721476	8916416.75962532	14433835.7216884	6619388.28085263	29711435.8502099	54326572.6206197	49510927.4759111	72215666.1841063	56595302.441706	10969494.3507456	10721537.7462911	748295.477579465
Com_1080_neg	alpha-Irone	-	N	C14H22O	206.167	205.159	1.75663	[M-H]-	7.252	-	3	C18	Lipids and lipid-like molecules	脂质和类脂分子	Prenol lipids	异戊烯醇脂	Sesquiterpenoids	倍半萜类	-	HMDB0035631	C09690	-	-	-	CC1CC=C(C(C1(C)C)C=CC(=O)C)C	JZQOJFLIJNRDHK-CMDGGOBGSA-N	0.462827607051147	-1.11145	1.39859450310255e-06	0.941406	1.40477131602627	down	1545326.33749971	1631230.16112337	1284012.30432435	1186801.87701003	706516.150614598	848597.625181037	829480.457634922	786405.098076563	782510.115603315	949415.260431167	860535.24749577	992167.025773047	937830.630526982	526862.305350082	685061.370591145	612568.794195607	2834087.45568641
Com_9_neg	(S)-3,4-Dihydroxybutyric acid	(S)-3,4-二羟基丁酸	N	C4H8O4	120.042	119.035	0.59984	[M-H]-	1.493	0.79	2	C18	Organic acids and derivatives	有机酸及其衍生物	Hydroxy acids and derivatives	羟基酸及其衍生物	Beta hydroxy acids and derivatives	β-羟基酸及其衍生物	"-"	HMDB0000337	-	-	LMFA01050378	150929	OCC(O)CC(O)=O	DZAIOXUZHHTJKN-UHFFFAOYSA-N	7.61539163399361e-05	-13.6807	1.6904915867477e-06	0.960938	1.41059737669085	down	1365.22823049769	1084.50510868391	637.003730428664	517.206088133409	418.603979678599	245.309038745156	219.587867514541	156.661497173103	106.403919737106	97.7334417923922	69.4954617392179	58.3085847622102	37.4382207986061	40.2831513855607	34.6550651825062	28.4863978871599	39650281.0490293
Com_1447_neg	Limazepine B2	-	N	C15H18N2O4	290.127	289.119	2.12152	[M-H]-	6.603	-	3	C18	Organoheterocyclic compounds	有机杂环化合物	Benzodiazepines	苯二氮卓类	1,4-benzodiazepines	1,4-苯二氮卓类	-	-	-	-	-	-	CCC1=CN2C(C1)C(NC3=C(C2=O)C=CC(=C3O)OC)O	YKBYRAOPZZWMOE-HZMBPMFUSA-N	13.0270452570884	3.703437989511442	1.70950616767031e-06	0.941406	1.52935385208412	up	18210426.0008537	18170689.799695	621386631.960812	106853123.672167	1.58537e+08	127955419.327392	29814559.0548404	583406253.836258	32286237.4181048	63000656.2488993	71040004.9896653	352502759.393685	65890139.2595569	788006304.69492	77826695.8629055	57098371.5835893	5205230.44236767
Com_1858_neg	16beta-OH-Dhea sulfate	-	N	C19H28O6S	384.161	383.154	0.89403	[M-H]-	5.917	0.65	2	C18	Lipids and lipid-like molecules	脂质和类脂分子	Steroids and steroid derivatives	类固醇和类固醇衍生物	Sulfated steroids	硫酸化类固醇	"-"	HMDB0244759	-	-	-	53420738	CC12CCC3C(CC=C4CC(O)CCC34C)C1CC(OS(O)(=O)=O)C2=O	UNURIUSTYBXRLV-UHFFFAOYSA-N	0.304069877999281	-1.71753	1.74849917535145e-06	0.9375	1.40573328893016	down	9684611.10441139	22618131.5033147	8008832.20699777	19070181.2868879	16773392.2866592	31539558.912612	30989384.1523075	14219868.0836685	12052698.1987113	15659994.8002696	24986005.5572602	21762467.3054148	5516539.06354766	20260921.1860806	10354618.5227069	17497185.0406243	73034965.1013971
Com_2029_neg	Pallidin (sesquiterpene)	-	N	C25H38O7	450.262	449.255	0.30446	[M-H]-	8.677	-	3	C18	Lipids and lipid-like molecules	脂质和类脂分子	Prenol lipids	异戊烯醇脂	Sesquiterpenoids	倍半萜类	-	-	-	-	-	-	CC(C)C1CCC2(C1(CCC(C(C2)OC(=O)C3=CC(=C(C(=C3)OC)OC)OC)(C)O)O)C	MXZWEUNFKTYREI-FGLAVKMOSA-N	6.21792337741392	2.636432838662564	1.77530905774341e-06	0.953125	1.51626726857679	up	2122586628.92314	1027400171.39744	1532480260.91755	928050027.912625	4925477058.53988	3877438482.81945	4358608775.71776	2704587422.98723	2701024638.94225	6008296499.05908	4669843420.39585	5498450593.60623	1308658281.73707	9063777947.24576	2615370482.93904	2105060674.32302	75947278.4306918
Com_2124_neg	LysoPA(22:5(4Z,7Z,10Z,13Z,16Z)/0:0)	溶血甘油磷酸甘油酯(22:5(4Z,7Z,10Z,13Z,16Z)/0:0)	N	C25H41O7P	484.259	483.252	0.05609	[M-H]-	9.489	-	3	C18	Lipids and lipid-like molecules	脂质和类脂分子	Glycerophospholipids	甘油磷脂	Glycerophosphates	甘油磷酸酯类	"-"	HMDB0114753	-	-	-	25006226	CCCCC\C=C/C\C=C/C\C=C/C\C=C/C\C=C/CCC(=O)OCC(O)COP(O)(O)=O	BAJTXVWXVJSULG-WMPRHZDHSA-N	7.43978445222739	2.8952608237247945	1.85872524192524e-06	0.980469	1.28284772620665	up	384203272.919095	472511197.550386	533884524.605427	375326089.598266	708236840.486567	711106507.045046	1217252736.5614	802104058.640399	716802029.233059	994814620.810041	1565796804.7979	1000337001.03843	533563461.815884	2484838612.4695	1952852844.02567	1088367511.68169	5286610.43747875
Com_1720_neg	Streptidine 6-phosphate	-	N	C8H19N6O7P	342.105	341.098	0.52239	[M-H]-	6.703	-	3	C18	Organic oxygen compounds	有机氧化合物	Organooxygen compounds	有机氧化合物	Alcohols and polyols	醇和多元醇	"-"	-	C01121	map00521;map01130	-	-	NC(=N)N[C@@H]1[C@@H](O)[C@H](O)[C@@H](OP(O)(O)=O)[C@H](NC(N)=N)[C@H]1O	UUUGVWGQJIFFRM-FUHDGFEASA-N	0.222534862901051	-2.1679	1.90702590132815e-06	0.917969	1.2995707621024	down	314798.815950225	78155.7049132484	23751.7513796729	222534.246430587	70358.0875983721	121092.177400114	259221.584370526	70711.9290018776	67896.1975279588	58230.1894193956	227435.153914521	79849.9329928959	33680.2493783612	90117.6472285392	61309.0601929072	125943.917092429	533496.602675787
Com_1407_neg	(5S)-5-hydroxy-1,7-diphenylheptan-3-one	-	N	C19H22O2	282.162	281.155	0.51455	[M-H]-	8.533	-	3	C18	Phenylpropanoids and polyketides	苯丙素类和聚酮类	Diarylheptanoids	二芳基庚烷类	Linear diarylheptanoids	线性二芳基庚烷	-	-	-	-	-	-	O=C(CCC=1C=CC=CC1)CC(O)CCC=2C=CC=CC2	CCNKTMMNRPJQHV-SFHVURJKSA-N	14.9105490926645	3.898261481863358	2.04310881681303e-06	0.972656	1.41460887594905	up	10864324.3416532	68714575.8142241	101663476.992961	93388836.2122466	131834586.676346	39025982.6591806	53389095.9996683	70523398.0725898	47381839.8497484	247058665.75764	489758639.779387	429355612.834165	720939404.671297	488369751.659103	104614117.246728	122487091.152209	494786.599540932
Com_2056_neg	Lys Trp Lys	赖氨酸色氨酸赖氨酸	N	C23H36N6O4	460.28	459.273	1.0068	[M-H]-	8.288	-	3	C18	Organic acids and derivatives	有机酸及其衍生物	Carboxylic acids and derivatives	羧酸及其衍生物	Amino acids, peptides, and analogues	氨基酸、肽和类似物	-	-	-	-	-	-	C1=CC=C2C(=C1)C(=CN2)CC(C(=O)NC(CCCCN)C(=O)O)NC(=O)C(CCCCN)N	YUTZYVTZDVZBJJ-UHFFFAOYSA-N	4.90775800157003	2.295064112378494	2.08285440161953e-06	0.9375	1.37111120442844	up	472308841.46739	401034688.74551	791885979.664489	264888436.93092	500269695.589125	960105238.742823	2066005619.74346	1024924997.23104	1658732992.07883	2404200000.58938	434620704.401879	1820141239.69142	693220957.759334	2106971502.11933	2056532842.67688	1241377376.6758	77589911.757939
Com_1835_neg	23-Hydroxytricosanoic acid	-	N	C23H46O3	370.345	369.337	0.34197	[M-H]-	10.481	0.52	2	C18	Lipids and lipid-like molecules	脂质和类脂分子	Fatty Acyls	脂肪酰类	Fatty acids and conjugates	脂肪酸和结合物	-	-	-	-	-	-	C(CCCCCCCCCCCO)CCCCCCCCCCC(=O)O	HVWZNSXGOXRKIK-UHFFFAOYSA-N	4.84720974554966	2.2771545112885736	2.08779939868073e-06	0.953125	1.4854511478479	up	85169098.4082947	108841323.209494	30853485.1184259	261254056.589497	134549260.120734	201162764.552923	267386444.311152	81751255.1453763	98542973.2584683	155702022.730398	146643368.928605	218756983.522773	90787105.4646832	231688728.81556	312620277.545425	138549160.79722	4308762.31151437
Com_2191_neg	LysoPE(22:6(4Z,7Z,10Z,13Z,16Z,19Z)/0:0)	溶血磷脂酰乙醇胺 (22:6 (4Z,7Z,10Z,13Z,16Z,19Z)/0:0)	N	C27H44NO7P	525.286	524.278	0.46716	[M-H]-	9.109	0.62	2	C18	Lipids and lipid-like molecules	脂质和类脂分子	Glycerophospholipids	甘油磷脂	Glycerophosphoethanolamines	甘油磷酸乙醇胺类	"-"	HMDB0011526	-	-	LMGP02050013	52925132	[H][C@@](O)(COC(=O)CC\C=C/C\C=C/C\C=C/C\C=C/C\C=C/C\C=C/CC)COP(O)(=O)OCCN	XEVRBOQZSXWGQO-PAUXXPOVSA-N	5.59837153354756	2.485007233931223	2.25495311015018e-06	0.96875	1.31957470485481	up	3909643658.83969	9994877497.59936	5581220987.38405	7352585843.90244	11124039133.4313	10854386442.3955	28331042591.1723	17417415405.4246	13085317405.8048	30879513303.5337	23284499805.6728	20896320719.6811	13380803050.3897	14069440488.2398	24736745303.7979	13802996825.2214	226441842.737085
Com_2000_neg	phosphoethanolamine (P-16:0)	磷酸乙醇胺（P-16:0）	N	C21H44NO6P	437.291	436.283	0.24525	[M-H]-	9.923	0.68	2	C18	Lipids and lipid-like molecules	脂质和类脂分子	Glycerophospholipids	甘油磷脂	Glycerophosphoethanolamines	甘油磷酸乙醇胺类	-	-	-	-	-	-	CCCCCCCCCCCCCCC=COCC(COP(=O)(O)OCCN)O	QYTPGOPLNFESQC-RLHAVTDZSA-N	4.54579317069313	2.1845320443837637	2.42744528154556e-06	0.96875	1.35428948314628	up	932315062.76658	1003813846.88351	822885559.913941	1335786862.18658	1510179707.68334	1762454146.41592	2706431010.78324	1733115103.5948	2139008316.93153	3620816014.77119	2142790486.3666	2278671314.26562	841658792.608669	1.8903e+09	4993149351.47246	1801431492.33158	8.20258e+07
Com_1470_neg	13-Oxo-9,11-octadecadienoic acid	-	N	C18H30O3	294.219	293.212	0.13103	[M-H]-	8.734	0.7	2	C18	Lipids and lipid-like molecules	脂质和类脂分子	Fatty Acyls	脂肪酰类	Lineolic acids and derivatives	亚麻酸及其衍生物	-	HMDB0246143	-	-	LMFA02000252	-	CCCCCC(=O)C=CC=CCCCCCCCC(=O)O	JHXAZBBVQSRKJR-KDFHGORWSA-N	2.27063104875098	1.1830933038519549	2.61130639188318e-06	0.957031	1.44617129699786	up	19992854.8161535	23267401.6078044	26056237.7255733	16647821.6899675	49053592.1127138	26435258.302299	37360516.032172	29254264.7427463	18644684.2385276	37301978.3442699	60299862.3700189	28838579.3246317	19816321.6224614	28219391.8652791	34645051.4204933	44357003.3240054	5147409.64398958
Com_1760_neg	Pregnanetriolone	-	N	C21H34O4	350.246	349.238	0.95043	[M-H]-	8.822	0.71	2	C18	Lipids and lipid-like molecules	脂质和类脂分子	Steroids and steroid derivatives	类固醇和类固醇衍生物	Pregnane steroids	妊娠类固醇	"603-99-6"	HMDB0041997	C15368	-	LMST02030290	150786	[H][C@@](C)(O)[C@@]1(O)CC[C@@]2([H])[C@]3([H])CC[C@]4([H])C[C@]([H])(O)CC[C@]4(C)[C@@]3([H])C(=O)C[C@]12C	WKFXHNDWEHDGQD-ZQRGSSBZSA-N	4.18367212138902	2.0647697905472193	2.75411791607424e-06	0.964844	1.47079897288833	up	184711078.117034	278179811.619821	293316670.868778	3.93631e+08	308827857.306632	693793828.367161	597019531.189074	652589925.754781	482200690.175152	452515294.573172	274835165.070256	907150173.59216	657040717.320256	605843157.612403	705296786.326422	589728718.692354	14346413.6044287
Com_1897_neg	2-Hydroxy-22-methyltetracosanoic acid	-	N	C25H50O3	398.376	397.369	0.02916	[M-H]-	11.196	-	3	C18	Lipids and lipid-like molecules	脂质和类脂分子	Fatty Acyls	脂肪酰类	Fatty acids and conjugates	脂肪酸和结合物	"52900-16-0"	HMDB0040909	-	-	LMFA01030969	23427392	CCC(C)CCCCCCCCCCCCCCCCCCCC(O)C(O)=O	IJYLBYZUFMZUOS-UHFFFAOYSA-N	5.75473635376416	2.524749834555637	2.76510654628475e-06	0.957031	1.5061642277422	up	1.59652e+08	289295076.194207	110895032.74079	480116605.912554	295804680.183209	618001270.039542	1477696892.31162	336832233.754055	319241140.289856	761033146.774961	494521096.725001	1249268329.58234	280110984.399408	922708137.728033	518455646.337676	413855929.350482	4697155.1997638
Com_1719_neg	6-Hydroxymelatonin sulfate	6-羟基褪黑素硫酸盐	N	C13H14N2O7S	342.052	341.045	0.02611	[M-H]-	5.712	-	3	C18	Organic acids and derivatives	有机酸及其衍生物	Carboxylic acids and derivatives	羧酸及其衍生物	Carboxylic acid derivatives	羧酸衍生物	"-"	HMDB0247078	-	-	-	129630757	COC1=C(O)C=C2N3OS(=O)(=O)OC3=C(CCNC(C)=O)C2=C1	NOHSTXXKVUVVPU-UHFFFAOYSA-N	2.40730719258003	1.267420253542169	2.87599287393512e-06	0.960938	1.33271395265581	up	2461997.53831573	2293952.2063563	3623561.91701092	2041740.68978393	4039310.83983528	3.43541e+06	3290579.47191503	4054121.59590213	3702512.33635557	4299593.29188139	4665256.09308599	3616417.03592671	5563060.67796101	3.5062e+06	4283107.45077561	3270284.65859131	508376.454933634
Com_1160_neg	Prephenate	-	N	C10H10O6	226.048	225.041	1.00954	[M-H]-	6.02	-	3	C18	Organic acids and derivatives	有机酸及其衍生物	Keto acids and derivatives	酮酸及其衍生物	Gamma-keto acids and derivatives	γ-酮酸及其衍生物	-	HMDB0012283	C00254	map01063;map01100;map01061;map00401;map01230;map00400;map01110;map01060;map01130	-	-	C1=CC(C=CC1O)(CC(=O)C(=O)O)C(=O)O	FPWMCUPFBRFMLH-UHFFFAOYSA-N	0.00620448847619429	-7.33247	2.93530541375904e-06	0.988281	1.41264242209328	down	8995.34329976421	5378.76018146411	7638.77484840948	11280.0254889592	7588.93971709532	6897.53708477879	4723.31392983139	5154.27529047402	1680.4848403215	1135.15007123458	3698.19668936442	2985.15025019286	3997.57837272718	600.835709185796	1436.08442106373	3391.39132644743	10907164.019966
Com_1578_neg	(7S,8S)-DiHODE	-	N	C18H32O4	312.23	311.223	0.00786	[M-H]-	7.31	0.66	2	C18	Lipids and lipid-like molecules	脂质和类脂分子	Fatty Acyls	脂肪酰类	Lineolic acids and derivatives	亚麻酸及其衍生物	-	-	C07354	map00591	LMFA02000224	-	CCCCCC=CCC=CC(C(CCCCCC(=O)O)O)O	NMONGVDUESEHOK-MPOZZNMKSA-N	2.81548818238718	1.4933850953945815	2.99192659985391e-06	0.9375	1.19608621659147	up	465811668.162378	542200465.871437	232708839.850594	334137500.604753	169213994.849228	570006275.326333	544475043.272224	376170913.422553	669986982.902659	604232953.755039	678840860.018648	658574875.92183	439850634.720464	641503467.053765	716937537.049148	781631864.470779	63181342.8738456
Com_1491_neg	Artemether	蒿甲醚	N	C16H26O5	298.178	297.171	0.39544	[M-H]-	7.41	-	3	C18	Lipids and lipid-like molecules	脂质和类脂分子	Prenol lipids	异戊烯醇脂	Sesquiterpenoids	倍半萜类	"71963-77-4"	HMDB0015643	-	-	-	68911	[H][C@@]12CC[C@@H](C)[C@]3([H])CC[C@@]4(C)OO[C@@]13[C@]([H])(O[C@H](OC)[C@@H]2C)O4	SXYIRMFQILZOAM-HVNFFKDJSA-N	4.72552835629691	2.240475644549417	3.02968244200043e-06	0.941406	1.52459758384148	up	1.14151e+07	19467860.2948127	24330937.9379815	31792543.5156678	13981599.8456117	28688460.1296373	59133366.1299334	12189636.755574	8139223.23974571	19956712.592587	20604682.3598067	67804776.4018919	25444981.2457451	90656154.6021239	19351899.7717421	69356037.7634767	1281506.54984381
Com_2207_neg	Ganoderic acid N	-	N	C30H42O8	530.288	529.281	0.2198	[M-H]-	8.922	-	3	C18	Lipids and lipid-like molecules	脂质和类脂分子	Prenol lipids	异戊烯醇脂	Triterpenoids	三萜类	"110241-19-5"	HMDB0035325	-	-	-	131751706	CC(CC(=O)CC(C)(O)C1CC(=O)C2(C)C3=C(C(=O)CC12C)C1(C)CCC(=O)C(C)(C)C1CC3O)C(O)=O	XXHBQOHASACCAP-UHFFFAOYSA-N	17.0616385816402	4.092684303096087	3.12194772438959e-06	0.921875	1.46278044719918	up	3469873.92264595	76028018.2734559	106866956.907793	130320286.798056	119833824.767934	15547355.8285275	96960474.9116355	82484025.8220208	7223592.17382473	247520364.874993	585679765.605292	320048824.273164	560005689.18366	394366431.422192	61003664.2880946	37624764.2700672	1181393.62329757
Com_363_neg	Linoleic acid	十八碳二烯酸(顺-9,12)/亚油酸	N	C18H32O2	280.24	279.233	0.9968	[M-H]-	9.109	0.69	1	C18	Lipids and lipid-like molecules	脂质和类脂分子	Fatty Acyls	脂肪酰类	Lineolic acids and derivatives	亚麻酸及其衍生物	"60-33-3"	HMDB0000673	C01595	map01040;map01100;map01060;map00591	LMFA01030120	5280450	CCCCC\C=C/C\C=C/CCCCCCCC(O)=O	OYHQOLUKZRVURQ-HZJYTTRNSA-N	4.28636266826953	2.099753921311371	3.21175825817551e-06	0.96875	1.29002312298471	up	254725636.226568	861788847.285831	822961647.956728	547247257.904599	512503051.566034	600240691.868477	1017158077.07689	513470420.043917	718762239.013032	972610235.498932	789452647.571269	926914382.187027	643330296.208981	1145824880.16384	1424407234.74673	699323152.243312	21337685.8132396
Com_664_neg	Neriifolin	黄夹次甙乙	N	C30H46O8	534.319	533.312	0.0296	[M-H]-	9.583	-	3	C18	Lipids and lipid-like molecules	脂质和类脂分子	Steroids and steroid derivatives	类固醇和类固醇衍生物	Steroid lactones	类固醇内酯	"466-07-9"	-	C08876	-	LMST01120021	-	CC1C(C(C(C(O1)OC2CCC3(C(C2)CCC4C3CCC5(C4(CCC5C6=CC(=O)OC6)O)C)C)O)OC)O	VPUNMTHWNSJUOG-BAOINKAISA-N	47.6166710246564	5.573394857366703	3.275591633249e-06	0.921875	1.38010115995004	up	125933025.635948	3542264819.83321	4131642126.2972	5712166308.26333	7193434486.91928	443168495.964224	170083268.118211	5.35156e+09	129942334.426285	19267417448.6169	26952436275.2328	28126856437.1669	33615807680.1399	29776523604.3502	887441675.836332	845942288.710009	8340166.41634361
Com_1974_neg	PA(18:3(9Z,12Z,15Z)/0:0)	甘油磷酸甘油酯(18:3(9Z,12Z,15Z)/0:0)	N	C21H37O7P	432.228	431.22	0.10398	[M-H]-	8.778	0.79	2	C18	Lipids and lipid-like molecules	脂质和类脂分子	Glycerophospholipids	甘油磷脂	Glycerophosphates	甘油磷酸酯类	-	HMDB0062320	-	-	LMGP10050035	-	CCC=CCC=CCC=CCCCCCCCC(=O)OCC(COP(=O)(O)O)O	DVNZKWQUAXJYGB-LVTNFWOSSA-N	5.47463536124629	2.452762877035175	3.56521056963673e-06	0.953125	1.26314280596266	up	513257399.897218	858041468.851249	576513706.377246	639103168.516401	723873156.263464	1274025278.28472	2010112883.33181	1275891370.81072	549787401.675764	1481241824.6739	2712550560.24691	2933163595.43981	617752533.979022	3749471071.89919	2715861921.33368	1258639899.23068	13126542.4413018
Com_1826_neg	LysoPA(12:0(3-OH)/0:0)	溶血甘油磷酸甘油酯(12:0(3-OH)/0:0)	N	C15H31O8P	370.176	369.168	1.63802	[M-H]-	8.101	-	3	C18	Organic acids and derivatives	有机酸及其衍生物	Hydroxy acids and derivatives	羟基酸及其衍生物	Medium-chain hydroxy acids and derivatives	中链羟基酸及其衍生物	"-"	-	-	-	-	-	CCCCCCCCCC(O)CC(=O)OCC(O)COP(O)(O)=O	SATNERLJLZYTNU-UHFFFAOYSA-N	0.015967247132224	-5.96874	3.81254216442953e-06	0.910156	1.38735789187472	down	4399.6317577003	28789.0244067235	25283.8858199545	20493.0951354918	15673.1683976489	994.757298320042	3489.91913200459	4416.90558487757	874.008894970252	4417.9784872834	3649.05705439698	6152.95549909739	7426.09695980327	3391.07508556607	521.876288442541	594.014099187409	3593183.21749402
Com_813_neg	5-Aminoisoquinolin-1(2H)-one	5-氨基-2H-异喹啉-1-酮	N	C9H8N2O	160.064	159.056	0.34704	[M-H]-	6.004	-	3	C18	Organoheterocyclic compounds	有机杂环化合物	Isoquinolines and derivatives	异喹啉及其衍生物	Isoquinolones and derivatives	异喹诺酮类及其衍生物	"93117-08-9"	HMDB0246750	-	-	-	2072	NC1=CC=CC2=C1C=CNC2=O	SVASVGVAQIVSEZ-UHFFFAOYSA-N	11.4581873118654	3.5183069223128305	3.82574881373824e-06	0.929688	1.43374149462038	up	32038669.9083912	100234539.340088	155927803.718291	150759913.644397	57650048.7845592	166688875.290855	1766217899.24257	100805315.185963	192208617.061406	689294843.692815	139174098.686469	232379500.169976	546525605.257374	1564190926.54083	119606650.950159	692402098.406206	115066.642187492
Com_2011_neg	Passifloricin A	-	N	C26H48O5	440.35	439.343	0.35244	[M-H]-	8.836	0.52	2	C18	Lipids and lipid-like molecules	脂质和类脂分子	Fatty Acyls	脂肪酰类	Fatty alcohols	脂肪醇	-	-	-	-	-	-	CCCCCCCCCCCCCCC(CCC(CC(CC1CC=CC(=O)O1)O)O)O	RDKSFIAFDUECDH-OJJQZRKESA-N	4.24485346400372	2.085714751562984	3.86379973545128e-06	0.96875	1.43881913407122	up	155558733.409382	449861883.276365	449970990.277971	447583579.101083	525841949.750634	774980791.266927	597544324.686296	484917491.784784	587771718.670287	909912699.91317	536086319.111861	1373552970.04649	561851644.260302	1229026490.96566	1054658809.56236	585117621.949459	25073185.9942095
Com_2251_neg	1-palmitoyl-sn--glycero-3-phospho-D-myo-inositol	-	N	C25H49O12P	572.296	571.289	0.03817	[M-H]-	9.381	0.8	2	C18	Lipids and lipid-like molecules	脂质和类脂分子	Glycerophospholipids	甘油磷脂	Glycerophosphoinositols	甘油磷酸肌醇	-	HMDB0061695	-	-	LMGP06050002	-	CCCCCCCCCCCCCCCC(=O)OCC(COP(=O)(O)OC1C(C(C(C(C1O)O)O)O)O)O	UOXRPRZMAROFPH-IESLQMLBSA-N	3.30718620193815	1.7256042747550104	4.23593249855834e-06	0.921875	1.13546309284033	up	162619041.640866	85642306.6325933	78291041.5934208	77428932.6144981	291588688.913242	209164665.876125	363451069.143613	289151142.861839	168554402.559845	324860624.308133	281449009.942866	208319305.673012	85008127.0882347	370276360.955971	410160616.322163	219075415.06591	17936503.4053374
Com_508_neg	cis-4,7,10,13,16-Docosapentaenoic acid	二十二碳五烯酸(顺-4,7,10,13,16)	N	C22H34O2	330.256	329.249	0.20435	[M-H]-	10.496	0.95	1	C18	Lipids and lipid-like molecules	脂质和类脂分子	Fatty Acyls	脂肪酰类	Fatty acids and conjugates	脂肪酸和结合物	"25182-74-5"	HMDB0001976	-	-	LMFA04000064	6441454	CCCCC\C=C/C\C=C/C\C=C/C\C=C/C\C=C/CCC(O)=O	AVKOENOBFIYBSA-WMPRHZDHSA-N	4.08006656111314	2.0285926881292604	4.4032896357619e-06	0.9375	1.52540815163659	up	932604135.702339	1297437876.91223	1117461494.47182	768808258.23883	3041052955.57193	1013843523.08481	2136488716.45955	2046414639.77323	844751844.979942	1902321248.5596	6062155032.02453	1432680396.86711	1128967494.82855	1677989030.63529	2766649420.2664	3295089401.87071	66350940.4103698
Com_2037_neg	16:0 LYSO-PE	-	N	C21H44NO7P	453.286	452.278	0.48815	[M-H]-	9.556	0.9	2	C18	Lipids and lipid-like molecules	脂质和类脂分子	Glycerophospholipids	甘油磷脂	Glycerophosphoethanolamines	甘油磷酸乙醇胺类	-	-	-	-	LMGP02050002	-	CCCCCCCCCCCCCCCC(=O)OCC(COP(=O)(O)OCCN)O	YVYMBNSKXOXSKW-HXUWFJFHSA-N	5.55220395315367	2.4730605644577808	4.52568335612052e-06	0.96875	1.16128129681146	up	6397964440.87248	6491427849.71675	6079628476.94496	9789116018.70143	15718039315.7202	12173941497.4419	23047830753.4678	21950929353.6162	13005954446.6312	23729399064.5613	20415998098.2522	17963748710.3366	10032749838.456	20926169694.8873	51270124001.3426	36095080245.194	254079707.190273
Com_2127_neg	Pubeside B	-	N	C26H44O8	484.304	483.296	0.36921	[M-H]-	10.588	0.54	2	C18	Lipids and lipid-like molecules	脂质和类脂分子	Prenol lipids	异戊烯醇脂	Terpene glycosides	萜烯糖苷	-	-	-	-	-	-	CC1(CCC2C(=C1)CCC3C2(CCCC3(C)COC4C(C(C(C(O4)CO)O)O)O)C)C(CO)O	BINZUKMAXBYQAN-SHNINHJWSA-N	0.00413990480502732	-7.91619	5.11159356827198e-06	0.890625	1.43395603895552	down	2306.59489312477	213118.400021544	195897.279388177	133046.078965693	108013.952733871	2967.15304583244	3324.06431417543	26000.785427996	2489.17089022864	56654.0506148599	42863.2781448504	40032.136842371	36931.5042370393	31653.2843133826	205.36029713472	97.0168661007092	93863669.5004527
Com_501_neg	Enalaprilat	依那普利拉	N	C18H24N2O5	348.169	329.151	0.13725	[M-H-H2O]-	6.631	0.77	1	C18	Organic acids and derivatives	有机酸及其衍生物	Carboxylic acids and derivatives	羧酸及其衍生物	Amino acids, peptides, and analogues	氨基酸、肽和类似物	"84680-54-6"	HMDB0041886	C11720	-	-	6917719	[H][C@@](C)(N[C@@]([H])(CCC1=CC=CC=C1)C(O)=O)C(=O)N1CCC[C@@]1([H])C(O)=O	LZFZMUMEGBBDTC-QEJZJMRPSA-N	10.4955521777974	3.3917061646345497	5.12909790276639e-06	0.945312	1.30952315017415	up	511105347.363802	358333958.160021	1178587655.19785	1561431639.33657	775338225.25736	243483906.017716	3890947557.78568	274923720.645068	341693959.817252	2940724663.74519	589436945.956223	2407771661.8066	4131010177.36919	13890057507.7166	373697139.459527	1896732586.8257	744519.000379083
Com_1472_neg	9-HOTrE	-	N	C18H30O3	294.219	293.212	0.14936	[M-H]-	8.115	0.65	2	C18	Lipids and lipid-like molecules	脂质和类脂分子	Fatty Acyls	脂肪酰类	Lineolic acids and derivatives	亚麻酸及其衍生物	-	-	-	-	LMFA02000024	-	CCC=CCC=CC=CC(CCCCCCCC(=O)O)O	RIGGEAZDTKMXSI-CUHSZNQNSA-N	2.11210623721941	1.078682402904184	5.1828684456855e-06	0.921875	1.29760500996868	up	20065239.0202705	19302749.9074361	11121493.839752	9188138.78942138	9192630.58416318	25996332.8808926	12911972.0765811	21285818.4407151	12677889.7107224	2.68688e+07	11760783.5605182	15586299.6630104	10896175.2971479	9964283.5925043	11492552.1628863	27136923.4114043	3200179.90733282
Com_2283_neg	LysoPI(20:4(5Z,8Z,11Z,14Z)/0:0)	-	N	C29H49O12P	620.296	619.289	0.88946	[M-H]-	8.964	0.62	2	C18	Lipids and lipid-like molecules	脂质和类脂分子	Glycerophospholipids	甘油磷脂	Glycerophosphoinositols	甘油磷酸肌醇	"1246430-04-5"	HMDB0061690	-	-	LMGP06050006	-	CCCCC\C=C/C\C=C/C\C=C/C\C=C/CCCC(=O)OC[C@@H](O)COP(O)(=O)O[C@H]1[C@H](O)[C@@H](O)[C@H](O)[C@@H](O)[C@H]1O	LXUGKKVCSTYZFK-HYNUQJCBSA-N	3.97382294094511	1.990527592791122	5.19313937084551e-06	0.960938	1.3061977939766	up	1100434363.97918	2493996508.61967	1.8827e+09	2715006534.38167	3361883397.90363	3074695121.05573	6105693552.23328	2569504628.23034	2720153178.35986	6894873078.26947	5759805953.34843	4655339139.88301	2160393091.97952	7430734725.67161	6980040363.35571	3752740179.96285	177731902.166723
Com_1746_neg	Angeloside	-	N	C15H24O9	348.142	347.135	0.44794	[M-H]-	5.639	-	3	C18	Lipids and lipid-like molecules	脂质和类脂分子	Prenol lipids	异戊烯醇脂	Terpene glycosides	萜烯糖苷	-	-	-	-	-	-	CC1C2C(C=COC2OC3C(C(C(C(O3)CO)O)O)O)C(C1O)O	PVNCIZYCWIYOJP-DOPINODRSA-N	2.21353121215405	1.1463497164682563	5.42315619147784e-06	0.917969	1.38120405970839	up	1947845.46152827	2865648.36089568	1586244.06910749	2625817.66278233	2693510.55010137	2331967.86243013	4144695.41215503	3423605.51197427	1798420.13207256	5961980.93263977	4118756.83673349	2475595.45569692	2676841.05900612	4617253.00535327	4624342.4385396	2.10596e+06	653529.000664531
Com_1623_neg	19S-HETE	-	N	C20H32O3	320.235	319.228	0.63647	[M-H]-	8.952	0.7	2	C18	Lipids and lipid-like molecules	脂质和类脂分子	Fatty Acyls	脂肪酰类	Eicosanoids	类二十烷酸	"115461-40-0"	-	C14749	-	LMFA03060074	-	CC(CCCC=CCC=CCC=CCC=CCCCC(=O)O)O	XFUXZHQUWPFWPR-DZBJBCEBSA-N	5.32285016738653	2.4121989564924493	5.45376733624843e-06	0.933594	1.36944567940977	up	119618759.741934	326863267.328042	549760213.52708	243563653.217143	187476974.681543	167175941.586638	176542697.451342	638651841.092355	234646438.063474	1920811276.76006	1504127063.03337	358654922.083177	564139366.670563	1664468358.56851	856870166.21443	395712332.657206	31357537.7310321
Com_821_neg	D-Alanyl-(R)-lactate	D-丙氨酰-(R)-乳酸	N	C6H11NO4	161.069	160.062	0.16	[M-H]-	2.335	0.59	2	C18	Organic acids and derivatives	有机酸及其衍生物	Carboxylic acids and derivatives	羧酸及其衍生物	Amino acids, peptides, and analogues	氨基酸、肽和类似物	-	-	C19694	map01502	-	-	CC(C(=O)OC(C)C(=O)O)N	QLYOONKPELZQGZ-QWWZWVQMSA-N	2.92793181548303	1.5498819571021865	5.80832939317371e-06	0.941406	1.46759498554523	up	37125739.9429572	44334557.5685604	67639888.6886572	54473623.8076622	63682022.1819321	100414108.086753	84296639.9990397	55906319.859775	65054781.9261726	265484411.465831	75102257.6800891	95711643.8573727	69991328.7689497	96531552.9800756	113096593.681801	81849596.4318881	10033876.6934962
Com_1739_neg	Irisresorcinol	-	N	C23H38O2	346.287	345.28	0.23158	[M-H]-	11.582	0.68	2	C18	Benzenoids	苯类化合物	Phenols	酚类	Benzenediols	苯二醇类	"52483-21-3"	HMDB0038532	-	-	-	13845892	CCCCCC\C=C\CCCCCCCCCC1=CC(O)=CC(O)=C1	VBBLHZOJAWSCSP-BQYQJAHWSA-N	0.00027700268203231	-11.8178	5.86538849559044e-06	0.894531	1.35388426454911	down	5.18719930315852	682.369300414039	1221.01865345474	742.898840328287	210.27662287936	0.231712497306258	1.33034567567234	22.5716645476255	0.787006743148265	50.5754008772352	53.6784051285065	45.7723804934979	43.4578053576711	34.1954085357211	0.498445128718539	0.345482496317336	5459285.59040098
Com_1198_neg	OPC-4:0	-	N	C14H22O3	238.157	237.15	0.2358	[M-H]-	7.281	0.53	2	C18	Organic oxygen compounds	有机氧化合物	Organooxygen compounds	有机氧化合物	Carbonyl compounds	羰基化合物	-	-	-	-	LMFA02010010	-	CCC=CCC1C(CCC1=O)CCCC(=O)O	LVQJNKFFJNUFNY-OPVGQWETSA-N	0.439653754702728	-1.18556	5.93377743144289e-06	0.9375	1.19323428934067	down	1739800.13076072	2896747.42610247	3016856.94458572	1803732.23351222	2224133.68860048	1821266.55384382	2163766.19905273	2050303.2224545	1318433.37753775	2343817.08363126	3379869.76934663	1556749.92577081	1307194.39653606	1663982.43334215	1516693.30613426	2387851.11014005	3735290.06768048
Com_516_neg	cis-7,10,13,16-Docosic acidtraenoic acid	二十二碳四烯酸(顺-7,10,13,16)	N	C22H36O2	332.272	331.264	0.24175	[M-H]-	10.795	0.99	1	C18	Lipids and lipid-like molecules	脂质和类脂分子	Fatty Acyls	脂肪酰类	Fatty acids and conjugates	脂肪酸和结合物	"28874-58-0"	HMDB0002226	C16527	map01040;map04216	LMFA01030178	5497181	CCCCC\C=C/C\C=C/C\C=C/C\C=C/CCCCCC(O)=O	TWSWSIQAPQLDBP-DOFZRALJSA-N	6.38638082484158	2.674998584497276	6.12410920874616e-06	0.933594	1.43550687172712	up	1372704831.98278	2875848883.39356	3535148767.02626	2014578143.38699	11812050676.145	3249355054.06774	8218546351.89122	5571605105.00719	2984566889.1286	5145338879.75012	26387421683.3936	3025929369.84172	1877092438.86272	6852442391.7598	11937026865.1182	14598623404.3099	82441722.1137571
Com_1916_neg	1-(9Z-hexadecenoyl)-glycero-3-phosphate	-	N	C19H37O7P	408.228	407.22	0.07707	[M-H]-	8.965	0.86	2	C18	Lipids and lipid-like molecules	脂质和类脂分子	Glycerophospholipids	甘油磷脂	Glycerophosphates	甘油磷酸酯类	-	HMDB0062323	-	-	LMGP10050016	-	CCCCCCC=CCCCCCCCC(=O)OCC(COP(=O)(O)O)O	GLGQZYWTNAOWHT-JTHGQSKGSA-N	3.53614788054129	1.8221786090230268	6.45153750160728e-06	0.949219	1.28031992319701	up	904884983.981429	973585761.992353	1030943383.23487	727979715.509811	2132495869.02106	1297121114.78182	1952194285.17621	1864520792.53013	854968733.913269	1368659453.51305	2368485797.07952	1832447292.24292	889565145.598459	3029306632.51109	1899390351.62379	1664783514.03736	69094847.3259622
Com_2120_neg	Kadsulactone A	-	N	C30H42O5	482.303	481.295	0.95342	[M-H]-	8.613	-	3	C18	Lipids and lipid-like molecules	脂质和类脂分子	Prenol lipids	异戊烯醇脂	Triterpenoids	三萜类	-	-	-	-	-	-	CC1=CCC(OC1=O)C(C)C2CCC3(C2(CCC45C3CC(C6C4(C5)C=CC(=O)OC6(C)C)O)C)C	APOPUTYAPYVYFW-HLNDSBHSSA-N	5.11904134894065	2.3558736597129033	6.85824607559347e-06	0.949219	1.18712804596446	up	12117048.7557407	20874938.3095781	8471391.47604089	24049392.8161668	40597842.1587913	34370776.7558732	48108393.4629505	43993014.2232635	24593778.0442141	74250988.3125233	42610880.2293638	66966330.678119	45267072.9156633	111312124.504096	76983083.5475346	46575403.4861518	1159495.46227264
Com_1049_neg	Isolauric acid	10-甲基十一烷酸	N	C12H24O2	200.178	199.17	0.40687	[M-H]-	8.807	-	3	C18	Lipids and lipid-like molecules	脂质和类脂分子	Fatty Acyls	脂肪酰类	Fatty acids and conjugates	脂肪酸和结合物	"2724-56-3"	-	-	-	LMFA01020004	-	CC(C)CCCCCCCCC(=O)O	QJRRBVNPIKYRQJ-UHFFFAOYSA-N	5.83093465585178	2.543727155344359	7.31713928398908e-06	0.914062	1.31627918113773	up	75665044.6511748	130601148.858287	50817975.5934681	49209739.0079568	157946544.24736	139556041.090087	917701413.822237	174710312.462678	276202734.652679	195447766.99063	765954810.967989	125911365.347288	191425193.13004	216275127.759828	297748810.526046	389789316.945857	2929777.15483375
Com_1590_neg	delta9-Tetrahydrocannabinol	delta9-四氢大麻酚乙醇	N	C21H30O2	314.225	313.217	0.71666	[M-H]-	9.426	0.66	2	C18	Organoheterocyclic compounds	有机杂环化合物	Benzopyrans	苯并吡喃类	1-benzopyrans	1-苯并吡喃	"1972-08-3"	HMDB0014613	C06972	-	-	2978	OC=1C=C(C=C2OC(C)(C)C3CCC(=CC3C12)C)CCCCC	CYQFCXCEBYINGO-UHFFFAOYSA-N	24.0114700698221	4.585651828214847	7.90084328877236e-06	0.898438	1.31988638262833	up	25600738.8997218	614259573.326149	832897770.282219	1147528558.54711	1212703495.80585	42096051.226352	90536691.6829489	590450871.827503	42617384.238317	1742557570.13092	3278371432.93857	3540362415.54319	4441029195.18852	3935956371.0415	126235324.85007	118119471.098615	6097329.11765655
Com_1919_neg	1-heptadecylglycerone 3-phosphate	-	N	C20H41O6P	408.264	407.257	0.78074	[M-H]-	8.231	-	3	C18	Organic oxygen compounds	有机氧化合物	Organooxygen compounds	有机氧化合物	Carbonyl compounds	羰基化合物	-	-	-	-	LMGP22020016	86289251	CCCCCCCCCCCCCCCCCOCC(=O)COP(=O)(O)O	RSIYSAVOBAUEIJ-UHFFFAOYSA-N	0.584061390448985	-0.775808	7.98256163427623e-06	0.917969	1.44096314747176	down	1787995.89295296	1354588.55402018	2453039.67226157	2717471.2258267	2633033.18917226	1798417.33238517	1782622.99892607	1856545.73161139	1638999.84270425	2675891.87764573	1739839.77580289	2031131.77768964	1633683.60980852	2073104.73959447	2802574.8985234	2305401.92787909	4501146.38038954
Com_2098_neg	LysoPE(18:2w6/0:0)	溶血磷脂酰乙醇胺 (18:2w6/0:0)	N	C23H44NO7P	477.286	476.278	0.13876	[M-H]-	9.225	0.94	2	C18	Lipids and lipid-like molecules	脂质和类脂分子	Glycerophospholipids	甘油磷脂	Glycerophosphoethanolamines	甘油磷酸乙醇胺类	-	HMDB0011507	-	-	LMGP02050011	-	CCCCCC=CCC=CCCCCCCCC(=O)OCC(COP(=O)(O)OCCN)O	DBHKHNGBVGWQJE-USWSLJGRSA-N	5.01898292035695	2.327395036601854	8.14332385396111e-06	0.949219	1.20496893983159	up	6134183706.34591	6066121460.99862	5831313955.64959	9825044769.4226	8237708526.43733	22190984209.2195	32321283412.2069	11772252403.8721	17401994498.9906	19270628048.1191	15803020607.7917	19991496356.1449	14683036933.3982	32424733761.7687	43662549713.5101	16962416996.0966	220078382.115794
Com_2316_neg	PE(18:2(9Z,12Z)/20:5(5Z,8Z,11Z,14Z,17Z))	磷脂酰乙醇胺(18:2(9Z,12Z)/20:5(5Z,8Z,11Z,14Z,17Z))	N	C43H72NO8P	761.5	760.492	0.83919	[M-H]-	9.941	-	3	C18	Lipids and lipid-like molecules	脂质和类脂分子	Glycerophospholipids	甘油磷脂	Glycerophosphoethanolamines	甘油磷酸乙醇胺类	"-"	HMDB0009104	-	-	LMGP02010673	52924374	[H][C@@](COC(=O)CCCCCCC\C=C/C\C=C/CCCCC)(COP(O)(=O)OCCN)OC(=O)CCC\C=C/C\C=C/C\C=C/C\C=C/C\C=C/CC	AJTJVNKPLZTLHV-RJJHQZCFSA-N	3.29464381248519	1.7201225023387106	8.17629650876788e-06	0.949219	1.43297862783409	up	1449011.86346726	1910893.2046586	1733075.09870158	2649961.98134979	3002526.89662043	2026887.83170904	2101413.81563188	2389792.07975163	2057667.68986468	8875100.48710753	5837339.26761942	6174711.3226338	2193134.51111261	3331169.49146387	2.8204e+06	3135221.94640994	461016.737592146
Com_195_neg	Xanthurenic acid	黄尿酸	N	C10H7NO4	205.038	204.03	0.30534	[M-H]-	5.29	-	3	C18	Organoheterocyclic compounds	有机杂环化合物	Quinolines and derivatives	喹啉及其衍生物	Quinoline carboxylic acids	喹啉羧酸	"59-00-7"	HMDB0000881	C02470	map00380	-	5699	OC(=O)C1=NC2=C(O)C=CC=C2C(O)=C1	FBZONXHGGPHHIY-UHFFFAOYSA-N	5.16740545410593	2.369440087493908	8.33989428307253e-06	0.910156	1.48594917407578	up	9807030.78435893	3231203.9326732	16108030.7737808	10229624.4360702	24204240.8018433	9815686.86173844	22548211.6887382	33081647.2540947	6775438.74011789	48059841.8531592	41971376.4941618	14416718.4696763	16767503.1304334	57730161.4767274	55489091.9083939	36295324.1924811	541362.659030971
Com_1478_neg	FA 18:2+1O	脂肪酸 18:2+1O	N	C18H32O3	296.235	295.228	0.29099	[M-H]-	8.159	0.8	2	C18	Lipids and lipid-like molecules	脂质和类脂分子	Fatty Acyls	脂肪酰类	Lineolic acids and derivatives	亚麻酸及其衍生物	-	-	-	-	LMFA02000318	-	O=C(O)CCCCCCCC(O)C=CC=CCCCCC	NPDSHTNEKLQQIJ-UHFFFAOYSA-N	2.62802289119842	1.3939778422030924	8.46116844345297e-06	0.910156	1.17302109946172	up	536514436.06672	385373250.828981	223415235.200129	149256629.394162	72745123.5216826	659989169.270611	208240034.51222	399014302.947425	273343249.287206	456476695.293938	205468469.464019	272624526.714646	203165778.565126	207228997.017206	193056073.866812	335024188.105006	40596786.7552731
Com_2335_neg	PC(16:0/18:2(9Z,12Z))	磷脂酰胆碱(16:0/18:2(9Z,12Z))	N	C42H80NO8P	757.562	792.532	0.18446	[M+Cl]-	10.763	-	3	C18	Lipids and lipid-like molecules	脂质和类脂分子	Glycerophospholipids	甘油磷脂	Glycerophosphocholines	甘油磷酸胆碱	"17708-90-6"	HMDB0007973	-	-	LMGP01010594	5287971	[H][C@@](COC(=O)CCCCCCCCCCCCCCC)(COP([O-])(=O)OCC[N+](C)(C)C)OC(=O)CCCCCCC\C=C/C\C=C/CCCCC	JLPULHDHAOZNQI-ZTIMHPMXSA-N	0.201338743277886	-2.3123	8.54229947345848e-06	0.953125	1.6866635035242	down	2345806.96952417	1647103.30625425	1983342.72765011	305931.105075851	423089.880570964	1132925.11054709	1467489.9379848	1095896.24565305	419571.136974289	965431.285819505	323741.034990145	771009.962287429	807884.246034774	610620.406001838	309476.971466634	25729.3102372986	10008526.3524237
Com_679_neg	L-Thyroxine	L-甲状腺素	N	C15H11I4NO4	776.687	775.68	1.26494	[M-H]-	6.5	0.81	1	C18	Organic acids and derivatives	有机酸及其衍生物	Carboxylic acids and derivatives	羧酸及其衍生物	Amino acids, peptides, and analogues	氨基酸、肽和类似物	"55-03-8"	HMDB0000248	C01829	map01100;map04080;map04918;map04976;map04919;map00350;map05320	-	5819	C1=C(C=C(C(=C1I)OC2=CC(=C(C(=C2)I)O)I)I)CC(C(=O)O)N	XUIIKFGFIJCVMT-LBPRGKRZSA-N	2.65720254520253	1.409908201415953	9.14373260199242e-06	0.917969	1.43624982727011	up	10744936.6308345	17422690.135784	33420891.4043076	18355345.3766962	26933006.9821625	26516615.3140142	29568204.8761003	23265597.3368335	13567428.1020858	15185369.2706331	19727368.4184285	24240683.356731	21975681.4827476	112120691.148022	24603026.748078	23809954.916192	6288100.37554985
Com_150_neg	Hendecanoic acid	十一烷酸	N	C11H22O2	186.162	185.155	0.25978	[M-H]-	6.79	0.85	1	C18	Lipids and lipid-like molecules	脂质和类脂分子	Fatty Acyls	脂肪酰类	Fatty acids and conjugates	脂肪酸和结合物	"112-37-8"	HMDB0000947	C17715	-	LMFA01010011	8180	CCCCCCCCCCC(O)=O	ZDPHROOEEOARMN-UHFFFAOYSA-N	0.122967752205807	-3.02365	9.64718096868272e-06	0.90625	1.03184405094355	down	45649.5535430496	57240.5270160141	27166.0015031867	60330.0240211446	25724.6633285739	26647.572380505	18891.3887975249	17741.0336606716	5732.54764792508	18332.6128596718	10801.1250829627	8236.98496369938	9289.19391952596	21945.0630040181	5259.84721102311	11743.6481647091	565181.72025696
Com_643_neg	(20S)-Protopanaxatriol	20(S)-原人参三醇	N	C30H52O4	476.387	475.379	0.11417	[M-H]-	11.359	0.59	2	C18	Lipids and lipid-like molecules	脂质和类脂分子	Prenol lipids	异戊烯醇脂	Triterpenoids	三萜类	"34080-08-5"	-	C20716	-	-	-	CC(=CCCC(C)(C1CCC2(C1C(CC3C2(CC(C4C3(CCC(C4(C)C)O)C)O)C)O)C)O)C	SHCBCKBYTHZQGZ-CJPZEJHVSA-N	4.17326234030236	2.0611756143844495	9.85146298962569e-06	0.929688	1.32175430344151	up	72097534.8454874	106524397.721392	127115425.82003	174808758.974723	365128584.093521	5.77257e+08	525244377.333306	269853548.214915	221167824.945373	344608163.424305	189093129.820942	593840314.811782	305216475.319609	790912862.91524	910804667.555023	338113749.784662	14363336.1961532
Com_2225_neg	Pharboside C	-	N	C27H44O11	544.288	543.281	0.4295	[M-H]-	6.443	-	3	C18	Lipids and lipid-like molecules	脂质和类脂分子	Prenol lipids	异戊烯醇脂	Terpene glycosides	萜烯糖苷	-	-	-	-	-	-	CC12CCCC(C1C(C(C34C2CCC(C3)C(C4)(CO)OC5C(C(C(C(O5)CO)O)O)O)O)O)(C)C(=O)OC	JVEVLHMSSSKCCH-AUHLAWAESA-N	0.170363429261413	-2.55331	9.97149820516952e-06	0.917969	1.00011255969406	down	30318.3948266454	1528.24873898613	20633.230940622	1203.93640503658	28640.0598165319	7641.24059974594	14391.9668431389	39883.5551350951	11197.6461896485	13835.7695453201	7827.23566109628	1358.18274318495	16909.6	4356.03537954679	9373.25509810972	6189.58918590928	229928.690073327
Com_176_neg	3-Hydroxyhippuric acid	3-羟基马尿酸	N	C9H9NO4	195.053	194.046	0.50535	[M-H]-	5.063	0.8	1	C18	Benzenoids	苯类化合物	Benzene and substituted derivatives	苯及其取代衍生物	Benzoic acids and derivatives	苯甲酸及其衍生物	"1637-75-8"	HMDB0006116	-	-	-	450268	OC(=O)CNC(=O)C1=CC=CC(O)=C1	XDOFWFNMYJRHEW-UHFFFAOYSA-N	8.80734306601481	3.138706863231531	1.0935073068421e-05	0.9375	1.30462146305636	up	470181542.847892	852810011.494717	2093035394.53041	776601647.264286	1534514692.98945	4049788507.10475	2832340160.37732	1389373617.59127	618477641.604593	13091106719.4404	1016346490.04611	2427313161.01278	1580733522.55676	5548276650.16923	10245993464.4249	3552491923.89463	9230398.75334525
Com_1970_neg	Ptilosteroid B	-	N	C21H34O7S	430.203	429.195	0.36681	[M-H]-	6.356	0.61	2	C18	Lipids and lipid-like molecules	脂质和类脂分子	Steroids and steroid derivatives	类固醇和类固醇衍生物	Sulfated steroids	硫酸化类固醇	-	-	-	-	LMST02030213	-	CC12CCC3C(C1CC(C2C=C)O)CCC4C3(CC(C(C4O)O)OS(=O)(=O)O)C	PALXRPIPFWOBFC-QCNKIUQCSA-N	0.237021728252857	-2.07691	1.09398110201963e-05	0.941406	1.23080362423917	down	875043.882703716	1660482.45171563	631907.204247794	719163.644924722	1120333.87251622	881784.750125386	1069379.24775108	724953.294539552	169643.025224494	482491.329535666	652221.122612224	611009.961568117	340779.433504156	659301.149079519	495301.794767948	479246.33115654	4332476.86786873
Com_1606_neg	5-(8,11-Pentadecadienyl)-1,3-benzenediol	-	N	C21H32O2	316.24	315.233	0.03401	[M-H]-	10.278	-	3	C18	Benzenoids	苯类化合物	Phenols	酚类	Benzenediols	苯二醇类	"79473-25-9"	HMDB0038534	-	-	LMPK15030021	11702450	CCC\C=C/C\C=C/CCCCCCCC1=CC(O)=CC(O)=C1	UFMJCOLGRWKUKO-UTOQUPLUSA-N	13.0819549664309	3.7095062480798373	1.1140205420854e-05	0.914062	1.46731380513242	up	10990382.2269588	125823833.021061	130278197.003254	248356998.23506	390185023.217579	35467758.4799544	219779971.626004	66092769.3158414	12712257.7066113	516714979.21141	923918693.287824	960963329.551733	619597054.742982	699547386.895031	131432548.296586	80555045.4214227	802174.252136008
Com_2135_neg	LysoPA(i-22:0/0:0)	溶血甘油磷酸甘油酯(i-22:0/0:0)	N	C25H51O7P	494.337	493.331	1.303	[M-H]-	10.617	-	3	C18	Lipids and lipid-like molecules	脂质和类脂分子	Glycerophospholipids	甘油磷脂	Glycerophosphates	甘油磷酸酯类	"-"	HMDB0114769	-	-	-	131821855	CC(C)CCCCCCCCCCCCCCCCCCC(=O)OCC(O)COP(O)(O)=O	VITMAKAQMDUFMQ-UHFFFAOYSA-N	0.0235949443222266	-5.40538	1.15940120312817e-05	0.875	1.30362723584062	down	1111.50264493994	1101.69839613284	1102.34812950471	2519.84926897854	1549.69685916569	6287.35511379352	2645.08826877548	1457.35810371999	1501.45696642344	1307.32506237836	297.23658925071	1239.14092228264	867.781992164909	1604.70907372657	1908.74902841739	1143.59495838696	169359.786751376
Com_2198_neg	LysoPE(22:5(4Z,7Z,10Z,13Z,16Z)/0:0)	溶血磷脂酰乙醇胺 (22:5 (4Z,7Z,10Z,13Z,16Z)/0:0)	N	C27H46NO7P	527.301	526.294	0.02641	[M-H]-	9.569	0.61	2	C18	Lipids and lipid-like molecules	脂质和类脂分子	Glycerophospholipids	甘油磷脂	Glycerophosphoethanolamines	甘油磷酸乙醇胺类	"-"	HMDB0011524	-	-	LMGP02050069	53480954	[H][C@@](O)(COC(=O)CC\C=C/C\C=C/C\C=C/C\C=C/C\C=C/CCCCC)COP(O)(=O)OCCN	GUWNUQBHHWXHBE-GOGKNFEWSA-N	3.30315103804028	1.7238429389996999	1.32027479936292e-05	0.933594	1.24025721110722	up	242787460.185475	244922396.491203	120511687.581446	192665038.269517	414044045.156561	162646104.924141	516259631.773042	302413176.206783	92368873.9674653	221316391.917576	473315872.161662	304416217.857797	135287977.837341	241760577.516788	393142214.053972	384195351.051595	11892886.1855711
Com_1811_neg	Ciprostene	-	N	C22H36O4	364.261	363.254	0.03283	[M-H]-	8.835	-	3	C18	Lipids and lipid-like molecules	脂质和类脂分子	Fatty Acyls	脂肪酰类	Eicosanoids	类二十烷酸	"81703-55-1"	HMDB0250270	-	-	-	-	CCCCCC(C=CC1C2CC(=CCCCC(=O)O)CC2(CC1O)C)O	VKPYUUBEDXIQIB-QBPWRKFFSA-N	2.87129221179661	1.5217001612860859	1.39346830849559e-05	0.914062	1.28738253436068	up	64903689.3173372	191090653.752304	132573188.139799	193465095.972395	208209497.365242	509170238.946036	245614565.758113	247825889.426498	181911280.97081	362689193.074748	177076334.39554	323443124.556077	260155641.402127	494671423.697291	423738141.081297	200286764.191534	25063510.4493794
Com_295_neg	Sinapyl alcohol	芥子醇	N	C11H14O4	210.089	255.087	3.43944	[M+HCOOH-H]-	6.035	-	3	C18	Benzenoids	苯类化合物	Phenols	酚类	Methoxyphenols	甲氧基酚类	"537-33-7"	HMDB0013070	C02325	map00940;map01110;map01100;map01061	-	5280507	COC1=CC(\C=C\CO)=CC(OC)=C1O	LZFOPEXOUVTGJS-ONEGZZNKSA-N	0.22607477152864	-2.14513	1.46036421608507e-05	0.945312	1.29006799531575	down	78191.0429293922	118213.883498125	124008.13943702	102171.904262243	90888.4090391752	51243.7427814116	92688.6718124294	79315.3564276937	89762.6376012497	86170.8558839389	70934.7037471361	53313.4278927989	32080.1974537664	31990.203077223	37791.0341661628	33074.5420327169	942485.735058071
Com_984_neg	8-Amino-7-oxopelargonic acid	8-氨基-7-氧代天竺葵酸	N	C9H17NO3	187.121	186.113	0.30921	[M-H]-	5.639	-	3	C18	Lipids and lipid-like molecules	脂质和类脂分子	Fatty Acyls	脂肪酰类	Fatty acids and conjugates	脂肪酸和结合物	-	-	-	-	LMFA01100065	-	CC(C(=O)CCCCCC(=O)O)N	GUAHPAJOXVYFON-ZETCQYMHSA-N	1.75767672653668	0.8136697531270921	1.544001484131e-05	0.933594	1.34384351483592	up	8695353.21258619	9921414.94332608	8944031.67550311	8827693.51709072	10090185.6713267	10201130.0143937	12324265.8310622	17203895.0190846	9991918.22577206	15254758.1855451	29369664.255803	12989213.8396305	11271310.5932933	10643824.8509136	12396403.1701957	12046290.5859005	4999544.84706128
Com_1768_neg	13,14-Dihydro-15-keto-PGE2	13,14-二氢-15-酮前列腺素e2	N	C20H32O5	352.225	351.218	0.16425	[M-H]-	7.092	0.51	2	C18	Lipids and lipid-like molecules	脂质和类脂分子	Fatty Acyls	脂肪酰类	Eicosanoids	类二十烷酸	"363-23-5"	HMDB0002776	C04671	-	LMFA03010031	-	CCCCCC(=O)CCC1C(CC(=O)C1CC=CCCCC(=O)O)O	CUJMXIQZWPZMNQ-XYYGWQPLSA-N	2.33346961359712	1.2224766806733118	1.56680612733537e-05	0.890625	1.37634787054844	up	63836813.8787232	69694061.7871593	46022362.1361345	28928028.6653736	17676662.0557953	33250630.8613171	30484581.8425147	73150451.4944428	23435840.6999144	73471368.3717046	34364296.0322448	35840528.6573156	45893879.4173969	30300974.3497895	19809434.4931418	18054128.0515738	13550162.7487349
Com_2005_neg	Mimosaside A	-	N	C26H46O5	438.335	437.327	0.49254	[M-H]-	8.85	0.51	2	C18	Lipids and lipid-like molecules	脂质和类脂分子	Prenol lipids	异戊烯醇脂	Terpene glycosides	萜烯糖苷	-	-	-	-	-	-	CC1C(C(C(C(O1)OCCC(C)CCC2C(=C)CCC3C2(CCCC3(C)C)C)O)O)O	TURVWSGULCMKTB-VSFLSWPRSA-N	2.64397362161413	1.4027077834430635	1.56693206225104e-05	0.929688	1.30484466105309	up	97707076.0355807	249669765.818897	173764794.315992	273030110.105102	241467291.450423	334054290.36436	258748679.085538	215619711.247303	236203255.705759	3.77706e+08	235977841.758045	333391529.522958	226732193.18231	349385346.332412	439583353.558619	175380891.467478	29457415.6933197
Com_584_neg	Deoxycholic acid	脱氧胆酸	N	C24H40O4	392.293	391.285	0.12001	[M-H]-	9.799	0.62	1	C18	Lipids and lipid-like molecules	脂质和类脂分子	Steroids and steroid derivatives	类固醇和类固醇衍生物	Bile acids, alcohols and derivatives	胆汁酸、醇及其衍生物	"83-44-3"	HMDB0000626	C04483	map00121;map04976	LMST04010040	222528	[H][C@@]1(CC[C@@]2([H])[C@]3([H])CC[C@]4([H])C[C@H](O)CC[C@]4(C)[C@@]3([H])C[C@H](O)[C@]12C)[C@H](C)CCC(O)=O	KXGVEGMKQFWNSR-LLQZFEROSA-N	3.88046274843217	1.9562287052630392	1.62316008205893e-05	0.933594	1.34746461079138	up	611687047.534821	999150389.042908	1075897922.01833	877856978.507819	2583206250.09498	2112895492.43933	994282353.191777	1743623922.55529	3447063143.07712	3189434313.7859	1304072723.65489	3401830656.22304	3382261294.36906	4105236555.3996	2513755802.57787	1012069519.43811	144199941.688204
Com_1234_neg	Glycerophosphoglycerol	甘油磷酸甘油	N	C6H15O8P	246.05	245.043	0.78339	[M-H]-	1.378	0.6	2	C18	Organic acids and derivatives	有机酸及其衍生物	Organic phosphoric acids and derivatives	有机磷酸及其衍生物	Phosphate esters	磷酸酯类	-	HMDB0240316	C03274	-	-	-	C(C(COP(=O)(O)OCC(CO)O)O)O	LLCSXHMJULHSJN-UHFFFAOYSA-N	2.31338579774572	1.2100058807953307	1.68150440286014e-05	0.921875	1.12541582442425	up	15677727.3302987	20623385.1140954	23734449.3907706	15381129.5978795	38568748.7031012	18334368.1248044	36387413.9451625	40493827.7185373	15923328.1995329	25912953.4905077	42921551.9038915	37559002.7327877	40485829.6633855	33371097.5303878	22781096.2937291	19247805.9975691	3407134.99617477
Com_2268_neg	TG(10:0/8:0/i-15:0)	三酰基甘油(10:0/8:0/i-15:0)	N	C36H68O6	596.502	595.495	0.97143	[M-H]-	11.376	-	3	C18	Lipids and lipid-like molecules	脂质和类脂分子	Glycerolipids	甘油脂	Triradylcglycerols	三酰基甘油	"-"	HMDB0072725	-	-	-	131779519	[H][C@](COC(=O)CCCCCCCCC)(COC(=O)CCCCCCCCCCCC(C)C)OC(=O)CCCCCCC	ALXZZEVIONVKDN-XIFFEERXSA-N	0.208426578845249	-2.26239	1.75953596467084e-05	0.898438	1.1651674415758	down	3278207.3934719	8376159.43737257	934637.01049785	7548973.15873145	3992589.94169962	9441454.74487907	16366966.6780302	1911155.11698151	2230040.05939619	4892108.16578921	2149986.73797767	5840657.36374366	869724.755186763	3453118.51461815	2593699.40900017	1197895.52136596	17293717.4877886
Com_1936_neg	CPA(18:2(9Z,12Z)/0:0)	-	N	C21H37O6P	416.233	415.225	0.28134	[M-H]-	9.452	-	3	C18	Lipids and lipid-like molecules	脂质和类脂分子	Fatty Acyls	脂肪酰类	Lineolic acids and derivatives	亚麻酸及其衍生物	"-"	HMDB0007007	-	-	-	53477947	CCCCC\C=C/C\C=C/CCCCCCCC(=O)OCC1COP(O)(=O)O1	AZRMIMGGEACCGU-HZJYTTRNSA-N	3.31087455920977	1.7272123516487599	1.85758951022921e-05	0.949219	1.04196194922822	up	313719082.783869	355626486.86918	304658701.176582	443044938.468864	419876535.220426	475083598.543287	961036787.477215	393445317.687276	641661772.697804	591565202.757164	873510711.350873	785442782.736929	240081790.939726	609320666.855592	1382552985.49724	490613455.477297	22013369.727751
Com_1159_neg	2-Amino-2-deoxyisochorismate	-	N	C10H11NO5	225.064	224.056	0.40706	[M-H]-	5.433	-	3	C18	Organic acids and derivatives	有机酸及其衍生物	Carboxylic acids and derivatives	羧酸及其衍生物	Dicarboxylic acids and derivatives	二元酸及其衍生物	-	-	C18054	map00405;map01059;map01130	-	-	C=C(C(=O)O)OC1C=CC=C(C1N)C(=O)O	OKLGKGPAZUNROU-YUMQZZPRSA-N	6.8130709852236	2.76830523824938	2.08665676755593e-05	0.90625	1.37382693085196	up	7623535.18493468	34189218.0835738	95992794.5851169	185908203.342775	9492355.45626507	41442337.1015072	54282837.3321538	42260221.1572635	16114073.2230877	297601808.643789	130990618.745384	37413654.9722819	24802434.049024	123370018.770887	61806098.8038384	86037451.5200244	860996.871214392
Com_2327_neg	PE(18:0/20:4(8Z,11Z,14Z,17Z))	磷脂酰乙醇胺(18:0/20:4(8Z,11Z,14Z,17Z))	N	C43H78NO8P	767.547	766.54	0.76784	[M-H]-	10.589	0.55	2	C18	Lipids and lipid-like molecules	脂质和类脂分子	Glycerophospholipids	甘油磷脂	Glycerophosphoethanolamines	甘油磷酸乙醇胺类	"-"	HMDB0009004	-	-	-	53479610	[H][C@@](COC(=O)CCCCCCCCCCCCCCCCC)(COP(O)(=O)OCCN)OC(=O)CCCCCC\C=C/C\C=C/C\C=C/C\C=C/CC	YEHAZLUVAZKVRO-PDWSRYNESA-N	5.36588403767756	2.423815876798351	2.09386667561576e-05	0.917969	1.22127395249659	up	2804374196.53795	2569550896.48902	9617416357.84407	5264975822.96575	3310213351.37412	573182414.364428	3928926765.5112	12590700505.816	8976457434.79085	7264674666.65988	19657091152.9977	10438330318.5136	7187407672.08551	16535889261.9785	9830024006.16494	3830205821.83294	56497840.4534218
Com_1437_neg	ent-19-Trachylobanal	ent-19-三萜烯	N	C20H30O	286.23	285.222	0.69088	[M-H]-	10.111	0.51	2	C18	Lipids and lipid-like molecules	脂质和类脂分子	Prenol lipids	异戊烯醇脂	Diterpenoids	二萜类	"94061-33-3"	HMDB0036841	-	-	-	131752062	CC12CC34CC1C2CC3C1(C)CCCC(C)(C=O)C1CC4	KHSBNJXREDZLMJ-UHFFFAOYSA-N	0.436246907929569	-1.19678	2.30759886610315e-05	0.929688	1.30671352144923	down	104145.827825154	214802.116612659	214287.722155786	197755.050246712	257298.291057028	78331.1103166848	262858.231368346	193659.459743265	107986.304631384	298469.695220077	249390.632674288	103893.639778643	201492.803521901	45553.9031704303	467789.345550878	208547.873550764	345438.749942902
Com_1822_neg	Menoctone	-	N	C24H32O3	368.235	367.228	0.56062	[M-H]-	6.919	-	3	C18	Benzenoids	苯类化合物	Naphthalenes	萘类	Naphthoquinones	萘醌类	"-"	HMDB0254439	-	-	-	26738	OC1=C(CCCCCCCCC2CCCCC2)C(=O)C(=O)C2=CC=CC=C12	JJMFNXJCDGGBEV-UHFFFAOYSA-N	0.0847672368659896	-3.56035	2.35088742470039e-05	0.875	1.1584795678083	down	42877.1234360699	18044.7099405254	12834.4827551928	8167.71107786316	1159.54763643878	5510.52232138949	7273.61806124455	14263.7651377407	3765.99719660483	10124.8497131037	9203.98385682049	1915.25583042642	839.441405054556	9767.49937398609	4309.28507861756	3794.63803090228	96294.1412675693
Com_1028_neg	1-(2-Thienyl)-1-heptanone	2-(正庚酰)噻吩	N	C11H16OS	196.092	195.085	2.83197	[M-H]-	7.195	-	3	C18	Organic oxygen compounds	有机氧化合物	Organooxygen compounds	有机氧化合物	Carbonyl compounds	羰基化合物	"30711-40-1"	HMDB0040241	-	-	-	141581	CCCCCCC(=O)C1=CC=CS1	BDNFJEMAAFFMFH-UHFFFAOYSA-N	0.721421214283415	-0.471086	2.43969022000278e-05	0.914062	1.21949163992935	down	5845376.90108448	5270131.01487061	6391903.68250174	6502810.43221014	6274858.81574611	6728459.84157144	6048267.05499505	6243140.43008152	5910102.95397503	6205756.9227928	6259645.12389785	5437171.96606104	5715227.80752349	5360584.02433585	5728722.4235349	5366213.4287106	10635313.6294033
Com_1798_neg	5-cis-15(R)-Iloprost	5-顺-15(R)-伊洛前列素	N	C22H32O4	360.23	359.223	0.13675	[M-H]-	7.135	0.51	2	C18	Lipids and lipid-like molecules	脂质和类脂分子	Fatty Acyls	脂肪酰类	Eicosanoids	类二十烷酸	-	-	-	-	-	-	CC#CCC(C)C(C=CC1C(CC2C1CC(=CCCCC(=O)O)C2)O)O	HIFJCPQKFCZDDL-KESZHIOGSA-N	4.22699513280858	2.079632451172357	2.54079745442017e-05	0.90625	1.03122148747364	up	63143326.2076538	30523654.921517	21916898.8583081	11495943.3675707	3850819.67773351	37379611.3541856	27558963.8030356	69558558.9723438	37602788.4709892	93949139.0454228	29823637.4822995	33746352.4530333	31720440.6991168	7308183.01969692	14979710.3492251	21809695.7573597	1049748.59305137
Com_222_neg	N-(3-Oxooctanoyl)-DL-homoserine lactone	N-(3-氧辛酰基)-DL-高丝氨酸内酯	N	C12H19NO4	241.131	222.113	0.46209	[M-H-H2O]-	6.414	0.81	1	C18	Organic acids and derivatives	有机酸及其衍生物	Carboxylic acids and derivatives	羧酸及其衍生物	Amino acids, peptides, and analogues	氨基酸、肽和类似物	"106983-27-1"	-	-	-	-	-	CCCCCC(=O)CC(=O)NC1CCOC1=O	FXCMGCFNLNFLSH-UHFFFAOYSA-N	0.372933035368778	-1.42301	2.63524904469937e-05	0.890625	1.22709659350172	down	747348.120364448	562437.978982202	887449.735232461	1337103.11121985	707882.037561992	3100311.18345867	2014203.78036063	782338.620956485	410886.778095369	1240025.33449427	219429.730636163	1714452.88215017	691642.581527173	1113885.37962036	891081.356299451	703027.579619754	1826915.30461439
Com_641_neg	Rosarin	络塞琳	N	C20H28O10	428.168	473.167	0.13064	[M+HCOOH-H]-	10.222	-	3	C18	Lipids and lipid-like molecules	脂质和类脂分子	Fatty Acyls	脂肪酰类	Fatty acyl glycosides	脂肪酰糖苷	"84954-93-8"	-	-	-	-	-	C1=CC=C(C=C1)C=CCOC2C(C(C(C(O2)COC3C(C(C(O3)CO)O)O)O)O)O	IEBFEMIXXHIISM-YZOUKVLTSA-N	2.03401448840092	1.024329955630867	3.03097336198407e-05	0.894531	1.23160374136672	up	11124152.8150272	12116216.5645091	10016507.4498247	7581175.98766212	11943195.5931419	22808746.5269516	20565784.0540466	19960895.6035175	21988447.7467445	12327331.9430466	19595356.0929443	12972437.2496482	7866281.6335591	12676532.365192	23494279.9588046	27801740.9520942	3262511.3226802
Com_1341_neg	Altiloxin A	-	N	C15H24O4	268.167	267.16	0.41109	[M-H]-	7.078	0.63	2	C18	Organoheterocyclic compounds	有机杂环化合物	Oxepanes	氧杂环己烷类	-	-	-	-	-	-	-	-	CC1(CCCC2(C13C(O3)CC(C2C(=O)O)(C)O)C)C	LGLGMAPTXWEBIH-HFTJKPBSSA-N	4.05989094085806	2.0214409734211687	3.04407772913023e-05	0.90625	1.25485699293106	up	114507698.008113	144184215.450134	21195226.5909268	515217083.039641	114909656.733167	213781166.843836	435414537.900991	121502025.087218	153620128.705128	416843012.067343	222749902.360852	3.95228e+08	363996950.971049	373309845.203749	446081716.411213	341358820.835077	9602043.12729454
Com_2020_neg	Nebrosteroid F	-	N	C28H46O4	446.34	445.332	0.06032	[M-H]-	10.576	0.76	2	C18	Lipids and lipid-like molecules	脂质和类脂分子	Steroids and steroid derivatives	类固醇和类固醇衍生物	Cholestane steroids	胆甾烷类固醇	-	-	-	-	-	-	CC1C2CCC3(C4CCC(C4(CC(C3C2(CCC1O)C)O)C)C(C)C=CC(=O)C(C)C)O	QYEJZXNEUPRUDH-WRWCLGNZSA-N	2.92954668307309	1.5506774398422332	3.13112884711906e-05	0.921875	1.32466521981104	up	490845948.412116	1545192284.18898	1453824881.04239	1383821393.23336	3135929284.52922	3743873274.07658	1850254445.50376	2333383464.28335	2482622111.8916	3427482329.77963	2636009750.43695	4134793759.14755	2262306992.1759	5316007875.37739	4687004204.1612	2053843430.3277	269977511.886983
Com_2190_neg	Glabcensin P	光甘菌素P	N	C27H40O10	524.262	523.255	0.36929	[M-H]-	6.209	-	3	C18	Lipids and lipid-like molecules	脂质和类脂分子	Prenol lipids	异戊烯醇脂	Diterpenoids	二萜类	-	-	-	-	-	-	CC(=O)OC1CC2CC3(C1C4(CC(C(C(C4C(C3O)OC(=O)C)(C)C)OC(=O)C)O)C)C(=O)C2COC	QIUOIEYFOUUJFV-SKSYEEJDSA-N	3.56784528773797	1.8350530571157049	3.25192682763294e-05	0.886719	1.31921029479493	up	1469902.32893047	8029464.5290371	3476721.61317022	1242442.67436482	2085729.65233825	10804670.8358545	4872356.21148576	6214909.31756824	2270271.05353942	2545155.73090962	2718782.45882502	6075889.35280547	619157.706229131	2688185.49810083	2201815.13327515	1726210.99382924	360547.500845139
Com_739_neg	4-Methylbenzoate	4-甲基苯甲酸酯	N	C8H7O2-	135.045	134.037	0.02401	[M-H]-	5.257	0.56	2	C18	Benzenoids	苯类化合物	Benzene and substituted derivatives	苯及其取代衍生物	Benzoic acids and derivatives	苯甲酸及其衍生物	-	HMDB0029635	-	-	-	-	CC1=CC=C(C=C1)C(=O)[O-]	LPNBBFKOUUSUDB-UHFFFAOYSA-M	2.19434466955817	1.1337901501750474	3.28473291540443e-05	0.886719	1.24299802829481	up	7124355.71237498	8453222.73654103	10356018.6271078	7702551.75993438	17665255.7549642	8923751.37863911	11948238.4018233	14329153.2394218	5466975.29503543	19450281.0559785	11663826.4127679	12440451.3481811	12251251.3848088	21865377.240681	9904818.95002818	10948966.0738108	1833714.0222103
Com_2039_neg	1-arachidonoylglycerone 3-phosphate	-	N	C23H37O7P	456.228	455.221	0.38031	[M-H]-	8.72	0.63	2	C18	Organic oxygen compounds	有机氧化合物	Organooxygen compounds	有机氧化合物	Carbonyl compounds	羰基化合物	-	-	-	-	-	86289261	CCCCCC=CCC=CCC=CCC=CCCCC(=O)OCC(=O)COP(=O)(O)O	CVBWKWVHFOVIMT-DOFZRALJSA-N	6.01240503118287	2.5879422010034974	3.48809179818185e-05	0.921875	1.22728336512358	up	436545523.623453	1190222723.72347	484827033.858485	554700019.337873	549043839.816037	478785452.745664	1552332979.01956	1053870873.48385	1185703554.0717	7980788697.72897	3537597489.16074	1539885156.61482	586064609.140523	2584359320.47236	1965452666.38564	936940506.767339	10164212.9274042
Com_307_neg	HQNO	2-庚基-4-羟基喹啉1-氧化物	N	C16H21NO2	259.157	258.15	0.43411	[M-H]-	7.108	-	3	C18	Organoheterocyclic compounds	有机杂环化合物	Quinolines and derivatives	喹啉及其衍生物	4-hydroxy-2-alkylquinolines	4-羟基-2-烷基喹啉	"341-88-8"	-	C04284	-	-	-	CCCCCCCC1=CC(=O)C2=CC=CC=C2N1O	NZPACTGCRWDXCJ-UHFFFAOYSA-N	0.0322632282644077	-4.95397	3.85050004254661e-05	0.902344	1.42268776978675	down	7467.65369647136	1602.15968997521	3659.99665047108	7459.30352847637	2927.29472186965	1775.14960317756	14911.9754210218	4954.55206751037	824.785071164459	12168.386434046	1077.75234750162	9493.76519022993	366.824897189167	22704.5716947303	926.34402109393	381.811692367096	1337150.17827535
Com_1492_neg	5,6-Dehydrosugiol	5,6-脱氢柳醇	N	C20H26O2	298.193	297.186	0.49249	[M-H]-	9.053	0.55	2	C18	Lipids and lipid-like molecules	脂质和类脂分子	Prenol lipids	异戊烯醇脂	Diterpenoids	二萜类	-	-	-	-	-	-	CC(C)C1=C(C=C2C(=C1)C(=O)C=C3C2(CCCC3(C)C)C)O	HUMGJQLBBAYPNM-HXUWFJFHSA-N	78.3929380868856	6.292651792009613	3.86323902660894e-05	0.878906	1.19840890039409	up	667752187.096453	46435620057.4463	67662995650.0358	106837336116.512	97149207570.6284	576132427.989427	337216723.321701	85614240455.4132	1141612168.67204	236537250319.048	471423621691.555	451112038194.364	720963518687.482	650353829856.566	7941386609.10742	13101281730.8163	64535437.1061418
Com_1896_neg	Lauroyl peroxide	-	N	C24H46O4	398.34	397.332	0.05282	[M-H]-	10.58	0.57	2	C18	Organic acids and derivatives	有机酸及其衍生物	Carboxylic acids and derivatives	羧酸及其衍生物	Dicarboxylic acids and derivatives	二元酸及其衍生物	-	HMDB0253994	C19438	-	-	-	CCCCCCCCCCCC(=O)OOC(=O)CCCCCCCCCCC	YIVJZNGAASQVEM-UHFFFAOYSA-N	3.14552469253718	1.6533006874333958	3.89200743394296e-05	0.90625	1.23282692597848	up	24747994.3782556	53406597.1629028	27886556.8323404	103500907.919488	54318970.4820841	60180683.2352208	143783999.544634	52699705.7028615	54943364.4896338	101797906.488135	96565377.3811701	138286863.541519	48517804.3853964	191788742.213036	118201610.256698	67583387.1810521	5129010.69179103
Com_1085_neg	3-Hydroxy-beta-ionone	3-羟基-β-紫罗兰酮	N	C13H20O2	208.146	207.139	0.41737	[M-H]-	6.689	-	3	C18	Lipids and lipid-like molecules	脂质和类脂分子	Prenol lipids	异戊烯醇脂	Sesquiterpenoids	倍半萜类	-	HMDB0036821	-	-	-	-	CC1=C(C(CC(C1)O)(C)C)C=CC(=O)C	HFRZSVYKDDZRQY-AATRIKPKSA-N	2.26034805599809	1.176544940782017	3.95774115170361e-05	0.882812	1.2460484583288	up	12816137.4747211	17744537.202856	16896656.0567028	32024711.0790125	18287205.906925	13277932.1218242	23330322.3561377	12712684.4221018	10245559.1881171	32795697.1380882	35095953.1084062	37407255.8227246	35467977.9587879	33896895.5893874	16104702.0745859	20934350.970308	3817912.99709897
Com_1009_neg	Aristelegone A	-	N	C12H14O2	190.099	189.092	0.11097	[M-H]-	6.53	-	3	C18	Benzenoids	苯类化合物	Tetralins	四氢化萘	-	-	-	-	-	-	-	-	CC1CCC(=O)C2=C1C=C(C(=C2)C)O	BYOIVWRPJQKGMQ-SSDOTTSWSA-N	0.0033343247953763	-8.22839	4.20982604188851e-05	0.941406	1.27321406060952	down	894.477999218826	8001.95	9335.49405211951	8259.04547202113	7077.51170434174	464.223328381329	845.926121928004	2449.42831094931	501.613174731129	3216.89236599412	3316.01316057358	4578.38395743403	6444.0232137939	3244.75495550988	300.538270931537	384.729268462608	107122.181787896
Com_2288_neg	14-epi-Ponasterone A 22-glucoside	-	N	C33H54O11	626.367	625.36	0.86294	[M-H]-	7.382	-	3	C18	Lipids and lipid-like molecules	脂质和类脂分子	Steroids and steroid derivatives	类固醇和类固醇衍生物	Steroidal glycosides	甾体糖苷	-	-	-	-	-	-	CC(C)CCC(C(C)(C1CCC2(C1(CCC3C2=CC(=O)C4C3(CC(C(C4)O)O)C)C)O)O)OC5C(C(C(C(O5)CO)O)O)O	UPMZPXAMHPZSQX-WIKHOFDESA-N	0.301845470884608	-1.72812	4.22352023233415e-05	0.90625	1.32140503087598	down	1462560.71717172	687480.742713409	1635497.09588154	311249.119052539	1736617.4413171	703676.195166493	872601.080706484	1028542.24697855	834896.656871579	1138082.28075256	1011086.48143734	1079790.80201307	506631.36828048	1590021.50545831	442170.128804959	514454.921111406	4182885.45589127
Com_783_neg	2-Deoxyribonic acid	-	N	C5H10O5	150.053	149.045	0.47265	[M-H]-	1.435	0.83	2	C18	Organic acids and derivatives	有机酸及其衍生物	Hydroxy acids and derivatives	羟基酸及其衍生物	Beta hydroxy acids and derivatives	β-羟基酸及其衍生物	-	HMDB0000366	-	-	LMFA01050477	-	C(C(C(CO)O)O)C(=O)O	VBUWJOHKCBQXNU-IUYQGCFVSA-N	0.76915981444065	-0.378645	4.42708516034318e-05	0.882812	1.42570392145766	down	16620856.6027703	16675388.9229549	21835894.371787	18330031.7979699	20182043.2157042	13453379.0281864	22375988.6583228	17284645.8833805	17417651.9842009	18883864.1030173	18259984.7703042	22744459.2456294	15077400.0559721	19364233.7421196	18898188.9823765	16278095.3080986	24145522.8356228
Com_1594_neg	Octadecanedioic acid	十八烷二酸	N	C18H34O4	314.246	313.238	0.18464	[M-H]-	8.779	0.73	2	C18	Lipids and lipid-like molecules	脂质和类脂分子	Fatty Acyls	脂肪酰类	Fatty acids and conjugates	脂肪酸和结合物	"871-70-5"	HMDB0000782	-	-	LMFA01170029	-	O=C(O)CCCCCCCCCCCCCCCCC(=O)O	BNJOQKFENDDGSC-UHFFFAOYSA-N	2.30736702291057	1.2062475055457895	4.52912603791e-05	0.890625	1.0656074734899	up	395309373.275555	450232625.965892	227525237.521724	511116734.458195	356969315.478622	232141211.259338	672464431.027518	407252058.081752	699075181.708815	474404007.124941	193150706.976033	517258305.584449	313041670.619411	659676170.436811	962142970.682943	301645474.598531	62804625.9508935
Com_479_neg	5-Pentadecylresorcinol	5-十五烷间苯二酚	N	C21H36O2	320.272	319.264	0.65371	[M-H]-	9.168	0.66	1	C18	Benzenoids	苯类化合物	Phenols	酚类	Benzenediols	苯二醇类	"3158-56-3"	HMDB0031009	C10809	-	LMPK15030012	76617	CCCCCCCCCCCCCCCC1=CC(O)=CC(O)=C1	KVVSCMOUFCNCGX-UHFFFAOYSA-N	2.59329927396208	1.3747887068262972	4.62745427150122e-05	0.898438	1.36581996838808	up	24589546.8547551	54744161.6449665	37709698.7648313	60056932.6752215	92659665.8747758	179110813.446333	55427744.7706267	81793669.506429	134289635.550629	81303108.7340277	52376684.121521	132388152.271023	6.35211e+07	170503838.242859	72226182.3703846	115645107.696687	10039120.0967279
Com_1834_neg	Variecolol	-	N	C25H38O2	370.287	369.28	0.3562	[M-H]-	10.685	-	3	C18	Lipids and lipid-like molecules	脂质和类脂分子	Prenol lipids	异戊烯醇脂	Sesquiterpenoids	倍半萜类	-	-	-	-	-	-	CC1CC2(C3C1CC4(CCC5(CCC(C5C4CC=C3CO2)C(=C)C)C)C)O	KKLLBIFNYVWKON-HYWMTKJFSA-N	0.0650179994741641	-3.94302	4.63900765281707e-05	0.867188	1.01985665679337	down	9413.15070004661	38186.2496113522	65857.0306772655	73527.419260808	54382.3112021718	7086.78136789787	34820.7140395016	5445.43824843012	1144.64546151573	21829.7229565331	44591.4547772382	39986.7335366916	49441.2291007964	50936.3911161221	5498.70147713664	3037.19674829836	1337872.04773561
Com_1088_neg	Vanilpyruvic acid	4-羟基-3-甲氧基苯基丙酮酸	N	C10H10O5	210.053	209.045	0.23376	[M-H]-	5.649	0.67	2	C18	Benzenoids	苯类化合物	Benzene and substituted derivatives	苯及其取代衍生物	Phenylpyruvic acid derivatives	苯基丙酮酸衍生物	"1081-71-6"	HMDB0011714	-	-	-	-	COC1=C(C=CC(=C1)CC(=O)C(=O)O)O	YGQHQTMRZPHIBB-UHFFFAOYSA-N	0.687187526123292	-0.541224	4.65203992227061e-05	0.902344	1.57535419924092	down	13146143.4235276	20240005.9199203	24098179.0713231	22900626.1776413	20315769.5812131	17038605.4922455	24994567.0550006	10828072.5082483	15567448.8737387	21734509.5204237	21258574.3838454	24050051.848045	21278761.7072075	19697981.5279935	23828687.5792567	12992260.5046049	20793192.2673339
Com_370_neg	Petroselinic acid	十八碳烯酸(顺-6)/岩芹酸	N	C18H34O2	282.256	281.248	0.38803	[M-H]-	10.791	1	1	C18	Lipids and lipid-like molecules	脂质和类脂分子	Fatty Acyls	脂肪酰类	Fatty acids and conjugates	脂肪酸和结合物	"593-39-5"	HMDB0002080	C08363	-	LMFA01030066	11634	CCCCCCCCCCCC=CCCCCC(O)=O	CNVZJPUDSLNTQU-UHFFFAOYSA-N	4.48317523404846	2.1645208911690745	5.03295988420684e-05	0.90625	1.38592697699474	up	28770673773.201	71441912822.8492	104174274238.463	58759349955.8833	209525115676.436	124414932730.632	282565885591.686	150514766307.369	106524261792.007	148320178740.57	468109836436.374	98240010171.8122	57341470723.4744	271603392765.505	302381968464.611	401384427462.161	2990351070.29161
Com_1260_neg	H-Ser-Phe-OH	-	N	C12H16N2O4	252.111	251.104	0.28329	[M-H]-	4.824	-	3	C18	Organic acids and derivatives	有机酸及其衍生物	Carboxylic acids and derivatives	羧酸及其衍生物	Amino acids, peptides, and analogues	氨基酸、肽和类似物	-	-	-	-	-	-	C1=CC=C(C=C1)CC(C(=O)O)NC(=O)C(CO)N	PPQRSMGDOHLTBE-UWVGGRQHSA-N	2.93326927888563	1.5525095189231966	5.318564959209e-05	0.929688	1.08894642546523	up	6703702.33986253	19265944.2166708	25300050.1200627	33725282.7574716	34022176.3322845	22867445.5535921	17702413.8548118	20370636.7959124	28852632.0977875	26390871.6190296	47389007.4049776	31645604.9660705	19551831.5637527	95239275.6622125	43008795.8682711	25526294.2627729	3693683.68434327
Com_245_neg	N'-Formylkynurenine	N-甲酰犬尿氨酸	N	C11H12N2O4	236.08	235.072	0.03074	[M-H]-	4.854	-	3	C18	Organic oxygen compounds	有机氧化合物	Organooxygen compounds	有机氧化合物	Carbonyl compounds	羰基化合物	"1022-31-7"	HMDB0001200	C02406	map00380	-	910	NC(CC(=O)C1=CC=CC=C1NC=O)C(O)=O	BYHJHXPTQMMKCA-UHFFFAOYSA-N	14.8867954277244	3.8959613237504227	5.51742154933702e-05	0.890625	1.28076995148774	up	261628.283854137	866180.243860788	1594304.0208529	4936165.29989905	1647238.63923095	2477471.1442361	79305653.7517091	1968381.95285225	6678245.85356365	4027594.43533156	1014818.81785663	1438845.78399975	927199.374648679	3870767.70203851	14011597.4797655	6799489.18533166	12349.140083293
Com_2272_neg	LysoPI(18:1(9Z)/0:0)	-	N	C27H51O12P	598.312	597.305	0.81748	[M-H]-	9.638	0.65	2	C18	Lipids and lipid-like molecules	脂质和类脂分子	Glycerophospholipids	甘油磷脂	Glycerophosphoinositols	甘油磷酸肌醇	"1114770-15-8"	HMDB0061693	-	-	LMGP06050005	-	CCCCCCCC\C=C/CCCCCCCC(=O)OC[C@@H](O)COP(O)(=O)O[C@H]1[C@H](O)[C@@H](O)[C@H](O)[C@@H](O)[C@H]1O	UGDOFRYHDCDVHD-FRWBGTIISA-N	2.68308452446891	1.423892504136765	5.63665595592604e-05	0.933594	1.08496675044294	up	147625684.074078	148961889.534782	142055279.445107	184622132.176015	237433487.676493	150616567.361116	384638826.192024	165455367.923889	199867723.638598	371683808.938916	255910456.628871	228456827.376177	109520167.517028	446974441.539465	445178946.897298	171315224.147279	25899775.6260142
Com_2218_neg	Okaramine P	-	N	C32H34N4O4	538.258	537.251	0.83001	[M-H]-	6.555	-	3	C18	Organoheterocyclic compounds	有机杂环化合物	Indoles and derivatives	吲哚及其衍生物	Pyrroloindoles	吡咯并吲哚	-	-	-	-	-	-	CC(=CCC1=C2C(=CC=C1)C3(CC4C(=O)N5C=CC(C6=C(C(C5C(=O)N4C3N2)O)C7=CC=CC=C7N6)(C)C)O)C	UGFNMKNEBPTNSN-ICWYFLNUSA-N	4.44673107460148	2.15274515731581	5.6918342967557e-05	0.886719	1.41044123221894	up	5182341.56351839	3182275.48981137	15486048.4146571	19660213.5724785	9100266.68909075	3571964.02591147	10650598.6871007	18168941.3931016	16074241.8380228	13563233.9821068	9135818.70872947	25795793.4317847	26560712.2029151	124241953.11128	5837489.21221384	13707010.6491161	189143.592078412
Com_395_neg	trans-10-Nonadecenoic acid(C19-1T)	十九碳烯酸(反-10)(C19:1T)	N	C19H36O2	296.272	295.264	0.58147	[M-H]-	11.189	0.79	1	C18	Lipids and lipid-like molecules	脂质和类脂分子	Fatty Acyls	脂肪酰类	Fatty acids and conjugates	脂肪酸和结合物	"147527-21-7"	-	-	-	LMFA01030361	5312512	CCCCCCCCC=CCCCCCCCCC(=O)O	BBOWBNGUEWHNQZ-MDZDMXLPSA-N	2.82375520084233	1.4976150228020793	6.01917491839786e-05	0.886719	1.31003949777136	up	35597578.8581751	35829933.7269023	38513198.1861121	14239555.7920265	55616719.4447424	37306281.2814952	104762828.443745	54193178.9536993	39716429.0247404	57145499.2389145	136107488.731522	27813661.5532962	23917120.3627145	63779181.7442966	89370856.8595777	111087112.833816	5189141.43382621
Com_875_neg	Uric acid	尿酸	N	C5H4N4O3	168.028	167.021	0.1696	[M-H]-	1.957	0.9	2	C18	Organoheterocyclic compounds	有机杂环化合物	Imidazopyrimidines	咪唑并嘧啶类	Purines and purine derivatives	嘌呤和嘌呤衍生物	"69-93-2"	HMDB0000289	C00366	map00230;map01100;map01120;map04976	-	-	OC=1N=C(O)C=2N=C(O)NC2N1	LEHOTFFKMJEONL-UHFFFAOYSA-N	2.42253966139874	1.276520285386438	6.12970343174318e-05	0.933594	1.38117965394987	up	13894444787.2388	8428703916.93585	22126640031.3619	18088591863.4523	24519231576.8488	3.03517e+10	24913922189.8135	21590814879.0696	18238076086.4003	39062448020.4713	26698280607.8528	28117153905.6698	21129490831.4164	51142091500.7943	26094561928.6068	28163640318.5746	2662965727.67624
Com_1553_neg	Monoisodecyl phthalate	-	N	C18H26O4	306.183	305.176	0.47593	[M-H]-	6.603	0.52	2	C18	Benzenoids	苯类化合物	Benzene and substituted derivatives	苯及其取代衍生物	Benzoic acids and derivatives	苯甲酸及其衍生物	-	-	-	-	-	-	CC(C)CCCCCCCOC(=O)C1=CC=CC=C1C(=O)O	ZICLWBMRDQUIDO-UHFFFAOYSA-N	0.00145075823279365	-9.42898	6.19856320945606e-05	0.875	1.2676	down	329.816483840044	6033.91727225819	6018.44296228976	4334.47	2858.86496266399	27.4556355414288	22.0591540747932	496.15585548482	4.62923798949328	580.677599985165	910.096356894382	501.026220647539	1037.10459895522	430.877184007866	9.12768752449263	13.2845609729397	8818990.9991133
Com_2061_neg	1-(11Z,14Z-eicosadienoyl)-glycero-3-phosphate	-	N	C23H43O7P	462.275	461.268	0.57755	[M-H]-	10.214	-	3	C18	Lipids and lipid-like molecules	脂质和类脂分子	Glycerophospholipids	甘油磷脂	Glycerophosphates	甘油磷酸酯类	"-"	HMDB0062303	-	-	LMGP10050027	-	[H]C(CCCCC)=C([H])C\C([H])=C(\[H])CCCCCCCCCC(=O)OC[C@@]([H])(O)COP(O)(O)=O	PIWSAHYRIXOITD-MNZXDXIFSA-N	3.3034914842441	1.7239916257339132	6.41457269264101e-05	0.890625	1.02795	up	29026397.6458146	28702984.9261467	16501886.9321646	13255477.3828483	65125815.0035238	52650845.4312936	37095192.0938832	27026316.6587158	36425770.0566586	29013056.5066468	40814654.9640933	79524152.5768803	8398133.88235235	122830241.839089	82307366.7506418	44316908.3135088	2937632.75030174
Com_219_neg	ascaroside C3	3-（（（2R，3R，5R，6S）-3,5-二羟基-6-甲基四氢-2H-吡喃-2-基）氧基）丙酸	N	C9H16O6	220.095	219.087	0.72044	[M-H]-	5.244	-	3	C18	Organic oxygen compounds	有机氧化合物	Organooxygen compounds	有机氧化合物	Carbohydrates and carbohydrate conjugates	碳水化合物和碳水化合物结合物	"1086696-26-5"	-	-	-	LMFA13040005	-	CC1C(CC(C(O1)OCCC(=O)O)O)O	RYYMJVGKZLQYPG-YYWONIAYSA-N	1.38150195160762	0.4662376002051613	6.82829482445344e-05	0.953125	1.36902889641218	up	1511616.40900262	1651427.28593539	1543437.16128504	1648131.84271983	1852945.25930279	1760291.11501773	1950296.32253032	3200426.50238383	1731709.44340409	1762446.36592444	1832640.81805713	1824164.68701661	2424961.05421674	2776682.92761916	1752421.63734619	1711770.27317623	1279111.62902712
Com_1038_neg	4,6-dinitro-o-cresol	4,6-二硝基邻甲酚	N	C7H6N2O5	198.028	197.02	0.35059	[M-H]-	6.486	0.87	2	C18	Benzenoids	苯类化合物	Phenols	酚类	Nitrophenols	硝基酚类	"534-52-1"	HMDB0245221	C18653	-	-	10800	O=N(=O)C=1C=C(C(O)=C(C1)C)N(=O)=O	ZXVONLUNISGICL-UHFFFAOYSA-N	0.715361259995796	-0.483256	7.02458959170602e-05	0.890625	1.37520697238434	down	16042797.1322431	11332485.5402863	10939937.6908348	10615258.1444059	14132570.7825796	14837667.2097223	10270197.910992	13054458.5539171	14955269.5453964	12965539.5130909	13317632.582721	10692081.6925853	9047618.84897029	20731987.5334116	9362830.43146018	15148080.9880808	17534541.3722849
Com_2294_neg	PE(P-16:0/18:2(9Z,12Z))	磷脂酰乙醇胺(P-16:0/18:2(9Z,12Z))	N	C39H74NO7P	699.52	698.514	0.95963	[M-H]-	11.439	-	3	C18	Lipids and lipid-like molecules	脂质和类脂分子	Glycerophospholipids	甘油磷脂	Glycerophosphoethanolamines	甘油磷酸乙醇胺类	"802981-98-2"	HMDB0011343	-	-	LMGP02030094	52925127	[H][C@@](CO\C=C/CCCCCCCCCCCCCC)(COP(O)(=O)OCCN)OC(=O)CCCCCCC\C=C/C\C=C/CCCCC	LJVXDBWIBQQKFU-CCJYEBHUSA-N	0.233754251290113	-2.09694	7.24794967356992e-05	0.882812	1.45832369073491	down	2854826.14493635	1836332.97994095	3510804.45148244	360923.574970975	270249.514949612	2036903.30323492	1985233.31410183	1203428.42778965	241080.066625759	1923675.87767326	385791.978036058	721867.653544445	927921.151449893	755256.02167539	419190.397869797	564134.868544972	9735212.32034584
Com_1829_neg	beta-Yohimbine N-oxide	-	N	C21H26N2O4	370.189	369.183	1.83091	[M-H]-	9.564	-	3	C18	Alkaloids and derivatives	生物碱及其衍生物	Yohimbine alkaloids	育亨宾生物碱	-	-	-	-	-	-	-	-	COC(=O)C1C(CCC2C1CC3C4=C(CC[N+]3(C2)[O-])C5=CC=CC=C5N4)O	JZCONOKOJCAMJY-ZGZMBYISSA-N	18.1458663110515	4.181569029788003	7.65933447953577e-05	0.867188	1.29977694245103	up	5504475.54130218	214037404.874143	348409927.472981	148697449.834438	161822974.138821	19235886.2083921	35590819.1420171	419256825.570128	30040849.8175251	370103517.314484	876357519.776039	502865551.048928	1837279864.27181	617259494.197314	16707875.1897174	7813286.59972033	4072979.67802538
Com_2036_neg	dihydrocelastrol	-	N	C29H40O4	452.293	451.285	0.18016	[M-H]-	9.509	-	3	C18	Benzenoids	苯类化合物	Phenanthrenes and derivatives	菲及其衍生物	-	-	-	-	-	-	-	-	CC1=C2CC=C3C(C2=CC(=C1O)O)(CCC4(C3(CCC5(C4CC(CC5)(C)C(=O)O)C)C)C)C	WZAUFGYINZYCKH-JJWQIEBTSA-N	7.84513758887718	2.971798749557953	8.16629349101113e-05	0.871094	1.35000516105531	up	734659.394859367	16754365.9750118	2.40577e+07	18523117.9363571	22453289.6537024	4957377.90935012	12311798.9745195	9.68874e+06	3584957.31776333	34863476.1054342	66666370.3397316	73364222.3123445	76793376.9266082	61783319.1034486	4708567.9516614	7602423.25812178	1963602.12180193
Com_13_neg	Isethionic acid	羟乙基磺酸	N	C2H6O4S	125.999	124.991	0.75573	[M-H]-	1.364	0.72	1	C18	Organic acids and derivatives	有机酸及其衍生物	Organic sulfonic acids and derivatives	有机磺酸及其衍生物	Organosulfonic acids and derivatives	有机磺酸及其衍生物	"1562-00-1"	HMDB0003903	C05123	map00430;map01100	-	7866	OCCS(O)(=O)=O	SUMDYPCJJOFFON-UHFFFAOYSA-N	0.535230719077339	-0.901767	8.69952915207227e-05	0.878906	1.14548036406562	down	518320.111248658	424220.078204492	1376195.43072905	526936.173333464	706132.360975172	297250.357807314	725453.093714262	551058.765203346	536502.126942658	380608.100370633	375799.621566522	520655.508992975	625941.237374155	525410.563044029	187629.717255908	468191.119860423	1450308.88867421
Com_2156_neg	LysoPE(20:3(11Z,14Z,17Z)/0:0)	溶血磷脂酰乙醇胺(20:3(11Z,14Z,17Z)/0:0)	N	C25H46NO7P	503.301	502.294	0.22907	[M-H]-	9.539	0.64	2	C18	Lipids and lipid-like molecules	脂质和类脂分子	Glycerophospholipids	甘油磷脂	Glycerophosphoethanolamines	甘油磷酸乙醇胺类	"-"	HMDB0011514	-	-	LMGP02050065	53480950	[H][C@@](O)(COC(=O)CCCCCCCCC\C=C/C\C=C/C\C=C/CC)COP(O)(=O)OCCN	UEONHLLDVDPRRN-WCABUCBOSA-N	2.35327512292712	1.2346699968391708	0.000102452890274619	0.871094	1.04425787264777	up	73375054.9743835	90198234.4363493	79083857.4633076	110965970.498887	209146484.339932	131123795.239773	281105365.462262	176304035.321079	96213705.292805	117475575.956509	192551196.801363	143760705.65416	76115067.7391672	236791503.028694	212604254.249839	86079138.9128856	14872179.6773082
Com_1227_neg	13-Hydroxymyristic acid	-	N	C14H28O3	244.204	243.196	0.77546	[M-H]-	8.504	0.51	2	C18	Lipids and lipid-like molecules	脂质和类脂分子	Fatty Acyls	脂肪酰类	Fatty acids and conjugates	脂肪酸和结合物	-	-	-	-	-	-	CC(CCCCCCCCCCCC(=O)O)O	KNFJWKJXKURGQU-UHFFFAOYSA-N	2.10220199744619	1.0719013023697166	0.00010397157838384	0.863281	1.17505456977795	up	48407955.5239064	75129483.0144881	69273413.8130933	44379877.3184828	132551601.32294	53516523.017068	101631192.381513	84164235.2879142	62898827.0822619	104166104.714517	199877558.851838	55487041.1890356	41347933.2751744	98946571.6502308	81387235.3250038	118480050.64268	18411256.3162385
Com_2077_neg	phosphoethanolamine (P-18:0)	磷酸乙醇胺（P-18:0）	N	C23H48NO6P	465.322	464.315	0.90896	[M-H]-	10.079	0.71	2	C18	Lipids and lipid-like molecules	脂质和类脂分子	Glycerophospholipids	甘油磷脂	Glycerophosphoethanolamines	甘油磷酸乙醇胺类	-	-	-	-	LMGP02070002	-	CCCCCCCCCCCCCCCCC=COCC(COP(=O)(O)OCCN)O	KACDZDULGKPXHT-HIVNOOBXSA-N	2.28731279682315	1.1936536720757212	0.000117800578665511	0.867188	1.08990947168443	up	85378805.1623568	42880950.5600236	48088298.8991907	43514360.5703186	93814216.941677	80193361.4267141	141473059.225368	73814199.2245003	131816280.937895	73545601.4405584	47598794.6328114	73712402.492865	24334313.9523691	56907509.6642626	185492944.691336	53121286.6718746	14706560.0497994
Com_82_neg	D-Xylonic acid	D-木糖酸	N	C5H10O6	166.048	165.04	0.2227	[M-H]-	1.393	0.62	1	C18	Organic oxygen compounds	有机氧化合物	Organooxygen compounds	有机氧化合物	Carbohydrates and carbohydrate conjugates	碳水化合物和碳水化合物结合物	"526-91-0"	HMDB0059750	C00502	map00040	-	6602431	OC[C@@H](O)[C@H](O)[C@@H](O)C(O)=O	QXKAIJAYHKCRRA-FLRLBIABSA-N	0.795697685379322	-0.329708	0.00011951710004646	0.882812	1.02227488290318	down	17893903.8993896	14390282.1632971	16717646.979333	14578659.875986	14927884.5714074	13814759.8718656	22715756.3390771	13345061.4979745	15111984.1518268	18010238.5314108	15374522.6919245	15494983.4648047	11932810.0209894	16584301.112788	13654255.8333716	12354077.9089482	23189952.4678985
Com_522_neg	Cyclopiazonic acid	环匹阿尼酸	N	C20H20N2O3	336.147	335.139	1.78224	[M-H]-	7.467	-	3	C18	Organoheterocyclic compounds	有机杂环化合物	Indoles and derivatives	吲哚及其衍生物	Indoles	吲哚	"18172-33-3"	-	C03032	-	-	-	-	SZINUGQCTHLQAZ-DQYPLSBCSA-N	11.3206106401808	3.5008798749476373	0.000121957034979837	0.871094	1.13622940248706	up	46294660.7019379	376765145.544402	356715464.719892	618773705.072709	493837662.590664	47452694.2776733	17096298.7602653	253731200.536974	11646926.8472022	1027366860.83378	1224940628.36989	1315511932.46914	1848319099.00891	1007108935.36614	64133554.9960017	110825861.645719	6983338.46762974
Com_668_neg	Cyasterone	杯苋甾酮	N	C29H44O8	520.304	565.302	0.59423	[M+HCOOH-H]-	6.905	-	3	C18	Lipids and lipid-like molecules	脂质和类脂分子	Prenol lipids	异戊烯醇脂	Triterpenoids	三萜类	"17086-76-9"	HMDB0250618	C08816	-	LMST01040289	554197	CC1OC(=O)C(C)C1CC(O)C(C)(O)C1CCC2(O)C3=CC(=O)C4CC(O)C(O)CC4(C)C3CCC12C	NEFYSBQJYCICOG-UHFFFAOYSA-N	2.96544893743542	1.5682505299933218	0.000123663490229886	0.894531	1.44541138756546	up	30925537.5177238	29015713.6867318	33722423.9469494	13326292.7768452	38070787.9981458	52415765.0076375	80054341.4736617	64056846.797178	23745591.6515902	114650461.554205	83114084.5147428	51646388.9210195	37204838.4019721	157509857.866192	42063978.4962754	27192337.4308215	2834941.94359444
Com_1259_neg	(3R)-methyl-7,8-dimethoxy-6-(hydroxymethyl)dihydroisocoumarin	-	N	C13H16O5	252.1	251.092	0.35031	[M-H]-	6.165	-	3	C18	-	-	-	-	-	-	"-"	-	-	-	-	-	[H][C@@]1(C)CC2=CC(CO)=C(OC)C(OC)=C2C(=O)O1	CXNQIMXXPWGUDS-SSDOTTSWSA-N	0.652091993127974	-0.616853	0.000129304643894359	0.871094	1.01908214995191	down	4967746.21706607	3062931.01719357	3990413.73345174	3132457.0795755	2892100.38423436	2775885.33375828	2633086.11795648	2961838.96087071	2893413.6055019	2579939.59770914	4519102.68639324	2520127.18846755	2245167.42384107	4518504.20831378	2384849.39631016	2516070.92258979	7153715.58686629
Com_1097_neg	6-epi-7-Iso-cucurbic acid	6-表-7-异葫芦酸	N	C12H20O3	212.141	211.134	0.25858	[M-H]-	6.876	0.56	2	C18	Lipids and lipid-like molecules	脂质和类脂分子	Fatty Acyls	脂肪酰类	Lineolic acids and derivatives	亚麻酸及其衍生物	-	-	-	-	-	-	CCC=CCC1C(CCC1O)CC(=O)O	LYSGIJUGUGJIPS-XSNSVMTNSA-N	2.03125408958992	1.0223707176562244	0.000134449381785704	0.863281	1.29077778518226	up	167323896.838564	95442689.7719177	152059949.646567	110486887.776796	189894862.193342	138176494.603713	144346322.562518	109216400.334632	111219027.973982	265260561.02548	243536629.473844	159649635.61038	231100690.01518	266580283.129916	170075955.762763	326192183.407876	24522917.6445286
Com_2114_neg	1-(4Z,7Z,10Z,13Z,16Z,19Z-docosahexaenoyl)-glycero-3-phosphate	-	N	C25H39O7P	482.243	481.236	0.18411	[M-H]-	9.166	0.75	2	C18	Lipids and lipid-like molecules	脂质和类脂分子	Glycerophospholipids	甘油磷脂	Glycerophosphates	甘油磷酸酯类	"-"	HMDB0062307	-	-	LMGP10050019	-	[H]C(CC)=C([H])CC([H])=C([H])C\C([H])=C(\[H])C\C([H])=C(\[H])C\C([H])=C(\[H])C\C([H])=C(\[H])CCC(=O)OC[C@@]([H])(O)COP(O)(O)=O	UWHSPTWBPTXYMF-IZJKNPMXSA-N	2.35210050286454	1.2339497063845148	0.000139554769269926	0.878906	1.15765056309617	up	279602695.77487	536724895.321078	315610471.629686	223063364.046433	394574505.366977	426082210.667709	776060268.004959	767921813.031451	278965745.939221	706032612.366661	677248929.915111	723252325.789871	251575029.734467	736948803.820623	441566462.062165	368500034.598252	43874662.9470321
Com_1878_neg	Goniothalamusin	-	N	C25H42O3	390.313	389.306	0.25679	[M-H]-	8.427	-	3	C18	Organoheterocyclic compounds	有机杂环化合物	Lactones	内酯类	Gamma butyrolactones	γ-丁内酯	-	-	-	-	-	-	C=CCCCCCCC#CCCCCCCCCCCC1CC(OC1=O)CO	PDSBIIGAXPWHRT-RPWUZVMVSA-N	2.71753086564218	1.4422964214369534	0.000143486897845789	0.894531	1.13808095484334	up	12965562.6931401	34542924.6386015	18069873.1246043	28392445.7300603	51360843.5399915	57001975.8797762	52492752.6809992	34945444.2704904	34677685.1828675	56915192.9142871	34955696.2133813	58872474.7115058	26141337.5843812	82113952.4588549	61549728.4693672	39986405.0239891	1942287.83829027
Com_1918_neg	Dimethamine	-	N	C24H32N4O2	408.253	407.246	2.41501	[M-H]-	7.496	-	3	C18	Alkaloids and derivatives	生物碱及其衍生物	Lupin alkaloids	羽扇豆生物碱	Cytisine and derivatives	金雀花碱及其衍生物	-	-	C10767	-	-	-	CN1CC2CC(C1)C3=C(CCC(=O)N3C2)C4=CC=C5C6CC(CN(C6)C)CN5C4=O	IHFWMWVUSYTWDE-XWTMOSNGSA-N	0.169941072907711	-2.55689	0.000156259791972142	0.886719	1.28469520709792	down	253123.587721342	499687.972453621	734327.311837752	598241.035793021	264097.30839943	248790.057063195	259843.982326728	245505.490674399	43509.9401188958	316069.432692651	277022.559477761	410652.601693773	275326.421320897	322806.390684954	88258.6706317152	46822.3414072262	5953125.76502033
Com_1087_neg	Anhalamine	-	N	C11H15NO3	209.105	208.098	0.26412	[M-H]-	7.395	-	3	C18	Organoheterocyclic compounds	有机杂环化合物	Tetrahydroisoquinolines	四氢异喹啉	-	-	-	-	C12231	map01063	-	-	COC1=C(C(=C2CNCCC2=C1)O)OC	DVQVXTPSJBCBJI-UHFFFAOYSA-N	0.594435768425303	-0.750407	0.000166845322150886	0.859375	1.20160508739853	down	290901.497361187	311155.997979354	379319.149001056	281489.952713237	336967.469222817	295874.511175558	209721.808820316	374416.435680917	314151.27158034	355939.855417592	262860.310528054	239084.126524716	237687.407230564	385420.146829098	366798.164964393	388401.022963189	737731.441047309
Com_2176_neg	Perfluorodecanoic acid	十九氟癸酸	N	C10HF19O2	513.967	512.96	0.14041	[M-H]-	7.554	0.54	2	C18	Organohalogen compounds	有机卤化合物	Alkyl halides	卤代烃	Alkyl fluorides	烷基氟	"335-76-2"	-	-	-	-	9555	O=C(O)C(F)(F)C(F)(F)C(F)(F)C(F)(F)C(F)(F)C(F)(F)C(F)(F)C(F)(F)C(F)(F)F	PCIUEQPBYFRTEM-UHFFFAOYSA-N	0.460834345533878	-1.11768	0.000171507108660818	0.855469	1.16406229812953	down	824611.127834296	7777226.6272754	4176975.49276162	1339291.2495469	1706277.78548391	1659353.50648466	1403594.50406327	576462.279533226	1429340.94155312	3906400.96491152	3566890.89097297	3173884.71313112	928030.703870794	628662.45529996	976511.833248503	1358212.77078508	5748692.34596976
Com_1098_neg	7-Oxo-11-dodecenoic acid	11-十二烯酸	N	C12H20O3	212.141	211.134	0.2348	[M-H]-	6.588	0.61	2	C18	Lipids and lipid-like molecules	脂质和类脂分子	Fatty Acyls	脂肪酰类	Fatty acids and conjugates	脂肪酸和结合物	"54921-60-7"	-	-	-	LMFA01060182	-	C=CCCCC(=O)CCCCCC(=O)O	CDSFEDLMFNBDBT-UHFFFAOYSA-N	1.83133320466793	0.8728943083320674	0.000206814458836436	0.882812	1.33068812410024	up	9573641.18360223	25768389.4264455	5205562.98987604	7557238.24879112	7.13093e+06	7554661.36146418	13472457.2516969	7036241.85244311	17209774.9739601	10538103.6007004	8060273.04479435	9593120.12368607	9292604.90651589	8638972.24304169	1.41693e+07	9914061.17272989	3980097.99115334
Com_444_neg	Arachidic acid	二十烷酸/花生酸	N	C20H40O2	312.303	311.296	0.18336	[M-H]-	9.572	0.7	1	C18	Lipids and lipid-like molecules	脂质和类脂分子	Fatty Acyls	脂肪酰类	Fatty acids and conjugates	脂肪酸和结合物	"506-30-9"	HMDB0002212	C06425	map01040	LMFA01010020	10467	CCCCCCCCCCCCCCCCCCCC(O)=O	VKOBVWXKNCXXDE-UHFFFAOYSA-N	4.7483931771144	2.247439398161868	0.000210542170430819	0.847656	1.0730659310441	up	29389884.6974289	2640792.15775781	8911207.23413984	30164535.7743786	61062410.7235737	90683664.9823046	8798772.22398765	101042854.801651	31843069.6481386	26166824.4846561	58316167.6621539	98480623.0180944	93177790.1411913	11854533.6225678	102773024.711723	173464315.770152	670500.449481687
Com_734_neg	p-Tolyl isocyanate	对甲苯异氰酸酯	N	C8H7NO	133.053	132.045	1.72976	[M-H]-	5.215	0.54	2	C18	Benzenoids	苯类化合物	Benzene and substituted derivatives	苯及其取代衍生物	Toluenes	甲苯	"374675-64-6"	HMDB0256059	-	-	-	-	CC1=CC=C(C=C1)N=C=O	MGYGFNQQGAQEON-UHFFFAOYSA-N	0.395169145584962	-1.33946	0.00023550436373468	0.917969	1.37414743664176	down	187655.914320402	602410.048953513	549211.615683887	745799.58313908	20174.6040578688	903733.602465289	204837.768518515	228081.959516613	414796.425487357	526714.849928997	443342.51847815	448845.011652196	478945.450988465	217441.134206962	445202.65223991	375216.60950317	600602.278843112
Com_1174_neg	N-decanoylglycine	N-癸酰甘氨酸	N	C12H23NO3	229.168	228.16	0.54874	[M-H]-	6.297	0.68	2	C18	Organic acids and derivatives	有机酸及其衍生物	Carboxylic acids and derivatives	羧酸及其衍生物	Amino acids, peptides, and analogues	氨基酸、肽和类似物	-	HMDB0013267	-	-	-	-	CCCCCCCCCC(=O)NCC(=O)O	WRRYZYASRAUROW-UHFFFAOYSA-N	0.767955620817409	-0.380905	0.000242920600486118	0.875	1.28376894139786	down	2447490.33476588	2060735.68952875	1993707.88424149	1913439.87586902	1810946.77573569	1844580.30273736	2552071.27170232	1966318.30282465	2227399.96102222	2104362.96925189	1603424.95221879	1952279.97194147	1819774.12524605	1601229.38313291	1911838.05151234	1641652.52126868	3619677.91663425
Com_1213_neg	A Factor	-	N	C13H22O4	242.152	241.144	0.24315	[M-H]-	6.732	0.61	2	C18	Organoheterocyclic compounds	有机杂环化合物	Lactones	内酯类	Gamma butyrolactones	γ-丁内酯	-	-	-	-	-	-	CC(C)CCCCC(=O)C1C(COC1=O)CO	REAWNMHCBIUKLZ-RWANSRKNSA-N	0.49774122618023	-1.00653	0.000258083016634617	0.859375	1.17885162814241	down	8630459.56521989	9383444.09224763	6181297.06861542	17269527.1890608	9183589.46425073	7020180.62523837	16212809.4473137	6483362.01232417	6045476.55888205	7992662.66385433	5436580.2440817	8934892.45908762	8730200.04775384	10495965.6311321	11076238.6012235	9556967.42070369	33359017.5302884
Com_1149_neg	Foetisulfide A	-	N	C8H16OS3	224.036	223.028	3.2395	[M-H]-	9.458	0.83	2	C18	Organosulfur compounds	有机硫化合物	Sulfoxides	亚砜类	-	-	-	-	-	-	-	-	CCC(C)SSCC=CS(=O)C	MRLXFQWCSNFUCF-FNORWQNLSA-N	0.369650584228884	-1.43577	0.000259181951521111	0.859375	1.39890164449204	down	334609.845568854	156266.607630579	71843.0461581784	62637.0605888847	166739.178100776	96507.1054917929	99366.532708246	150585.521984719	359439.714597611	68421.341808903	55728.7441046659	61235.069395441	50984.3247691294	49657.3	85066.8732985259	85450.7171124298	1158180.00441599
Com_337_neg	Heptadecanoic acid	十七烷酸/珠光脂酸	N	C17H34O2	270.256	269.248	0.47504	[M-H]-	10.871	0.79	1	C18	Lipids and lipid-like molecules	脂质和类脂分子	Fatty Acyls	脂肪酰类	Fatty acids and conjugates	脂肪酸和结合物	"506-12-7"	HMDB0002259	-	-	LMFA01010017	10465	CCCCCCCCCCCCCCCCC(O)=O	KEMQGTRYUADPNZ-UHFFFAOYSA-N	0.357461833616792	-1.48414	0.00030715624930274	0.816406	1.40196503407929	down	62202799.2331199	57893738.2216361	28987894.1373917	55334046.328926	31433831.3968644	17561665.6894979	46857385.1033128	34800695.1028897	64165749.863477	49018261.661461	47642058.8504395	7631909.25441029	12980393.3997659	56932590.6436485	103038421.148082	114732707.170349	176675417.451308
Com_1509_neg	Trichostatin RK	-	N	C18H24N2O2	300.184	299.176	3.16174	[M-H]-	9.279	-	3	C18	Organic oxygen compounds	有机氧化合物	Organooxygen compounds	有机氧化合物	Carbonyl compounds	羰基化合物	-	-	-	-	-	-	CC(C=C(C)C=CC(=O)NC)C(=O)C1=CC=C(C=C1)N(C)C	MOIJZGIUQNRPTH-BPLLCVTGSA-N	14.9396318299767	3.90107268989459	0.000308266613067345	0.863281	1.15369576475168	up	44169907.9051947	716831591.023876	1372296478.84187	1404503959.2306	726555460.691689	28771822.2901821	34365747.7727235	603537476.736294	39935473.1396468	2.75083e+09	3200568894.75022	2727268544.04832	5796813574.28573	3957431232.03032	28419196.0016907	94424506.6016604	10979251.2718092
Com_7_neg	Acetylglycine	乙酰甘氨酸	N	C4H7NO3	117.043	116.035	0.407	[M-H]-	1.493	0.89	1	C18	Organic acids and derivatives	有机酸及其衍生物	Carboxylic acids and derivatives	羧酸及其衍生物	Amino acids, peptides, and analogues	氨基酸、肽和类似物	"543-24-8"	HMDB0000532	-	-	-	10972	CC(=O)NCC(O)=O	OKJIRPAQVSHGFK-UHFFFAOYSA-N	1.37437213843781	0.4587726952669621	0.000309899262129339	0.890625	1.04323656137887	up	65950088.2483315	61023055.3630992	94142707.2987681	71382407.8331342	80463548.9114589	63936898.0223973	7.67124e+07	68665799.9499123	76119217.5379443	87448475.2831868	81778105.1367676	88947015.209574	67052890.9582162	87188308.2772605	84745011.6345361	82926994.9242698	44035138.3355507
Com_1749_neg	sinularolide B	-	N	C20H28O5	348.194	347.186	0.21826	[M-H]-	6.66	0.59	2	C18	Phenylpropanoids and polyketides	苯丙素类和聚酮类	Macrolides and analogues	大环内酯类及其类似物	-	-	-	-	-	-	-	-	CC1=CCCC2(C(O2)CC3C(C(C(=CCC1)C)O)OC(=O)C3=C)CO	MULWDJOXRRXULO-HUUDZGMYSA-N	0.0809613238182193	-3.62662	0.000310067954052642	0.882812	1.10864792445293	down	181653.767865475	925780.782032221	1033694.38162245	851483.964439635	476324.214255909	20654.1220702849	31212.8536175651	179242.698118116	31342.4214858554	518126.58219896	449701.543249723	528493.308715378	1058538.45571435	322299.472264769	12047.7507946607	17457.1101358025	15634306.6959006
Com_2295_neg	PE(18:1(9Z)/P-16:0)	磷脂酰乙醇胺(18:1(9Z)/P-16:0)	N	C39H76NO7P	701.536	700.529	1.19154	[M-H]-	11.667	-	3	C18	Lipids and lipid-like molecules	脂质和类脂分子	Glycerophospholipids	甘油磷脂	Glycerophosphoethanolamines	甘油磷酸乙醇胺类	"-"	HMDB0009081	-	-	-	53479657	[H][C@@](COC(=O)CCCCCCC\C=C/CCCCCCCC)(COP(O)(=O)OCCN)O\C=C/CCCCCCCCCCCCCC	SMPXBIVJXNXOAL-PRWZWGSOSA-N	1.6717808130698	0.7413857082883575	0.000317282968003668	0.859375	1.38620008713623	up	8452378960199.27	656878488419.438	1085263632253.08	1662639614825.63	1531603603015.21	2149067552383.97	4183925969772.92	2921611393704.84	3542196439892.25	9109706677415.29	5931318457776.02	9469882962441.34	13622147331519.4	14023905434859.2	14450829084634.5	16874481565596.9	8444901.59992359
Com_1980_neg	Espinosanolide 2-methylbutyrate	-	N	C25H36O6	432.251	431.244	0.05906	[M-H]-	8.835	-	3	C18	Lipids and lipid-like molecules	脂质和类脂分子	Prenol lipids	异戊烯醇脂	Terpene lactones	萜内酯	-	-	-	-	-	-	CCC(C)C(=O)OC1C=C(C(C2(C1C(CCC2)(C)C)C)CCC3=CCOC3=O)C(=O)O	LPMWOQSFSDZRAP-ULUOIHDKSA-N	26.5451751963535	4.730377758069719	0.000345762388216944	0.855469	1.15044535235598	up	628798237.537594	19042713273.5403	27271178336.919	34138000032.2832	26387038998.6766	1328009978.71279	2287176164.19305	10593300986.486	50868511.4998456	77806296782.3227	105926397699.757	104367493864.796	158644439834.801	109181415328.548	1621386367.73602	3531894569.72965	152182198.17447
Com_2168_neg	Tricalysioside A	-	N	C26H38O10	510.247	509.239	0.0736	[M-H]-	6.891	-	3	C18	Lipids and lipid-like molecules	脂质和类脂分子	Prenol lipids	异戊烯醇脂	Terpene glycosides	萜烯糖苷	-	-	-	-	-	-	CC12CCC3C(=CC(=O)O3)C1CCC45C2CCC(C4)C(C5O)(CO)OC6C(C(C(C(O6)CO)O)O)O	JBJQQLIERNHTTN-QMHPSUQYSA-N	0.263500066584823	-1.92412	0.000384409519893554	0.847656	1.06775613233185	down	98126.2924929592	176063.153624326	445580.091371589	77641.3405363866	236642.568084681	134356.850011546	294959.414967564	187995.173457574	124459.438277992	150214.610401991	144729.782243975	311210.245142904	75244.7358985287	461923.207465048	80590.7621609082	85836.8615313066	605658.583194795
[truncated: 79 more rows]
[truncated: 15 more columns]

## Sheet: GO.vs.GD_neg
Supplementary Table 1. The differential metabolites in the serum in GO and GD group
[truncated: 299 more rows]
[truncated: 30 more columns]
